# Supplementary material for: Ecological History Shapes Transcriptome Variation in Quiescent Saccharomyces cerevisiae
Source: Biomolecules. 2025 Nov 12;15(11):1588. doi: 10.3390/biom15111588 (PMC12650442; doi:10.3390/biom15111588)
Supplement: Supplementary file 1 [file biomolecules-15-01588-s001.zip]

Archive with 7 entries (5 files):
- biomolecules-3922832-supplementary/
- biomolecules-3922832-supplementary/Suplementary_Files_Biomolecules/
- biomolecules-3922832-supplementary/Suplementary_Files_Biomolecules/Figure S1.pdf
- biomolecules-3922832-supplementary/Suplementary_Files_Biomolecules/Table S1.xlsx
- biomolecules-3922832-supplementary/Suplementary_Files_Biomolecules/Table S2.pdf
- biomolecules-3922832-supplementary/Suplementary_Files_Biomolecules/Table S3.xlsx
- biomolecules-3922832-supplementary/Suplementary_Files_Biomolecules/Table S4.xlsx
