# Supplementary material for: Ecological History Shapes Transcriptome Variation in Quiescent Saccharomyces cerevisiae
Source: Biomolecules. 2025 Nov 12;15(11):1588. doi: 10.3390/biom15111588 (PMC12650442; doi:10.3390/biom15111588)
Supplement: Supplementary file 1 [file biomolecules-15-01588-s001.zip › biomolecules-3922832-supplementary/Suplementary_Files_Biomolecules/Table S1.xlsx]

## Sheet: Mutation in clones
Chromosome	Position	Gene name	LINES	Effect	Reference	Alt	Mutation	U_3I	U_3III	U_4III	U_8III	U_10III	L_2I	L_5I	L_3II
chrII	27984	ECM21	NQ, Q	SNV	G	A	Arg106*	+	0	+	0	0	+	+	0
chrII	503695	HSL7	NQ	SNV	A	T	Val198Glu	0	0	0	0	+	0	0	0
chrII	503248	HSL7	NQ	Deletion	G	-	Thr347fs	0	+	0	+	0	0	0	0
chrII	472152	LYS2	NQ	SNV	G	A	Pro592Leu	0	+	0	0	0	0	0	0
chrII	735034	TAE1	NQ	SNV	G	T	Thr166Lys	0	0	0	0	+	0	0	0
chrII	478361	TEF2	NQ	SNV	G	C	Asp231His	0	0	0	0	+	0	0	0
chrIV	41304	BRE4	NQ	SNV	G	A	Ala314Val	0	0	0	0	+	0	0	0
chrIV	701807	ECM18	Q	SNV	C	G	Gly318Arg	0	0	0	0	0	0	0	+
chrIV	296239	RAM1	NQ	SNV	C	T	Val31Ile	0	0	0	0	+	0	0	0
chrIV	377451	SIR2	NQ	SNV	A	G	Leu332Pro	0	0	0	0	+	0	0	0
chrIV	377039	SIR2	NQ	SNV	G	T	Cys469*	0	0	+	0	0	0	0	0
chrIV	377187	SIR2	NQ	SNV	G	T	Ser420*	0	+	0	+	0	0	0	0
chrIV	917829	SIR4	Q	Deletion	A	-	Asn89fs	0	0	0	0	0	+	+	0
chrIV	918031	SIR4	NQ	SNV	C	A	Ser154*	+	0	0	0	0	0	0	0
chrIV	920932^920933	SIR4	Q	Insertion	-	A	Pro1124fs	0	0	0	0	0	0	0	0
chrIV	778721	SSY1	NQ	SNV	G	T	*853Tyr	0	0	0	0	+	0	0	0
chrIV	777735	SSY1	NQ	Deletion	G	-	Glu526fs	+	0	0	0	0	0	0	0
chrIV	777636	SSY1	NQ	SNV	G	A	Gly492Arg	0	0	+	0	0	0	0	0
chrIX	87340	AXL2	NQ, Q	SNV	G	A	Glu659Lys	0	+	0	+	0	0	0	0
chrIX	268369	EFM4	NQ	SNV	T	C	Ser96Tyr	0	0	0	0	0	0	0	0
chrIX	242229	EFM4	Q	SNV	C	A	Ser21Pro	0	+	0	0	0	0	0	0
chrVI	209888	CDC14	Q	SNV	G	A	Arg61Cys	0	0	0	0	0	0	0	+
chrVII	47554	KAP114	Q	SNV	A	G	Thr704Ala	0	0	0	0	0	0	0	+
chrVII	96728	MIG2	Q	SNV	G	C	Ala291Pro	0	0	0	0	0	0	0	0
chrVII	346690	MMS2	NQ, Q	Deletion	T	-	Thr44fs	0	+	0	+	+	0	0	+
chrVII	489149	PMC1	NQ	SNV	A	G	Ser1077Gly	0	0	0	0	+	0	0	0
chrVII	752764	unknown func YGR130C	Q	SNV	T	G	func YGR130C:p.Lys361Gln	0	0	0	0	0	0	0	+
chrVIII	471199	GND1	NQ	SNV	T	G	YHR182C-A:p.[Asn72His]	0	0	0	0	0	0	0	0
chrVIII	414740	KEL1	Q	SNV	G	A	Arg237Thr	+	0	0	0	0	0	0	0
chrVIII	416470	KEL1	NQ	SNV	C	G	Gln814*	0	0	0	0	0	0	0	+
chrVIII	335614	unknown func YHR112C	NQ, Q	SNV	C	A	func YHR112C:p.Arg17Met	0	+	0	+	0	0	0	0
chrX	323788	BNA3	Q	SNV	C	T	Leu135Phe	0	0	0	0	0	0	0	+
chrX	189016	MTC1	Q	SNV	G	C	Thr142Ser	0	0	0	0	0	0	0	+
chrXI	33118	DOA1	Q	SNV	T	G	Leu330Phe	0	0	0	0	0	0	0	+
chrXII	493196	MAS1	NQ	SNV	G	A	Ser20Phe	0	0	0	0	+	0	0	0
chrXII	1020295	SIR3	Q	SNV	C	A	Val653Phe	0	0	0	0	0	0	0	+
chrXII	163893	SSK1	Q	SNV	T	G	Met1?	0	0	0	0	0	0	0	+
chrXII	237027	STU2	Q	SNV	A	C	Phe226Cys	0	0	0	0	0	0	0	+
chrXIII	670961	INP1	Q	SNV	C	T	Ser122Asn	0	0	0	0	0	0	0	+
chrXIII	137875	ITT1	Q	SNV	G	C	Arg109Thr	0	0	0	0	0	0	0	+
chrXIII	591953	PAH1	NQ	SNV	G	A	Pro226Ser	0	0	0	0	+	0	0	0
chrXIV	43739	ATP11	NQ	SNV	A	C	Leu181Arg	0	0	0	0	+	0	0	0
chrXIV	682879	SSK2	NQ, Q	SNV	T	G	Tyr852Ser	0	+	0	+	0	0	0	0
chrXIV	682876	SSK2	NQ, Q	SNV	A	T	Leu853*	0	+	0	+	0	0	0	0
chrXIV	476481	SWS2	NQ	SNV	T	A	Met47Leu	0	+	0	+	0	0	0	0
chrXIV	648321	URK1	NQ	SNV	T	A	Leu297His	0	0	0	0	0	+	+	0
chrXV	175162	IRA2	NQ, Q	SNV	C	T	Gln1365*	+	0	+	0	0	0	0	0
chrXV	721563	MRM1	NQ	SNV	C	A	Trp49Leu	0	0	0	0	+	0	0	0
chrXV	100064	MSN1	NQ, Q	SNV	A	G	Lys86Glu	+	0	+	0	0	0	0	0
chrXV	100065	MSN1	Q	SNV	A	C	Ser200Phe	0	+	0	+	0	0	0	0
chrXV	100364	MSN1	NQ, Q	SNV	C	T	Arg186Trp	0	+	0	+	+	0	0	+
chrXV	100407	MSN1	NQ	SNV	C	T	Lys86Thr	0	0	0	0	0	+	+	0
chrXV	538380	uncharac orf YOR114W	NQ	SNV	A	G	orf YOR114W:p.Thr271Ala	0	0	0	0	+	0	0	0
chrXV	411290	WHI2	NQ, Q	SNV	G	T	Gly141*	0	0	0	0	0	0	0	+
chrXV	411089^411090	WHI2	Q	Insertion	-	T	Leu76fs	0	+	0	+	+	0	0	+
chrXVI	394719	BRO1	Q	SNV	G	T	Asp228Tyr	0	0	0	0	0	0	0	+
chrXVI	235807	REV3	Q	SNV	C	A	Gly434Val	0	0	0	0	0	0	0	+
chrXVI	723585	SYT1	NQ	SNV	T	A	Lys378Ile	0	0	0	0	+	0	0	0
