# Supplementary material for: Ecological History Shapes Transcriptome Variation in Quiescent Saccharomyces cerevisiae
Source: Biomolecules. 2025 Nov 12;15(11):1588. doi: 10.3390/biom15111588 (PMC12650442; doi:10.3390/biom15111588)
Supplement: Supplementary file 1 [file biomolecules-15-01588-s001.zip › biomolecules-3922832-supplementary/Suplementary_Files_Biomolecules/Table S3.xlsx]

## Sheet: U_L_vs_Q_L_DEG
gene_id	U3I1	U3I2	U3III1	U3III2	U4III1	U4III2	U8III1	U8III2	U10III1	U10III2	L2I1	L2I2	L5I1	L5I2	L3II1	L3II2	log2FoldChange	pvalue	padj	gene_name	gene_chr	gene_start	gene_end	gene_strand	gene_length	gene_biotype	gene_description	tf_family	U3I1_readcount	U3I2_readcount	U3III1_readcount	U3III2_readcount	U4III1_readcount	U4III2_readcount	U8III1_readcount	U8III2_readcount	U10III1_readcount	U10III2_readcount	L2I1_readcount	L2I2_readcount	L5I1_readcount	L5I2_readcount	L3II1_readcount	L3II2_readcount	U3I1_fpkm	U3I2_fpkm	U3III1_fpkm	U3III2_fpkm	U4III1_fpkm
YGR201C	3077.90294326561	3464.16153437804	2676.04839946069	2584.5669334485	2116.10097871755	2135.5138491074	2889.95789020961	2926.76963288671	2230.53177463189	2119.91117926994	8680.12226349026	8477.0698087945	9938.33587073722	9765.48633015221	8083.50684083023	8770.99718837503	-1.77154888923928	1.12144302644902e-55	7.24452195086067e-52	-	VII	902520	903197	-	678	protein_coding	- && P42936.3 RecName: Full=Putative elongation factor 1 gamma homolog	GST_C	3265	3848	2951	2688	2611	2083	2756	2572	2030	2152	8655	8323	9295	10081	8079	7948	219.343008464438	247.580475094432	189.001582698611	182.96295395035	151.101044178279
YBR242W	1738.33170823332	1867.11824903847	1859.90351314601	1914.3871891726	1736.80750570345	1679.29509593756	1990.25401872926	1779.73083430592	1847.05611485528	1777.10026366309	2863.28700892718	2871.18344238756	3052.60343313123	2976.82169353812	3124.74215421622	3113.10808611046	-0.721983665571299	2.0474711077613e-52	6.613331678069e-49	-	II	704670	705386	+	717	protein_coding	- && P38331.1 RecName: Full=HD domain-containing protein YBR242W	-	1844	2074	2051	1991	2143	1638	1898	1564	1681	1804	2855	2819	2855	3073	3123	2821	117.141846411482	126.182933272039	124.214538468566	128.149140356058	117.271722170501
YML016C	2571.67510849268	2330.74693672161	2462.03707371595	2539.37547293061	2338.97641692028	2260.58955222363	2226.19034866292	2230.35321946266	2383.26276806728	2160.29982162592	942.728472291259	1066.38136366789	863.924194035037	893.143378275998	1239.6911716535	1189.62442992807	1.18688507880277	2.03542193211596e-46	4.38294189382302e-43	PPZ1	XIII	239458	241536	-	2079	protein_coding	- && P26570.5 RecName: Full=Serine/threonine-protein phosphatase PP-Z1	Metallophos	2728	2589	2715	2641	2886	2205	2123	1960	2169	2193	940	1047	808	922	1239	1078	59.7668243681899	54.3236051127565	56.7076003428979	58.6242776792852	54.466833156572
YML103C	1069.01743879424	993.875866411994	1092.72732001021	1060.55704151551	1145.17452429257	1161.56370189087	824.204245901579	1037.79700823977	1138.34035395007	1187.03204973061	509.474536089319	431.848804388907	406.300982343211	443.665582701092	512.285617341884	474.525514720843	1.20982880870994	1.40361747752978e-45	2.2668422262106e-42	NUP188	XIII	62582	67549	-	4968	protein_coding	- && P52593.1 RecName: Full=Nucleoporin NUP188; AltName: Full=Nuclear pore protein NUP188	-	1134	1104	1205	1103	1413	1133	786	912	1036	1205	508	424	380	458	512	430	10.3968498385933	9.69389940598435	10.5324979938662	10.2460747073312	11.15965740582
YKL014C	1455.52286199146	1299.06057539176	1180.68960220191	1293.2449871608	1373.72315546773	1438.37058583662	1190.16770877645	1304.07387219602	1665.7567341586	1732.77126595531	639.85187800194	708.883886449715	657.566063529143	650.967841867105	584.325782280586	526.39225702754	1.14929500814294	5.40601338986303e-32	6.98456929970303e-29	URB1	XI	411619	416913	-	5295	protein_coding	- && P34241.2 RecName: Full=Nucleolar pre-ribosomal-associated protein 1; AltName: Full=Unhealthy ribosome biogenesis protein 1	-	1544	1443	1302	1345	1695	1403	1135	1146	1516	1759	638	696	615	672	584	477	13.2816378962409	11.8880709712482	10.6775335603779	11.722491128821	12.5601268534568
YDR516C	3434.24208953036	3256.20381232988	4367.281969435	4183.57541943244	3305.85059065066	3428.30451820219	3694.23862380568	3873.53181584229	3034.8417544499	3106.97019489656	1887.46274984271	1819.06123735516	1630.54999492999	1614.8264767745	1747.9745576099	1893.68786804876	1.01523025682072	2.91155956714506e-31	3.13477913395952e-28	EMI2	IV	1474974	1476476	-	1503	protein_coding	- && Q04409.1 RecName: Full=Putative glucokinase-2; AltName: Full=Early meiotic induction protein 2; AltName: Full=Glucose kinase 2; Short=GLK-2	-	3643	3617	4816	4351	4079	3344	3523	3404	2762	3154	1882	1786	1525	1667	1747	1716	110.400361325083	104.978545363609	139.140456217008	133.5960739653	106.484160732478
YGR146C	2048.47874294523	1970.64698512306	2670.60743355193	2774.94797988555	1966.97704915645	2020.69025280398	3240.19226442224	2851.66590202725	2395.34939344706	2378.00445481303	5196.03852653299	5697.55238620647	6328.67240655122	6203.56854065021	6581.66951342756	6524.17405355727	-1.32431143793551	7.04073883799874e-31	6.49759612763884e-28	ECL1	VII	784223	784858	-	636	protein_coding	- && P48235.1 RecName: Full=Extender of the chronological lifespan protein 1	-	2173	2189	2945	2886	2427	1971	3090	2506	2180	2414	5181	5594	5919	6404	6578	5912	155.622688853865	150.141125941272	201.073162593932	209.412597625998	149.727974053667
YMR175W	6660.14832899588	6714.06359755494	6810.27566247028	6441.22540445368	5734.78763899095	5187.56604727963	10514.3714677546	11039.1105010241	7966.18490939962	7997.93627532188	38362.0285038436	34563.1820210791	44303.9144851928	39940.5581667003	19921.106721244	19590.1789240103	-2.12664524669561	4.07715886546357e-28	3.29230578386183e-25	SIP18	XIII	611016	611255	+	240	protein_coding	- && P50263.1 RecName: Full=Protein SIP18	-	7065	7458	7510	6699	7076	5060	10027	9701	7250	8119	38251	33935	41436	41231	19910	17752	1340.82231311288	1355.57065818434	1358.79712915556	1288.13781270474	1156.82288119898
YML059C	1313.17574271639	991.175116775005	1320.34106052686	1301.89867108976	1324.28533099367	1176.94186211008	1234.20915703074	1248.31504170946	1344.91176953174	1374.19892894125	701.028938437862	603.977219345806	532.468129491892	439.79077411855	665.370967836627	644.471861853424	1.07911272094539	1.06338614063465e-27	7.63274940944426e-25	NTE1	XIII	153219	158258	-	5040	protein_coding	- && Q04958.1 RecName: Full=Lysophospholipase NTE1; AltName: Full=Intracellular phospholipase B; AltName: Full=Neuropathy target esterase homolog	cNMP_binding	1393	1101	1456	1354	1634	1148	1177	1097	1224	1395	699	593	498	454	665	584	12.5889898706989	9.52944932677569	12.5445984404952	12.3980025334429	12.7207232218844
YKL198C	2338.82915842021	2166.00120886527	2439.36638242943	2216.30460624955	2706.11304785059	2743.46378310678	2321.61348654719	2419.25048192735	2378.86763156554	2269.64468263845	3796.98935754756	3771.54745908519	3605.38661174028	3751.78341004657	3610.01270970609	3650.53582022453	-0.623578213526596	8.3609087113688e-27	5.40114702754425e-24	PTK1	XI	68232	70220	-	1989	protein_coding	- && P36002.3 RecName: Full=Serine/threonine-protein kinase PTK1/STK1	Pkinase	2481	2406	2690	2305	3339	2676	2214	2126	2165	2304	3786	3703	3372	3873	3608	3308	56.8149050577846	52.7681492551999	58.7277581011696	53.4810271231482	65.8676127461365
YJL130C	83918.8116415023	81810.2077537953	69619.8792855967	70437.1410999639	73080.4509586054	72688.4625134729	63286.5125354936	63536.6183717844	50822.0621537187	51221.6643069235	34577.0739778572	33836.9834420006	26746.365982409	26907.6394993193	27726.4584807831	26946.427949892	1.20783163657104	5.34738508817728e-26	3.14037342451139e-23	URA2	X	165723	172367	-	6645	protein_coding	- && P07259.5 RecName: Full=Protein URA2; Includes: RecName: Full=Glutamine-dependent carbamoyl-phosphate synthase; Includes: RecName: Full=Aspartate carbamoyltransferase	CPSase_L_D2	89020	90875	76773	73256	90172	70901	60353	55835	46253	51997	34477	33222	25015	27777	27711	24418	610.186941001865	596.568696513879	501.694628966212	508.758652944048	532.435500504549
YLR297W	1518.68350431881	1680.76652408623	1494.45196960733	1264.39937406428	1483.1347342218	1537.81602192084	1412.4721618695	1448.59165733467	1294.36769976176	1256.97335722512	2279.59767821067	2342.5760615436	2701.90153258235	2825.70415881897	2616.45876825982	2339.52114234462	-0.806615950015643	1.73015356025755e-25	9.31399333271981e-23	-	XII	724044	724433	+	390	protein_coding	- && Q05899.1 RecName: Full=Uncharacterized vacuolar protein YLR297W	-	1611	1867	1648	1315	1830	1500	1347	1273	1178	1276	2273	2300	2527	2917	2615	2120	188.148706749401	208.828963741994	183.492587839669	155.605426638348	184.109742365886
YIR034C	1886.33500443323	1912.13074298829	1807.30750936129	2046.11548898006	2773.38090738087	2746.53941515062	1796.26192522825	1825.24824694801	2872.2217038856	3028.16308786051	798.310493557279	883.049324068825	831.847800692152	835.989951683499	917.511545122085	903.805573386908	1.39698874614819	1.88874656431037e-25	9.38561754264998e-23	LYS1	IX	419615	420736	-	1122	protein_coding	- && P38998.3 RecName: Full=Saccharopine dehydrogenase [NAD(+), L-lysine-forming]; Short=SDH; AltName: Full=Lysine--2-oxoglutarate reductase	-	2001	2124	1993	2128	3422	2679	1713	1604	2614	3074	796	867	778	863	917	819	81.2315117768578	82.5795815707651	77.1330255817778	87.5270637547685	119.667835523345
YGL049C	2591.47172772961	2526.10116046382	2584.45880666316	2390.33980526524	2446.76708339651	2230.8584424665	2336.29396929862	2305.45695032211	2452.48616796965	2559.26080099596	1802.21602628446	1716.19159291346	1740.67894540723	1791.13026728017	1756.97957822724	1743.60537967194	0.474251202591693	2.91852472213268e-25	1.34669069321265e-22	TIF4632	VII	406860	409604	-	2745	protein_coding	- && P39936.1 RecName: Full=Eukaryotic initiation factor 4F subunit p130; Short=eIF-4F p130; Short=eIF4F p130; AltName: Full=eIF4G2; AltName: Full=mRNA cap-binding protein complex subunit p130	-	2749	2806	2850	2486	3019	2176	2228	2026	2232	2598	1797	1685	1628	1849	1756	1580	45.6144765197149	44.591937267528	45.0846223901782	41.7948112622173	43.1530058146491
YIL162W	2095.61355065221	1960.7442364541	1414.65113627878	1458.62650224753	2068.28406652133	2093.4802111749	1848.69222076906	1983.42125587929	702.123056152601	784.130715008771	304.882399549514	335.090227933845	330.386851431716	253.79996215652	471.262745640678	365.274291564184	2.25655272273543	1.26150652534959e-24	5.43288810250555e-22	SUC2	IX	37385	38983	+	1599	protein_coding	- && P00724.1 RecName: Full=Invertase 2; AltName: Full=Beta-fructofuranosidase 2; AltName: Full=Saccharase; Flags: Precursor	-	2223	2178	1560	1517	2552	2042	1763	1743	639	796	304	329	309	262	471	331	63.3229739298298	59.4183290044107	42.3644975476386	43.7825154799916	62.621359791782
YLR128W	745.67265792438	845.334636377593	927.684687444354	923.059619088749	778.037893362254	759.681114828894	835.738910920558	891.00335246901	769.148887804101	706.308696810665	1405.06658476602	1241.56531261811	1605.95809336711	1511.17534719149	1752.97734684176	1765.676333845	-0.918933329767412	1.80911684057355e-24	7.30430924381571e-22	DCN1	XII	398530	399433	+	810	protein_coding	- && Q12395.1 RecName: Full=Defective in cullin neddylation protein 1	-	791	939	1023	960	960	741	797	783	700	717	1401	1219	1502	1560	1752	1600	44.4796917374553	50.5698419012184	54.8424111308828	54.6952745936231	46.5025214476068
YOR352W	1185.91176190755	1357.57681752653	1251.42215901584	1216.32335223674	1161.38364707095	1151.31159507807	1173.39001420339	1213.03904691183	1058.12911279336	1126.94163061562	1717.97220535631	1726.37670622452	1700.04884717291	1730.10203210513	1724.96172714337	1780.02245405749	-0.539686795571494	2.12829042997714e-24	8.08750363391311e-22	TFB6	XV	997213	998244	+	1032	protein_coding	- && Q08816.1 RecName: Full=Uncharacterized protein YOR352W	-	1258	1508	1380	1265	1433	1123	1119	1066	963	1144	1713	1695	1590	1786	1724	1613	55.5227857567109	63.7430245823738	58.0664552142778	56.5684685000363	54.4824690325023
YLR323C	1193.45333114066	1434.99830712022	1514.40217793946	1392.28159212553	1408.57276944125	1396.33694790412	1286.63945257155	1332.52225509733	1008.68382714881	1088.52316593554	2549.37848570679	2656.27755152422	2368.30704181635	2515.71947221558	3484.94297890973	3454.10432808428	-1.11985952484952	3.10444574598431e-24	1.11415108439215e-21	CWC24	XII	778173	778952	-	780	protein_coding	- && P53769.1 RecName: Full=Pre-mRNA-splicing factor CWC24; AltName: Full=Complexed with CEF1 protein 24	zf-CCCH	1266	1594	1670	1448	1738	1362	1227	1171	918	1105	2542	2608	2215	2597	3483	3130	73.9280765812358	89.1465903065715	92.9710624066286	85.6717329932808	87.4269760196473
YPR033C	2769.64130086198	2812.38062198466	2633.42749984204	2316.30273165083	2797.69459154844	2730.13604425013	2960.2144862343	2622.94090350073	3528.19582676996	3612.32076876528	1425.12463736796	1522.67444000334	1556.77429024135	1674.88600980391	1404.7832163047	1454.47588000482	0.933921517447073	6.8170152247522e-24	2.31778517641575e-21	HTS1	XVI	637379	639019	-	1641	protein_coding	- && P07263.2 RecName: Full=Histidine--tRNA ligase, mitochondrial; AltName: Full=Histidyl-tRNA synthetase; Short=HisRS; Flags: Precursor	HGTP_anticodon	2938	3124	2904	2409	3452	2663	2823	2305	3211	3667	1421	1495	1456	1729	1404	1318	81.5480376069303	83.0449956424912	76.8447065205978	67.7472719643706	82.537724881984
YOR299W	1809.03391979379	1825.70675460464	1650.42632565858	1651.89210999424	1405.33094488557	1349.17725656522	1431.34706826419	1462.2468811273	1791.01812445812	1737.69671014507	690.999912136891	749.624339693951	733.480194440638	877.644143945829	959.534974669662	929.18717068593	0.968705728037089	4.00710584321411e-23	1.29429518735816e-20	BUD7	XV	878435	880675	+	2241	protein_coding	- && Q08754.1 RecName: Full=Bud site selection protein 7	-	1919	2028	1820	1718	1734	1316	1365	1285	1630	1764	689	736	686	906	959	842	39.0034858014912	39.4763614364182	35.2659393909503	35.3789464427125	30.3597033848457
YOR047C	301.662769324654	268.274463940919	254.818570060473	241.341629574246	283.659648621655	261.428723726543	221.25584718223	193.449003728904	199.978710829066	221.644988538911	92.2670419689317	136.480518368192	71.6372784657766	84.2770866702948	82.0457434024111	91.5944598182093	1.39675217801277	1.47172614013739e-22	4.52730993585121e-20	STD1	XV	416347	417681	-	1335	protein_coding	- && Q02794.1 RecName: Full=Protein STD1; AltName: Full=Glucose repression modulator MSN3; AltName: Full=Suppressor of Tbp deletion protein 1; AltName: Full=Suppressor of fluoride sensitivity 3	-	320	298	281	251	350	255	211	170	182	225	92	134	67	87	82	83	10.9178976011481	9.73746749320226	9.14010067877048	8.67672930526648	10.2867234943793
YBR287W	8661.49226423414	8824.24931392243	7679.01655256969	8212.34604858021	7852.50952998633	7803.90370590762	8321.73650823782	8491.27332838283	8283.73352165017	8459.94294032077	11185.3730334728	10748.3500771607	11158.3080308783	11290.2235073826	10673.9511050844	10492.5316138739	-0.403643280258333	1.67623596949919e-22	4.92203834680216e-20	-	II	776571	777854	+	1284	protein_coding	- && P38355.1 RecName: Full=Uncharacterized transporter YBR287W	-	9188	9802	8468	8541	9689	7612	7936	7462	7539	8588	11153	10553	10436	11655	10668	9508	325.931448641284	333.012623752776	286.379384240061	306.97802736107	296.076691935803
YOL029C	431.754838595912	522.144929817895	409.886098460262	497.106065696753	455.476350072486	517.731394046682	380.643945626302	406.242907830698	377.981739149444	342.81091560685	193.560207608737	200.646732227865	160.381966714425	170.491577631861	236.131651743525	217.398898604665	1.14508141099473	1.847197637628e-22	5.18821597351168e-20	-	XV	269815	270420	-	606	protein_coding	- && Q08187.1 RecName: Full=Uncharacterized protein YOL029C	-	458	580	452	517	562	505	363	357	344	348	193	197	150	176	236	197	34.4241446486696	41.7509528871603	32.388567184523	39.3714592642525	36.3876475064968
YLR346C	718.334469454333	732.803401503046	569.487765117355	535.566883158785	594.874805966557	617.176830130897	599.8025809869	516.622633487779	530.71273258483	535.88832784519	1031.9868063699	1093.88116960775	1071.35153765236	1057.82274303405	980.54668944345	1096.9264224012	-0.825501798709066	3.37635356154578e-22	9.08801833649407e-20	CIS1	XII	822287	822592	-	306	protein_coding	- && Q06139.1 RecName: Full=Uncharacterized protein YLR346C, mitochondrial	-	762	814	628	557	734	602	572	454	483	544	1029	1074	1002	1092	980	994	113.423710097222	116.041678183401	89.1177355274998	84.0034961819341	94.1163163856896
YMR175W-A	92.3842231056754	50.4139932237968	70.732556813939	57.6912261930468	67.2678595302782	27.6806883945751	51.3816896299966	85.3451487039282	63.7294792751969	65.0158633047474	284.824346947572	244.442719465419	283.341474528818	278.986217943045	187.104317271352	165.532156297969	-1.93037159434511	3.80397985101481e-22	9.82948393502227e-20	-	XIII	611314	611508	+	195	protein_coding	- && Q3E766.1 RecName: Full=Uncharacterized protein YMR175W-A	-	98	56	78	60	83	27	49	75	58	66	284	240	265	288	187	150	22.8908420377918	12.5275007708105	17.3694439945318	14.1997347502675	16.7006651545011
YER049W	1731.73283515434	1681.66677396522	1837.23282185949	1711.50637706039	1917.53922468239	1891.51370696263	1703.98460507642	1622.69576069069	1936.05762901547	1997.76016336406	1257.63989814174	1192.67676872502	1165.44229145816	1178.91051123849	1263.70455996641	1260.25148328187	0.56412505876606	4.75942067521829e-22	1.18253298315039e-19	TPA1	V	251728	253662	+	1935	protein_coding	- && P40032.1 RecName: Full=Prolyl 3,4-dihydroxylase TPA1; AltName: Full=Termination and polyadenylation protein 1	-	1837	1868	2026	1780	2366	1845	1625	1426	1762	2028	1254	1171	1090	1217	1263	1142	43.2412750122217	42.1121025357646	45.4657539185032	42.4524369665621	47.9760025051037
YGL202W	1590.32841203341	1503.41729792394	1905.24489571905	1868.23420821817	1673.59192686777	1787.9674281533	1694.54715187907	1529.38506477439	2566.75971701483	2420.36327484491	751.174069942716	662.032365218843	626.558883297688	645.155628993291	910.507640197489	930.290718394583	1.29747354118188	5.69722129736003e-22	1.36311294744244e-19	ARO8	VII	116059	117561	+	1503	protein_coding	- && P53090.1 RecName: Full=Aromatic/aminoadipate aminotransferase 1; AltName: Full=2-aminoadipate aminotransferase; AltName: Full=2-aminoadipate transaminase; AltName: Full=Alpha-aminoadipate aminotransferase; Short=AadAT; AltName: Full=Aromatic amino acid aminotransferase 1; AltName: Full=Aromatic amino acid aminotransferase I; AltName: Full=Aromatic amino acid-requiring protein 8	Aminotran_1_2	1687	1670	2101	1943	2065	1744	1616	1344	2336	2457	749	650	586	666	910	843	51.1241859883104	48.4694970299218	60.7006018504846	59.6591982796087	53.907769529926
YNL155W	1777.92494670718	1731.18051731002	1780.10267981747	1848.0422790506	1859.99683881914	1758.23631839616	2180.051688587	2195.07722466503	1689.92998491815	1652.9790700813	2948.53373248543	2970.99755283594	2824.86104039674	2968.10337422739	3340.86264903233	3436.44756474583	-0.738456803290449	7.19130187885231e-22	1.60205867660676e-19	CUZ1	XIV	342516	343340	+	825	protein_coding	- && P53899.1 RecName: Full=CDC48-associated ubiquitin-like/zinc finger protein 1; Short=CDC48-associated UBL/Zn-finger protein 1	zf-AN1	1886	1923	1963	1922	2295	1715	2079	1929	1538	1678	2940	2917	2642	3064	3339	3114	104.125726360404	101.680192132952	103.321874428079	107.513506809147	109.148815965945
YKR049C	4614.49767451307	4962.177333028	4579.47963987682	4311.4576374937	5105.06321905087	4606.27159099355	5534.54199728821	5439.33081073036	4776.41459326347	4450.63136986134	8261.91186673978	8316.14501847977	8275.70948246434	8190.37664134877	6849.81901625496	7031.8059995377	-0.693029319142302	7.19190427578888e-22	1.60205867660676e-19	FMP46	XI	526830	527231	-	402	protein_coding	- && P36141.1 RecName: Full=Putative redox protein FMP46, mitochondrial; AltName: Full=Found in mitochondrial proteome protein 46; Flags: Precursor	-	4895	5512	5050	4484	6299	4493	5278	4780	4347	4518	8238	8165	7740	8455	6846	6372	554.621814298996	598.128061855811	545.495598086975	514.758046058828	614.802808625531
YPR156C	2943.09739322366	2896.10386073133	3279.0887876821	3253.78515728784	2477.56441667543	2550.72417502603	3098.63046646204	3123.63244256377	3268.88277316743	3265.56949780663	4844.01970336892	4582.2824786455	4713.09139518124	4877.41530327511	4921.74404629829	5063.07688730053	-0.68078881817497	8.04367500426161e-22	1.73207135091767e-19	TPO3	XVI	837909	839777	-	1869	protein_coding	- && Q06451.1 RecName: Full=Polyamine transporter 3	MFS_1	3122	3217	3616	3384	3057	2488	2955	2745	2975	3315	4830	4499	4408	5035	4919	4588	76.084098908001	75.0849303107183	84.012720016355	83.5573476636931	64.1765586169746
YPL171C	1546.96438894299	1322.46707224567	2197.24339948941	2155.72881874685	1873.77459318076	1765.41279316512	1640.01964451663	1758.11006330092	799.914843316265	807.772847119589	451.306183543688	419.626668415636	511.083867263302	368.106815341518	444.247683788665	434.797797209331	1.85666313784856	9.63940252239758e-22	2.00872710628027e-19	OYE3	XVI	226169	227371	-	1203	protein_coding	- && P41816.2 RecName: Full=NADPH dehydrogenase 3; AltName: Full=Old yellow enzyme 3	Oxidored_FMN	1641	1469	2423	2242	2312	1722	1564	1545	728	820	450	412	478	380	444	394	62.1317030373318	53.2680981074477	87.4608536964891	86.0069553265374	75.4071435693425
YNL010W	1562.99022356337	1456.60430421613	1662.21508512757	1637.46930344598	1633.87957606073	1574.72360644694	1466.99966923194	1461.10894581125	1859.14274023506	1855.90737069915	1131.27416674951	988.97450250384	999.714259186584	953.202911305404	894.498714655555	909.323311930174	0.72318418866402	1.4212324567309e-21	2.86911302202551e-19	-	XIV	613635	614360	+	726	protein_coding	- && P53981.1 RecName: Full=Uncharacterized phosphatase YNL010W	-	1658	1618	1833	1703	2016	1536	1399	1284	1692	1884	1128	971	935	984	894	824	104.020325789038	97.2193961087769	109.635643395237	108.253418607498	108.954254796666
YJL198W	2361.45386611956	2099.38271781954	2749.50143922901	2723.98739674836	2109.6173296062	2123.21132093204	2638.2924716137	2509.14737189549	3149.11530349508	3055.74557532313	1401.05497424563	1451.37864682592	1291.60943860684	1299.99827944294	1160.64710179021	1259.14793557321	0.961111343583409	1.60934505853759e-21	3.15041487216753e-19	PHO90	X	60844	63489	+	2646	protein_coding	- && P39535.1 RecName: Full=Low-affinity phosphate transporter PHO90	SPX	2505	2332	3032	2833	2603	2071	2516	2205	2866	3102	1397	1425	1208	1342	1160	1141	43.1209375121877	38.4458731543461	49.758271155915	49.4106227435377	38.5988722347323
YDR247W	2780.01095855752	2889.80211157835	2333.26754720853	2316.30273165083	2677.74708298842	2625.56455475951	2772.51402819819	2865.32112581988	2834.86304362083	2764.15927928971	3873.20995743494	3872.38008086468	3874.82831582051	3934.8681155717	4073.2709925758	4184.65291121265	-0.563455405510115	1.82989189751083e-21	3.47679460527058e-19	VHS1	IV	956013	957398	+	1386	protein_coding	- && Q03785.1 RecName: Full=Serine/threonine-protein kinase VHS1; AltName: Full=Viable in a HAL3 SIT4 background protein 1	Pkinase	2949	3210	2573	2409	3304	2561	2644	2518	2580	2806	3862	3802	3624	4062	4071	3792	96.9129573286979	101.030574977954	80.6125169515338	80.2115968928803	93.5334806389365
YDL222C	8211.82619870957	7884.38844025022	5781.93310571378	5314.32345281616	6133.5320593391	5917.51605235139	8826.11595134044	9401.62158122473	6186.15462619584	6379.43531456885	17922.872902465	17444.0435678509	21499.7372446244	21056.6785396804	14016.8148698095	13997.3991365562	-1.33404042487859	2.09045103046258e-21	3.85837533051094e-19	FMP45	IV	60872	61801	-	930	protein_coding	- && Q07651.1 RecName: Full=SUR7 family protein FMP45	-	8711	8758	6376	5527	7568	5772	8417	8262	5630	6476	17871	17127	20108	21737	14009	12684	426.633907979865	410.802440311021	297.708534701975	274.26482299502	319.292312584617
YPL222W	4720.0796437767	4259.98242741083	4730.01303001931	4527.79973571762	4711.18153553623	4505.80094422806	4986.12110593131	4918.15643597837	4092.97086724325	4153.13454080023	7146.68414207182	7244.67109815635	7228.94984637486	7223.61190000447	6083.39170593487	6313.39644120452	-0.591867428349524	4.87218904549492e-21	8.74287256497143e-19	FMP40	XVI	130162	132228	+	2067	protein_coding	- && Q08968.1 RecName: Full=UPF0061 protein FMP40	-	5007	4732	5216	4709	5813	4395	4755	4322	3725	4216	7126	7113	6761	7457	6080	5721	110.33350604854	99.8654542578765	109.577914701836	105.136086382091	110.344358425909
YDR363W-A	2520.76951616914	2559.41040598668	2797.56330475643	2709.5645902001	2458.11346934137	2507.66532641225	2443.25177220188	3054.21838828458	2551.37673925875	2567.14151169957	4105.88336761746	3888.67626216237	4182.76169191221	3904.83834905699	3561.98593308029	3630.67196146878	-0.56808727095525	5.57617539113486e-21	9.73570081803546e-19	SEM1	IV	1202128	1202397	+	270	protein_coding	- && O94742.1 RecName: Full=26S proteasome complex subunit SEM1	-	2674	2843	3085	2818	3033	2446	2330	2684	2322	2606	4094	3818	3912	4031	3560	3290	451.094926824104	459.329266853559	496.154951140098	481.660261890094	440.756711095598
YOR158W	2120.12365065984	2132.6919633424	1966.00234836692	2095.15303124415	2403.00245189488	2339.53077468224	2340.48839294189	2521.66466037206	2005.28102891783	1950.47589914242	3399.83991602912	3373.30952862278	3494.18844815161	3703.34830276479	3198.78343484766	3219.04866614116	-0.635657310548526	1.24851096720058e-20	2.12246864424098e-18	PET123	XV	632164	633120	+	957	protein_coding	- && P17558.1 RecName: Full=37S ribosomal protein PET123, mitochondrial	-	2249	2369	2168	2179	2965	2282	2232	2216	1825	1980	3390	3312	3268	3823	3197	2917	107.04042426251	107.985177238763	98.3723996346524	105.077295264062	121.563458545199
YDR033W	1837.31480441797	1692.46977251318	1655.86729156734	1566.31679114122	1472.59880441585	1473.22774900016	1511.04111748623	1454.28133391494	1342.71420128087	1395.87088337617	506.465828199028	521.477801526227	574.167440837642	531.817477953929	964.537763901516	815.521756694658	1.23975270764902	1.86844315615101e-20	3.09490840736808e-18	MRH1	IV	508147	509109	+	963	protein_coding	- && Q12117.1 RecName: Full=Protein MRH1; AltName: Full=Membrane protein related to HSP30	-	1949	1880	1826	1629	1817	1437	1441	1278	1222	1417	505	512	537	549	964	739	92.1840652157689	85.1613592675261	82.3380185202884	78.0653641761204	74.031905493839
YDR505C	3657.66107806143	3628.00701235538	3775.12351303113	3923.96490156373	3946.9213965356	3799.43078482575	4155.62522456483	4142.08455043065	3433.70039198259	3596.55934735807	5679.43759423979	5627.27510436016	6659.05925798294	6667.57686840965	5591.11724552041	5155.77489482739	-0.63174544748373	2.12565082423587e-20	3.43292608114094e-18	PSP1	IV	1456695	1459220	-	2526	protein_coding	- && P50896.2 RecName: Full=Protein PSP1; AltName: Full=Growth inhibitory protein 5; AltName: Full=Polymerase suppressor protein 1	-	3880	4030	4163	4081	4870	3706	3963	3640	3125	3651	5663	5525	6228	6883	5588	4672	69.9630418577136	69.5957504859565	71.5647222379611	74.5584449431853	75.6459885335736
YHR138C	14182.8636390295	14160.0303467339	11149.44597471	10673.8383661502	11503.6144358165	11055.8719869296	12003.3918611137	13994.3285168121	12562.3989060918	12011.1882011331	20357.9204883407	18878.1075220481	21051.7369509355	19532.9100645957	19082.6392459852	19690.6017654977	-0.680877600226026	4.73042563104838e-20	7.45330477477378e-18	-	VIII	377355	377699	-	345	protein_coding	- && P38841.1 RecName: Full=Uncharacterized protein YHR138C; Flags: Precursor	-	15045	15729	12295	11101	14194	10784	11447	12298	11433	12193	20299	18535	19689	20164	19072	17843	1986.29340725888	1988.80883160949	1547.51676748383	1484.9321166778	1614.26932196902
YAL023C	1176.48480036615	1134.31484753543	1730.22715898712	1537.4711780447	1413.43550627476	1373.78231291595	1183.87607331156	1044.62462013608	1610.81752788687	1707.15895616859	723.092796299998	688.513659827596	580.582719506219	642.249522556385	673.375430607594	673.164102278405	1.0682528392895	5.01744266684118e-20	7.7173046732843e-18	PMT2	I	106272	108551	-	2280	protein_coding	- && P31382.2 RecName: Full=Dolichyl-phosphate-mannose--protein mannosyltransferase 2	-	1248	1260	1908	1599	1744	1340	1129	918	1466	1733	721	676	543	663	673	610	24.9315937984113	24.1071972069874	36.3387051990863	32.3651191067776	30.0124825921726
YCR002C	738.131088691264	776.915645573869	586.717490495109	706.717520864823	838.82210378118	869.378657725914	551.566709089352	450.622385156741	609.825189616109	554.605015766254	297.862081138834	257.683366769796	292.964392531683	202.458748437835	298.166238218518	276.990474871934	1.30321427650692	5.98176333866405e-20	8.98655608552785e-18	CDC10	III	117380	118348	-	969	protein_coding	- && P25342.1 RecName: Full=Cell division control protein 10	GTP_CDC	783	863	647	735	1035	848	526	396	555	563	297	253	274	209	298	251	36.8051243291026	38.8506278050983	28.9938861312231	35.0047640708995	41.9089577481093
YGR094W	6966.52457909124	6717.66459707092	6608.95992384599	6713.33568799755	6779.46560205756	7007.31500655262	6882.0005926871	7129.16475506813	9606.66960867322	9750.40931803621	4134.96754389028	4007.84208790176	4024.51815142064	3991.05284001856	3883.16500176534	4207.82741309436	0.875705667425014	9.30308742441587e-20	1.36586238094833e-17	VAS1	VII	672186	675500	+	3315	protein_coding	- && P07806.2 RecName: Full=Valine--tRNA ligase, mitochondrial; AltName: Full=Valyl-tRNA synthetase; Short=ValRS; Flags: Precursor	-	7390	7462	7288	6982	8365	6835	6563	6265	8743	9898	4123	3935	3764	4120	3881	3813	101.538609039185	98.1934986888533	95.4664463289199	97.1985764964392	99.008549976897
YMR174C	3701.02510115185	3757.64299493085	4719.13109820178	4668.18171945404	3714.32048466584	3642.57355058983	5830.24886413839	5996.91911559602	4980.78844059427	4778.66595289893	13020.6848465504	13151.0183072395	14762.6254295071	13974.4971529388	8351.65634365763	8230.258811135	-1.37980527052889	1.03209433783558e-19	1.48162876053729e-17	PAI3	XIII	610159	610365	-	207	protein_coding	- && P01094.1 RecName: Full=Protease A inhibitor 3; AltName: Full=Proteinase inhibitor I(A)3; AltName: Full=Proteinase yscA-inhibitor; AltName: Full=Saccharopepsin inhibitor	-	3926	4174	5204	4855	4583	3553	5560	5270	4533	4851	12983	12912	13807	14426	8347	7458	863.873702990845	879.616002621276	1091.6737505742	1082.38678594582	868.699955683623
YBR196C	4062.0777281873	3959.29896782604	3448.66555850526	3280.70772951126	3154.29529267281	3380.119616182	2171.66284130047	2320.25010943079	4159.99669889475	3978.77381648295	1484.29589254368	1477.85994143468	1381.42333996692	1419.14864335611	1573.87749234137	1572.5554848307	1.19172347335611	1.32572069469673e-19	1.86177297559585e-17	PGI1	II	612236	613900	-	1665	protein_coding	- && P12709.3 RecName: Full=Glucose-6-phosphate isomerase; Short=GPI; AltName: Full=Phosphoglucose isomerase; Short=PGI; AltName: Full=Phosphohexose isomerase; Short=PHI	-	4309	4398	3803	3412	3892	3297	2071	2039	3786	4039	1480	1451	1292	1465	1573	1425	117.877946169423	115.226404290592	99.1831764432499	94.5710862737038	91.7167973686246
YGR008C	7896.02298707283	7836.67519666341	7195.6774143411	7281.59426599906	6843.49163703216	6818.676241197	10086.5402561416	9844.2784191691	8039.80344580373	7920.11425712377	14210.1273658456	13772.3102192141	15965.4901798653	15143.7206427209	13031.2653911342	13650.8851560391	-0.841881370879056	1.67157745105062e-19	2.29752985825256e-17	STF2	VII	508110	508364	-	255	protein_coding	- && P16965.2 RecName: Full=ATPase-stabilizing factor 15 kDa protein	-	8376	8705	7935	7573	8444	6651	9619	8651	7317	8040	14169	13522	14932	15633	13024	12370	1496.12125318792	1489.15401757224	1351.24056957461	1370.53890826381	1299.26677203394
YHR029C	800.349034864474	861.539134199528	986.628484789303	1081.71049111963	1002.53424384282	994.454360842143	994.078403453812	1003.6589487582	882.323652723847	996.909904006126	573.660304415532	599.903174021382	524.983637711885	509.537328604311	632.352558906388	651.093148105343	0.723127193757302	2.52051985340437e-19	3.39219963604005e-17	YHI9	VIII	167677	168561	-	885	protein_coding	- && P38765.1 RecName: Full=Uncharacterized isomerase YHI9	-	849	957	1088	1125	1237	970	948	882	803	1012	572	589	491	526	632	590	43.6952998220526	47.1715003297984	53.3840538589	58.6641583962324	54.8424333979033
YGL253W	8166.57678331088	8529.86760349062	6792.13910944107	6858.52527391671	8602.99191462534	9063.88763320142	6041.01865221246	6262.05804423622	8035.40830930199	7651.18500436322	3865.18673639416	3595.34499880387	3096.44117069984	3067.87969522786	1776.99073515466	1797.67921739594	1.40670153097444	9.00692131683485e-19	1.18744309605619e-16	HXK2	VII	23935	25395	+	1461	protein_coding	- && P04807.4 RecName: Full=Hexokinase-2; AltName: Full=Hexokinase PII; AltName: Full=Hexokinase-B	-	8663	9475	7490	7133	10615	8841	5761	5503	7313	7767	3854	3530	2896	3167	1776	1629	270.077498580865	282.904610487788	222.616590552778	225.312663185756	285.075615149969
YNL310C	669.314269439077	683.289658158246	649.288598445902	801.908044083351	711.580489970895	673.563417601328	684.739659763016	658.864547994325	655.974122884355	706.308696810665	1056.05646949223	1044.99262571467	1066.00547209521	993.888401422098	894.498714655555	984.364556118586	-0.545368981176298	1.14483895797588e-18	1.46551703507806e-16	ZIM17	XIV	51907	52431	-	525	protein_coding	- && P42844.2 RecName: Full=Mitochondrial protein import protein ZIM17; AltName: Full=Mitochondrial import inner membrane translocase subunit TIM15; AltName: Full=mtHsp70 escort protein 1; AltName: Full=mtHsp70-associated motor and chaperone protein TIM15/ZIM17; Short=MMC; Flags: Precursor >B3LPE4.2 RecName: Full=Mitochondrial protein import protein ZIM17; AltName: Full=Mitochondrial import inner…	-	710	759	716	834	878	657	653	579	597	717	1053	1026	997	1026	894	892	61.5983883407634	63.0657398497896	59.2215328575465	73.3112019820956	65.6183793712481
YER121W	1593.15650049583	1582.63928727562	2034.92124987794	2000.92402846217	1632.2586637829	1692.6228347942	2010.17753103477	1926.52449007667	1087.79628418009	1259.92862373897	3429.92699493203	3235.81049892348	3648.15513619746	3525.10710796785	3714.07072572866	3798.41121318405	-1.08098121234857	1.15698713295636e-18	1.46551703507806e-16	-	V	402375	402719	+	345	protein_coding	- && P40076.1 RecName: Full=Uncharacterized protein YER121W	-	1690	1758	2244	2081	2014	1651	1917	1693	990	1279	3420	3177	3412	3639	3712	3442	223.119698123463	222.285328118093	282.44226321543	278.366249419556	229.050191238946
YNR071C	327.115565486422	369.102450388512	452.506998078917	423.068992082343	371.999367763828	297.311097571362	456.143571205072	465.415544265422	402.154989909001	357.587248176111	905.621074977667	858.605052122283	848.955210475024	891.205973984727	632.352558906388	656.610886648609	-1.02702594637806	1.38967950743841e-18	1.7264095419331e-16	-	XIV	770440	771468	-	1029	protein_coding	- && P53757.1 RecName: Full=Uncharacterized isomerase YNR071C	Aldose_epim	347	410	499	440	459	290	435	409	366	363	903	843	794	920	632	595	15.3597590933062	17.3811898970273	21.0577078553726	19.7333534430346	17.5019967292332
YKL101W	928.555711827452	1016.3821133869	1330.31616469293	1325.93668200353	893.122665088754	893.983714076648	892.363630104635	852.313551723229	1024.06680490489	1077.68718871809	418.210396750484	467.496700977613	286.549113863106	394.261773273678	484.2699976435	574.948356208277	1.22608450969702	1.62348425239334e-18	1.97881288121905e-16	HSL1	XI	248920	253476	+	4557	protein_coding	- && P34244.2 RecName: Full=Probable serine/threonine-protein kinase HSL1	Pkinase	985	1129	1467	1379	1102	872	851	749	932	1094	417	459	268	407	484	521	9.84526717006101	10.807517211346	13.9790291529395	13.9652537232854	9.48839713045928
YGL206C	1426.29928121313	1425.99580833025	1576.97328589026	1819.19666595408	1507.44841838937	1416.84116152973	1602.26983172724	1454.28133391494	1436.1108519428	1452.02094713936	731.116017340774	960.456185232875	677.881112646304	651.93654401274	932.519912817648	985.468103827239	0.87718137720467	2.61921466432123e-18	3.13335680213243e-16	CHC1	VII	102543	107504	-	4962	protein_coding	- && P22137.1 RecName: Full=Clathrin heavy chain	-	1513	1584	1739	1892	1860	1382	1528	1278	1307	1474	729	943	634	673	932	893	13.8884081892175	13.9254564622847	15.2183913273331	17.5965677104787	14.7077578792499
YLR237W	2529.2537815564	2390.16342873537	2492.86921386562	2410.53173443281	2599.9432936522	2547.64854298219	2997.96429902368	2923.35582693855	2282.17462852731	2287.37628172157	3792.97774702717	3973.21270264416	5052.03195150439	4993.65956075138	3887.16723315082	3978.28948969451	-0.749273201095377	8.86049988308328e-18	1.0407059862676e-15	THI7	XII	612367	614163	+	1797	protein_coding	- && Q05998.1 RecName: Full=Thiamine transporter	-	2683	2655	2749	2507	3208	2485	2859	2569	2077	2322	3782	3901	4725	5155	3885	3605	68.0053217468009	64.4506750990529	66.4282158332887	64.3827984482428	70.0449081404061
YAL029C	559.01881940475	526.646179212877	509.637140120945	564.412496255308	576.234314771419	581.294456286077	469.775448045684	499.553603746993	671.357100640437	701.383252620911	281.815639057281	299.442331345138	256.61114674308	267.361792195418	319.177952992307	376.309768650715	0.915755183115056	1.21700448617272e-17	1.4039016036921e-15	MYO4	I	87855	92270	-	4416	protein_coding	- && P32492.1 RecName: Full=Myosin-4; AltName: Full=SWI5-dependent HO expression protein 1	Myosin_head	593	585	562	587	711	567	448	439	611	712	281	294	240	276	319	341	6.11640074829945	5.77880212551037	5.52628369844139	6.13440760186207	6.3172901397596
YLR429W	2110.69668911844	2060.67197302269	2027.66662866625	2279.7649550619	2300.07452225216	2396.94257283395	1904.26833404232	1921.97274881246	2408.53480295227	2661.71004014284	1133.27997200971	1211.00997268493	1258.46383215252	1204.09676702502	1446.80664585227	1522.89583794131	0.768320841058328	1.31773915166586e-17	1.4934377052213e-15	CRN1	XII	990777	992732	+	1956	protein_coding	- && Q06440.1 RecName: Full=Coronin-like protein	-	2239	2289	2236	2371	2838	2338	1816	1689	2192	2702	1130	1189	1177	1243	1446	1380	52.1381416046393	51.049085292097	49.6396686755791	55.9404938915512	56.9290357944197
YGL161C	963.435469530615	1054.19260830475	1193.38518932236	1193.24686175952	1096.54715595743	1214.87465731746	1089.50154133809	1069.65919708923	1114.16710319051	1074.73192220423	776.246635695143	709.90239778082	678.950325757733	699.402949148884	739.412248468071	845.317544828293	0.57758756055562	1.52267880076777e-17	1.69594914706203e-15	YIP5	VII	199210	200142	-	933	protein_coding	- && P53108.1 RecName: Full=Protein YIP5; AltName: Full=YPT-interacting protein 5	-	1022	1171	1316	1241	1353	1185	1039	940	1014	1091	774	697	635	722	739	766	49.8929928660185	54.7502710823521	61.2491647824326	61.3837944067702	56.8992367029249
YGR028W	2500.97289693221	2517.09866167385	2103.84015138896	2204.76636101094	2450.8193640911	2400.01820487779	2325.80791019046	2428.35396445577	2168.99986360757	2147.49366673256	3442.96472912329	3271.45839551219	3346.63703877434	3383.67659470506	3090.72318743961	3010.47814920572	-0.486693882967919	2.04894299891257e-17	2.24341894457206e-15	MSP1	VII	542203	543291	+	1089	protein_coding	- && P28737.2 RecName: Full=Protein MSP1; AltName: Full=Tat-binding homolog 4	AAA	2653	2796	2320	2293	3024	2341	2218	2134	1974	2180	3433	3212	3130	3493	3089	2728	110.963379299685	112.000589831125	92.5094354162392	97.1716926470902	108.954254796666
YKL039W	2723.44918930914	2791.67487476775	2623.45239567597	2775.9095003221	2919.26301238629	2832.65711237819	2945.53400348287	2791.35533027648	3016.16242431751	3034.07362088821	1740.03606321844	1678.50667366254	1706.46412584148	1737.85164927022	2152.19992754374	2210.40606043221	0.604981443157367	2.12313819198494e-17	2.28591212003712e-15	PTM1	XI	362622	364193	+	1572	protein_coding	- && P32857.2 RecName: Full=Membrane protein PTM1; Flags: Precursor	-	2889	3101	2893	2887	3602	2763	2809	2453	2745	3080	1735	1648	1596	1794	2151	2003	83.7076797800813	86.0518570361378	79.9138064188621	84.7535376768911	89.9045050267485
YLR369W	1559.21943894681	1526.82379477785	1454.55155294305	1500.93340145577	1540.67712008505	1515.26138693267	1620.09613221112	1695.52362091804	1570.1625152458	1599.78427283197	1940.61658923786	1965.72686903441	2345.85356647633	2176.67372124313	2212.23339832599	2222.54508522739	-0.460551291414753	2.47123329785781e-17	2.6170765744527e-15	SSQ1	XII	859552	861525	+	1974	protein_coding	- && Q05931.1 RecName: Full=Heat shock protein SSQ1, mitochondrial; AltName: Full=Stress-seventy subfamily Q protein 1; AltName: Full=mtHSP70 homolog; Flags: Precursor	HSP70	1654	1696	1604	1561	1901	1478	1545	1490	1429	1624	1935	1930	2194	2247	2211	2014	38.1644195069009	37.4791490711614	35.284432835903	36.4938218448808	37.7855071925867
YJL200C	3509.65778186153	3455.15903558807	2871.92317217622	2803.79359298207	4395.10364135782	4687.26323481472	2746.29888042778	2684.38941056755	4922.55288194625	4994.40040841014	1257.63989814174	1316.93515111994	1434.88399553839	1400.74330258904	1747.9745576099	1730.3628071681	1.32335275416712	2.8762594166006e-17	2.9724784095926e-15	ACO2	X	56444	58813	-	2370	protein_coding	- && P39533.1 RecName: Full=Homocitrate dehydratase, mitochondrial; AltName: Full=Aconitase 2; Flags: Precursor	Aconitase	3723	3838	3167	2916	5423	4572	2619	2359	4480	5070	1254	1293	1342	1446	1747	1568	71.5508824455623	70.6427580762683	58.0264020365846	56.780964653285	89.7804020685659
YHR023W	458.150330911819	431.219692039262	694.629981018939	635.565008560066	411.711718570859	459.294385213691	404.761881575076	409.656713778855	577.96044997851	528.007617141585	209.606649690291	205.739288883394	136.859278262976	125.931278932624	205.114358506028	259.333711533484	1.39667497598416	2.89885665331786e-17	2.9724784095926e-15	MYO1	VIII	151666	157452	+	5787	protein_coding	- && P08964.3 RecName: Full=Myosin-1; AltName: Full=Type II myosin	Myosin_head	486	479	766	661	508	448	386	360	526	536	209	202	128	130	205	235	3.82519069822496	3.61071369787442	5.74779423700162	5.27122519047213	3.44429639804397
YER094C	5192.37041700061	5109.8183131834	5117.22843719305	5036.44404665299	5578.36960417958	5568.944420716	6002.22023351226	6120.95406504573	5322.51030360438	5177.62693226897	7243.96569719124	7035.87627527964	7514.42974712654	7376.66683901489	7648.26417765891	7826.36034976795	-0.456614985072202	8.64909740446216e-17	8.69928385847978e-15	PUP3	V	348729	349346	-	618	protein_coding	- && P25451.1 RecName: Full=Proteasome subunit beta type-3; AltName: Full=Macropain subunit PUP3; AltName: Full=Multicatalytic endopeptidase complex subunit PUP3; AltName: Full=Proteasome component PUP3	Proteasome	5508	5676	5643	5238	6883	5432	5724	5379	4844	5256	7223	6908	7028	7615	7644	7092	405.953005070845	400.649803604615	396.5039339043	391.147547768899	436.998133512576
YLR305C	1409.33075043862	1253.14783156295	1040.13131622549	1152.86300342439	1353.46175199475	1269.21082342533	850.419393671985	917.175864738215	1071.31452229857	1094.43369896325	642.860585892231	622.310423305712	548.506326163334	581.221287381344	665.370967836627	621.297359971709	0.89563204578659	8.75314939320721e-17	8.69928385847978e-15	STT4	XII	738161	743863	-	5703	protein_coding	- && P37297.1 RecName: Full=Phosphatidylinositol 4-kinase STT4; Short=PI4-kinase; Short=PtdIns-4-kinase	PI3Ka	1495	1392	1147	1199	1670	1238	811	806	975	1111	641	611	513	600	665	563	11.9401044295828	10.6474813044163	8.73345268355602	9.70240511802648	11.4895597277343
YKL133C	1653.48905436076	1696.07077202916	1599.64397717677	1624.96953777082	1611.99726030992	1400.43779062924	1600.17261990561	1388.2810855839	1272.39201725307	1287.51111120159	2286.61799662135	2221.37321314199	2395.03736960208	2544.78053658465	2446.36393437677	2224.7521806447	-0.636238437896244	9.30628108648053e-17	9.10887512404004e-15	-	XI	191679	193070	-	1392	protein_coding	- && P36066.2 RecName: Full=Protein MRG3-like	-	1754	1884	1764	1690	1989	1366	1526	1220	1158	1307	2280	2181	2240	2627	2445	2016	57.3932288161648	59.0408614683443	55.0281954137107	56.0287666062101	56.0642265917032
YEL052W	1921.21476213639	2139.89396237437	2253.46671387998	2076.88414294969	2169.5910838862	2292.37108334333	1899.02530448824	1809.31715252328	1936.05762901547	1827.33979439858	1361.94177167184	1438.13799952155	1214.62609458391	1300.96698158857	987.550594368046	1139.96478303868	0.712429227128827	1.18871720723692e-16	1.14613629235082e-14	AFG1	V	56571	58100	+	1530	protein_coding	- && P32317.1 RecName: Full=Protein AFG1	AFG1_ATPase	2038	2377	2485	2160	2677	2236	1811	1590	1762	1855	1358	1412	1136	1343	987	1033	60.6712654010861	67.7717614353671	70.5278894222411	65.1517241482864	68.6510569385534
YOR237W	335.599830873678	297.982709947799	421.674857929252	409.607705970632	250.430946925976	250.151406232456	332.408073728754	368.69104240097	415.340399414215	388.125002152583	618.790922769901	693.606216483126	672.535047089156	687.778523401257	802.447392789435	819.935947529271	-1.04541627649238	1.27112004040694e-16	1.20756403838659e-14	HES1	XV	781994	783298	+	1305	protein_coding	- && P35843.1 RecName: Full=Protein HES1; AltName: Full=Oxysterol-binding protein homolog 5	-	356	331	465	426	309	244	317	324	378	394	617	681	629	710	802	743	12.4253831750998	11.0644162185546	15.4727805698416	15.0647760626402	9.2904821943818
YGL195W	2061.67648910318	2064.27297253868	1414.65113627878	1386.51246950622	2048.02266304835	2026.84151689167	1592.8323785299	1599.93705436964	1828.37678472289	1817.48890601907	1008.92004587767	1093.88116960775	689.642456872029	735.2449285374	899.50150388741	907.116216512868	1.00491221170099	1.6007711537312e-16	1.49869299320342e-14	GCN1	VII	131525	139543	+	8019	protein_coding	- && P33892.1 RecName: Full=eIF-2-alpha kinase activator GCN1; AltName: Full=General control non-derepressible protein 1; AltName: Full=Translational activator GCN1	-	2187	2293	1560	1442	2527	1977	1519	1406	1664	1845	1006	1074	645	759	899	822	12.4222101967609	12.4736876194849	8.4475410373705	8.29867276557287	12.3644646146993
YEL053C	795.635554093776	798.521642669781	786.219573816476	775.946992296479	981.462384230927	954.471144272201	706.760383890158	670.243901154849	807.606332194306	794.966692226229	472.367138775727	475.644791626461	449.069506800391	394.261773273678	554.30904688946	476.732610138149	0.779815686221182	1.96385267028347e-16	1.81235546429017e-14	MAK10	V	53901	56102	-	2202	protein_coding	- && Q02197.1 RecName: Full=N-alpha-acetyltransferase, 35 NatC auxiliary subunit; AltName: Full=Glucose repressible protein MAK10; AltName: Full=L-A virus GAG protein N-acetyltransferase subunit MAK10; AltName: Full=Maintenance of killer protein 10; AltName: Full=N-terminal acetyltransferase C complex subunit MAK10; Short=NatC complex subunit MAK10	-	844	887	867	807	1211	931	674	589	735	807	471	467	420	407	554	432	17.4580380664136	17.5718435417741	17.0973069292224	16.9129674460782	21.5782945017654
YLR390W-A	6377.33948275402	6021.77144060673	7169.37941244874	7501.78244596919	8235.85528369503	8550.25708187986	8405.62498110312	8748.44670981066	10936.1984004489	11294.043527105	4291.42035418542	4246.17373938055	4086.53251188356	4240.0092914469	4019.24086887177	3983.80722823778	1.00600888043257	2.03622815436285e-16	1.8526808277724e-14	CCW14	XII	903724	904440	+	717	protein_coding	- && O13547.1 RecName: Full=Covalently-linked cell wall protein 14; AltName: Full=Inner cell wall protein; Flags: Precursor	-	6765	6689	7906	7802	10162	8340	8016	7688	9953	11465	4279	4169	3822	4377	4017	3610	429.753031981385	406.96125393282	478.810405232805	502.169559546944	556.096705878037
YOL117W	843.713057954893	794.0203932748	831.560956389514	992.289090520405	927.161822923353	776.084485729383	833.641699098925	761.278726439039	757.062262424322	695.472719593207	493.428094007765	526.570358181756	515.36071970902	562.815946614268	455.253820098745	529.702900153499	0.677165345309082	2.09181810330115e-16	1.87682568712853e-14	RRI2	XV	97551	99488	+	1938	protein_coding	- && Q12348.1 RecName: Full=COP9 signalosome complex subunit 10	-	895	882	917	1032	1144	757	795	669	689	706	492	517	482	581	455	480	21.034857135726	19.8529859351661	20.5466720110754	24.5747731436519	23.1612790646556
YMR186W	18104.47964025	18391.2047780169	13840.0036165941	14029.5446897124	22002.2632593734	22465.4416589009	22977.0527178058	21113.2518540358	21136.2114368567	21264.1276560042	9285.8754520689	9238.91628446172	11140.131407984	11107.1388018575	10173.672181899	10143.8105379395	0.939887390537878	2.36601726734082e-16	2.09376322561941e-14	HSC82	XIII	632355	634472	+	2118	protein_coding	- && P15108.4 RecName: Full=ATP-dependent molecular chaperone HSC82; AltName: Full=82 kDa heat shock cognate protein; AltName: Full=Heat shock protein Hsp90 constitutive isoform	HATPase_c	19205	20429	15262	14591	27148	21913	21912	18554	19236	21586	9259	9071	10419	11466	10168	9192	413.008186200302	420.757799500399	312.904218891105	317.92354658109	502.923781441956
YLR127C	1413.10153505518	1405.29006111334	1541.60700748329	1551.89398459296	1335.63171693854	1293.81587977607	1738.58860013336	1734.21342166382	1550.38440098798	1327.89975355757	2444.07370954659	2321.18732359037	2731.83949970238	2867.3583510813	4128.3016741262	4112.92231015019	-1.05825161769463	2.47251374590667e-16	2.15843767548069e-14	APC2	XII	395758	398319	-	2562	protein_coding	- && Q12440.1 RecName: Full=Anaphase-promoting complex subunit 2	Cullin	1499	1561	1700	1614	1648	1262	1658	1524	1411	1348	2437	2279	2555	2960	4126	3727	26.6497298899805	26.5787651746046	28.8134804749259	29.0728761251087	25.2387806685782
YDR196C	1953.26643137714	1951.74173766413	2073.91483889075	2112.46039910206	2013.17304907483	1988.90872168429	2022.76080196456	1939.04177855325	1587.74306125275	1674.65102451622	2817.15348794271	2941.46072423387	3013.04254800834	3039.78733300443	2692.501164584	2638.58257138962	-0.564403991033743	2.80065958934521e-16	2.41230145962268e-14	CAB5	IV	850274	850999	-	726	protein_coding	- && Q03941.1 RecName: Full=Dephospho-CoA kinase CAB5; Short=DPCK; AltName: Full=Dephosphocoenzyme A kinase	-	2072	2168	2287	2197	2484	1940	1929	1704	1445	1700	2809	2888	2818	3138	2691	2391	129.994038018629	130.26678044736	136.790352670435	139.655173623413	134.247206803034
YFR009W	2244.55954300626	2532.40290961679	2377.7021021301	2472.06904237206	2360.04827653217	2344.65682808864	2485.19600863453	2477.28518304602	3234.82046527896	3134.55268235918	1566.53390821165	1503.32272471233	1739.6097322958	1604.17075317251	1440.80329877405	1366.19206331257	0.739582880184784	3.12163199007053e-16	2.65338719155995e-14	GCN20	VI	162488	164746	+	2259	protein_coding	- && P43535.1 RecName: Full=Protein GCN20; AltName: Full=General control non-derepressible protein 20	ABC_tran	2381	2813	2622	2571	2912	2287	2370	2177	2944	3182	1562	1476	1627	1656	1440	1238	48.0079839550485	54.3205956753665	50.4013746720478	52.5229896589411	50.5784396621381
YLR108C	1154.80278882094	1182.92834100123	1440.04231051968	1397.08919430828	1684.12785667371	1722.35394455134	1451.2705805697	1399.66043874442	1059.22789691879	1066.85121150063	760.20019361359	815.827576215835	685.36560442631	641.280820410749	610.340286286229	594.812214964034	0.985814393386995	3.16719303293419e-16	2.65715155750064e-14	-	XII	366667	368124	-	1458	protein_coding	- && Q12259.1 RecName: Full=BTB/POZ domain-containing protein YLR108C	-	1225	1314	1588	1453	2078	1680	1384	1230	964	1083	758	801	641	662	610	539	38.2691546413701	39.3141475909365	47.2953996284577	45.9908761484574	55.9214349352587
YOL021C	3278.69722409734	3033.84209221777	2949.91035020184	3046.09674299287	3052.17781916901	3154.57326630028	3512.82980123446	3375.11614741135	3517.20798551561	3438.94513328596	2166.2696810097	2154.151465289	2248.55517333624	2244.48287143762	2580.43868579047	2388.07724152536	0.494170772243868	3.9068603084512e-16	3.23568174264035e-14	DIS3	XV	282421	285426	-	3006	protein_coding	- && Q08162.1 RecName: Full=Exosome complex exonuclease DIS3; AltName: Full=Chromosome disjunction protein 3; AltName: Full=Ribosomal RNA-processing protein 44	RNB	3478	3370	3253	3168	3766	3077	3350	2966	3201	3491	2160	2115	2103	2317	2579	2164	52.7000352303923	48.9048517936636	46.9916843930572	48.6362172284613	49.1565762832206
YCL038C	1476.26217738253	1425.09555845126	1478.12907188103	1343.24404986144	1472.59880441585	1524.48828306419	1613.80449674622	1587.41976589306	1233.93457286287	1315.09359866421	1908.52370507475	1988.13411831874	2211.13271443621	2188.29814699076	2169.20941093204	2299.79342483311	-0.556036385755896	5.40184090947159e-16	4.41720155382107e-14	ATG22	III	54941	56527	-	1587	protein_coding	- && P25568.1 RecName: Full=Autophagy-related protein 22	-	1566	1583	1630	1397	1817	1487	1539	1395	1123	1335	1903	1952	2068	2259	2168	2084	44.9453881221178	43.5125976172209	44.6001791289963	40.6240363578464	44.9229521049571
YIL164C	830.515311796939	851.636385530567	887.784270780081	830.753657179874	902.848138755782	931.916509284028	667.961965189956	654.312806730116	733.987795790199	759.503494060003	474.372944035921	535.736960161709	461.900064137545	459.164817031261	521.290637959222	446.936822004515	0.737239514072458	5.65487433575043e-16	4.56631102611848e-14	NIT1	IX	34087	34686	-	600	protein_coding	- && P40447.1 PUTATIVE PSEUDOGENE: RecName: Full=Putative nitrilase-like protein NIT1	CN_hydrolase	881	946	979	864	1114	909	637	575	668	771	473	526	432	474	521	405	66.8797994537831	68.778216285459	70.8528569610277	66.4547586312521	72.8491062552666
YLR314C	1095.41293111015	974.97061895307	1245.98119310708	1312.47539589181	1128.15494537527	1070.3199512569	968.911861594222	931.969023846896	932.867722493831	992.969548654323	536.55290710194	557.125698114934	469.384555917551	401.042688293127	666.371525682997	686.406674782243	0.947275009093002	9.33783530081503e-16	7.42009833357114e-14	CDC3	XII	762575	764137	-	1563	protein_coding	- && P32457.3 RecName: Full=Cell division control protein 3	GTP_CDC	1162	1083	1374	1365	1392	1044	924	819	849	1008	535	547	439	414	666	622	33.8623780624861	30.2259876871815	38.1727703910536	40.3029899461768	34.9438332950827
YFL039C	9983.15227233778	10035.0854011726	10522.8280675506	10297.8838754589	10093.4207540974	10429.4682606671	11086.9102950603	11386.1807724201	13613.9353141326	14039.4861184736	6829.76691096114	6971.71006141996	6994.7921749718	7116.08596183892	7097.95736215493	7146.57496123763	0.666025384037068	9.41870067109649e-16	7.42009833357114e-14	ACT1	VI	53260	54696	-	1128	protein_coding	- && P60009.1 RecName: Full=Actin >P60010.1 RecName: Full=Actin >P60011.1 RecName: Full=Actin	Actin	10590	11147	11604	10710	12454	10173	10573	10006	12390	14252	6810	6845	6542	7346	7094	6476	427.619168386724	431.082034621706	446.708838901922	438.17133627654	433.201597321847
YGL005C	1941.95407752746	2173.20320789724	2072.10118358783	2189.38203402613	1791.91852314994	1849.48006903013	2405.5019594125	2469.31963583365	2414.02872357944	2433.16942973827	3256.42483992523	3157.38512642833	3405.44375990296	3490.23383072497	3699.0623580331	3592.04779166592	-0.659677056160931	1.10708317894148e-15	8.61657510356866e-14	COG7	VII	489708	490547	-	840	protein_coding	- && P53195.1 RecName: Full=Conserved oligomeric Golgi complex subunit 7; Short=COG complex subunit 7; AltName: Full=Complexed with DOR1 protein 5; AltName: Full=Component of oligomeric Golgi complex 7	-	2060	2414	2285	2277	2211	1804	2294	2170	2197	2470	3247	3100	3185	3603	3697	3255	111.701302801032	125.362891960962	118.122558117575	125.097127482937	103.276079719412
YFL041W-A	425.155965516935	457.326938530157	406.258787854419	357.68560239689	384.966665986532	409.059061830943	411.053517039973	483.62250932226	397.759853407264	392.065357504386	604.750285948542	549.996118797192	625.489670186258	648.061735430198	632.352558906388	641.161218727465	-0.581700947390556	1.15018835514257e-15	8.84549615978689e-14	-	VI	48734	48925	+	192	protein_coding	- && Q3E817.1 RecName: Full=Uncharacterized protein YFL041W-A	-	451	508	448	372	475	399	392	425	362	398	603	540	585	669	632	581	106.990598587032	115.417989802501	101.321756634769	89.4139547555909	97.0694722600192
YMR128W	3178.77143175855	3030.24109270179	3292.69120245401	3159.55615450586	3521.43192360312	3521.59869019872	3678.50953514343	3542.39263887105	4448.97692388401	4475.25859081011	2159.24936259902	2303.87263096157	2234.65540288766	2175.7050190975	2152.19992754374	2085.7051693544	0.713988159817927	1.2657797180589e-15	9.61992585724767e-14	ECM16	XIII	523696	527499	+	3804	protein_coding	- && Q04217.1 RecName: Full=Probable ATP-dependent RNA helicase DHR1; AltName: Full=DEAH box RNA helicase DHR1; AltName: Full=Extracellular mutant protein 16	HA2	3372	3366	3631	3286	4345	3435	3508	3113	4049	4543	2153	2262	2090	2246	2151	1890	40.3754487047191	38.5997619091601	41.4487717824297	39.8648967574874	44.816667517958
YOR189W	872.936638733219	936.259874156226	868.740890099405	824.984534560569	835.580279225504	797.613910036275	913.335748320961	913.762058790058	1048.24005566445	920.07297464597	1291.73858756504	1241.56531261811	1319.408979504	1295.15476871476	1181.65881656399	1232.66279056554	-0.497596234369072	1.30620456064446e-15	9.8117226299572e-14	IES4	XV	689624	689974	+	351	protein_coding	- && Q08561.1 RecName: Full=Ino eighty subunit 4	-	926	1040	958	858	1031	778	871	803	954	934	1288	1219	1234	1337	1181	1117	120.163944030585	129.251992079791	118.51800104531	112.809003849348	115.250239453083
YOR341W	5913.53297491736	5709.38473259499	4371.81610769231	4397.99447678327	4769.5343775384	5006.10375669297	4834.07324886295	5051.2948679565	6344.3795402584	6408.00289086942	3317.60190036116	3516.91962630871	2729.70107347952	2795.67439230426	2493.3901531562	2437.73688841475	0.873622610897323	1.99883588120868e-15	1.48419307961012e-13	RPA190	XV	960987	965981	+	4995	protein_coding	- && P10964.2 RecName: Full=DNA-directed RNA polymerase I subunit RPA190; AltName: Full=DNA-directed RNA polymerase I 190 kDa polypeptide; Short=A190; AltName: Full=DNA-directed RNA polymerase I largest subunit	-	6273	6342	4821	4574	5885	4883	4610	4439	5774	6505	3308	3453	2553	2886	2492	2209	57.2018532003397	55.3862252547322	41.9109557045234	42.2594908768973	46.2275909998592
YOL119C	2677.25707775631	2743.06138130194	2224.44822903324	2192.26659533578	3074.87059105874	3300.15318304212	2005.9831073915	2190.52548340082	2455.78252034595	2396.7211427341	1344.89242696019	1463.6007827992	1409.22288086408	1443.366196997	1462.81557139421	1503.03197918555	0.813240438679567	2.70139661433497e-15	1.98307069643227e-13	MCH4	XV	94856	96361	-	1506	protein_coding	- && Q08268.1 RecName: Full=Probable transporter MCH4	MFS_1	2840	3047	2453	2280	3794	3219	1913	1925	2235	2433	1341	1437	1318	1490	1462	1362	85.8941670090327	88.2588988746045	70.7291602234172	69.8672207831889	98.8468063589382
YNL306W	2836.57272780589	3037.44309173376	2847.43882558678	2869.17698266753	3014.08638063982	2904.42186006782	2892.05510203124	2863.04525518778	2829.36912299366	2908.96733846847	3423.90957915145	3562.75263620848	3526.2648414945	3542.54374658929	3315.84870287305	3537.97395394191	-0.264532115434179	2.90497664895144e-15	2.10855608451981e-13	MRPS18	XIV	58155	58808	+	654	protein_coding	- && P42847.2 RecName: Full=37S ribosomal protein S18, mitochondrial; AltName: Full=YmS18; Flags: Precursor	-	3009	3374	3140	2984	3719	2833	2758	2516	2575	2953	3414	3498	3298	3657	3314	3206	209.56306590346	225.049655475628	208.486445500114	210.564262397698	223.120111148631
YGL121C	2389.73475074375	2588.21840211457	3980.06656226126	3990.30981168574	3008.41318766738	2775.24531422647	2961.26309214511	3519.63393255	3274.3766937946	3214.34487823319	5242.17204751746	4980.52040910791	6205.71289873683	5935.23804630915	6664.71581467635	6420.44056894387	-0.898169530861468	4.01608410972944e-15	2.88265592765024e-13	GPG1	VII	280777	281157	-	381	protein_coding	- && P53130.1 RecName: Full=Heterotrimeric G protein gamma subunit GPG1	-	2535	2875	4389	4150	3712	2707	2824	3093	2980	3263	5227	4890	5804	6127	6661	5818	303.056282884232	329.172765262264	500.226310314961	502.674337123972	382.2726959945
YNL199C	5070.76261311661	4689.4016196921	5381.11528376813	5498.93537663391	4501.27339555621	4653.43128233246	5074.20400243987	4701.94872592842	4678.6228060998	4639.76842674788	3623.48720254077	3602.47457812161	3671.67782464891	3832.18568813433	3344.86488041781	3432.03337391121	0.447742374373477	4.95964565424809e-15	3.52080339851018e-13	GCR2	XIV	264926	266530	-	1605	protein_coding	- && Q01722.1 RecName: Full=Glycolytic genes transcriptional activator GCR2	-	5379	5209	5934	5719	5554	4539	4839	4132	4258	4710	3613	3537	3434	3956	3343	3110	152.650001065866	141.576229922727	160.545608510205	164.440448516844	135.775411044397
YMR246W	19036.806136694	19448.0981359586	17811.9087299922	17787.1665557529	22944.0132927973	23426.0640672608	25606.956342133	26756.2730863395	16995.9928522198	17661.6577756184	34857.8867142844	34468.4604672863	41344.332592756	42038.7670141469	36784.5086639786	36272.5096357195	-0.858876003396615	5.10937955816313e-15	3.58767303757977e-13	FAA4	XIII	759807	761891	+	2085	protein_coding	- && P47912.1 RecName: Full=Long-chain-fatty-acid--CoA ligase 4; AltName: Full=Fatty acid activator 4; AltName: Full=Long-chain acyl-CoA synthetase 4	AMP-binding	20194	21603	19642	18499	28310	22850	24420	23513	15468	17929	34757	33842	38668	43397	36764	32869	441.150318121068	451.979803311108	409.077480744117	409.454629602829	532.750784156284
YOR153W	3712.33745500153	3195.88707043712	3387.90810585739	3677.81566980673	2867.39381949547	2872.64032894813	3754.0091607222	3922.46303443254	3322.72319531372	3108.94037257247	2098.0723021631	2223.41023580421	1940.62179724455	1800.81728873653	2347.30870758605	2271.10118440813	0.678206136919462	5.5859021811377e-15	3.88009979463974e-13	PDR5	XV	619840	624375	+	4536	protein_coding	- && P33302.1 RecName: Full=Pleiotropic ABC efflux transporter of multiple drugs; AltName: Full=Pleiotropic drug resistance protein 5; AltName: Full=Suppressor of toxicity of sporidesmin	ABC2_membrane	3938	3550	3736	3825	3538	2802	3580	3447	3024	3156	2092	2183	1815	1859	2346	2058	39.5433055043568	34.1402211222663	35.7651249799222	38.9154436980298	30.603779925899
YLR266C	1317.88922348708	1502.51704804494	1792.79826693792	2046.11548898006	1391.55319052395	1311.24446135784	1500.55505837807	1645.45446701174	1108.67318256334	1042.22399055186	2907.41472465145	2926.18305426728	2712.59366369665	2724.95913567287	2853.59097784971	3002.75331524515	-0.961380843652761	6.47128006442285e-15	4.44728395916719e-13	PDR8	XII	675619	677724	-	2106	protein_coding	- && Q06149.1 RecName: Full=Transcription factor PDR8; AltName: Full=Pleiotropic drug resistance protein 8	Fungal_trans	1398	1669	1977	2128	1717	1279	1431	1446	1009	1058	2899	2873	2537	2813	2852	2721	30.2356360249745	34.5707651892903	40.7637592321811	46.6312276984095	31.9891143131174
YGL012W	556.190730942331	676.987909005271	870.554545402326	822.099973250917	779.658805640092	649.983571931875	795.89188630954	850.037681091125	773.544024305839	710.249052162467	436.262644092232	404.348998449047	337.871343211722	322.577814496646	437.243778864069	491.07873035064	0.886745298821025	6.60478506928014e-15	4.49125384711049e-13	ERG4	VII	472855	474276	+	1422	protein_coding	- && P25340.2 RecName: Full=Delta(24(24(1)))-sterol reductase; AltName: Full=C-24(28) sterol reductase; AltName: Full=Sterol Delta(24(28))-reductase	-	590	752	960	855	962	634	759	747	704	721	435	397	316	333	437	445	18.8982991507215	23.0690264344944	29.315517290349	27.7478993933234	26.5439629940256
YOR112W	565.617692483727	485.234684779044	513.264450726788	693.256234753112	643.502174301698	706.370159402305	428.87981752385	607.657458771969	593.343427734592	610.755079529445	353.021725794174	287.220195371867	263.026425411657	220.864089204911	343.191341305207	316.718192383447	0.975967795744217	7.51108200101278e-15	5.05235544506194e-13	CEX1	XV	531508	533793	+	2286	protein_coding	- && Q12453.1 RecName: Full=Cytoplasmic export protein 1	-	600	539	566	721	794	689	409	534	540	620	352	282	246	228	343	287	11.9548829540131	10.2854562594991	10.751427494428	14.5553492797745	13.6280765364419
YNR013C	1398.96109274308	1281.95582769083	1451.83106998867	1328.82124331318	1363.18722566178	1518.33701897651	1406.1805264046	1543.04028856702	1870.1305814894	1819.45908369498	853.470138212619	871.84569942666	1005.06032474373	888.29986754782	989.551710060788	902.702025678255	0.705536706990356	7.586354151254e-15	5.05235544506194e-13	PHO91	XIV	649028	651712	-	2685	protein_coding	- && P27514.2 RecName: Full=Low-affinity phosphate transporter PHO91	SPX	1484	1424	1601	1382	1682	1481	1341	1356	1702	1847	851	856	940	917	989	818	25.1744455930384	23.1353845041146	25.892439325182	23.7534855235854	24.5794402819089
YIL117C	3622.78132035827	3709.92975134405	3901.17255658417	3863.38911406103	2331.68231167001	2300.57276879358	2443.25177220188	2380.56068118157	2651.36609467328	2855.77254121913	1149.32641409126	1035.82602373471	878.89317759505	844.708270994219	1570.87581880226	1653.11446756238	1.33855932294404	9.51314508884791e-15	6.27090992591403e-13	PRM5	IX	140613	141569	-	957	protein_coding	- && P40476.1 RecName: Full=Pheromone-regulated membrane protein 5	-	3843	4121	4302	4018	2877	2244	2330	2092	2413	2899	1146	1017	822	872	1570	1498	182.90633634541	187.845890840415	195.202058684629	193.758867540615	117.955504294953
YKL026C	4852.99980151038	5421.30477131615	4438.01452624894	4439.33985555495	4652.82869353406	4514.0026296783	5504.13242587454	5160.53665829752	3701.8037185886	3832.98066846624	6868.88011353493	7245.68960948745	7864.06243456398	7919.14004057081	7284.06112157991	7469.91443987299	-0.677874908149313	1.02608820485727e-14	6.69548464987674e-13	GPX1	XI	389380	389883	-	504	protein_coding	- && P36014.1 RecName: Full=Glutathione peroxidase 1	GSHPx	5148	6022	4894	4617	5741	4403	5249	4535	3369	3891	6849	7114	7355	8175	7280	6769	465.241348559639	521.220198418194	421.657038240271	422.759067185421	446.938017238913
YHR216W	3715.16554346395	3555.98702203567	8054.44320027444	8033.50324738177	2943.57669655386	2841.88400850971	6425.85702148203	6339.43764572778	5392.83248763218	5380.55523288682	2068.98812589028	2033.96712821851	1407.08445464122	1468.55245278353	1112.6203251644	1048.37032322047	1.79010375769952	1.04784646034121e-14	6.76908813380421e-13	IMD2	VIII	554396	555967	+	1572	protein_coding	- && P38697.1 RecName: Full=Inosine-5'-monophosphate dehydrogenase 2; Short=IMP dehydrogenase 2; Short=IMPD 2; Short=IMPDH 2	CBS	3941	3950	8882	8355	3632	2772	6128	5571	4908	5462	2063	1997	1316	1516	1112	950	114.188980966875	109.611362558125	245.348921055076	245.277383889998	90.6532932418519
YKL218C	1372.56560042718	1255.84858119994	1383.81899612911	1238.4383222774	1288.62526088123	1246.65618843716	1103.1334181787	1079.9006149337	1080.10479530204	1139.74778550898	672.947664795144	618.236377981288	581.651932617649	566.69075519681	845.471380183383	874.009785253274	0.815006836322366	1.06887456810667e-14	6.83656406927635e-13	SRY1	XI	17359	18339	-	981	protein_coding	- && P36007.1 RecName: Full=Threo-3-hydroxyaspartate ammonia-lyase; AltName: Full=L-threo-3-hydroxyaspartate dehydratase	PALP	1456	1395	1526	1288	1590	1216	1052	949	983	1157	671	607	544	585	845	792	67.6024867520632	62.0320627126063	67.5478377565126	60.5913248365137	63.594331222788
YGR004W	816.374869484846	772.414396178887	811.610748057377	757.678104002015	577.044770910338	573.092770835833	720.392260730769	696.416413424054	760.358614800626	893.475576021301	1238.5847481699	1237.49126729368	1264.8791108211	1240.90744855917	1148.64040763376	1153.20735554251	-0.718350164362152	1.10203168920945e-14	6.97953403165988e-13	PEX31	VII	502938	504326	+	1389	protein_coding	- && P53203.1 RecName: Full=Peroxisomal membrane protein PEX31; AltName: Full=Peroxin-31	-	866	858	895	788	712	559	687	612	692	907	1235	1215	1183	1281	1148	1045	28.3978820096818	26.9461091479522	27.9799358803203	26.1810804142802	20.1125916196183
YOL052C	1459.29364660802	1373.78131534846	1498.98610786463	1433.62697089721	1299.16119068718	1249.731820481	1180.73025557911	1307.48767814418	1580.05157237471	1630.32202680844	931.696543360191	998.141104483793	879.96239070648	945.453294140319	956.533301130549	870.699142127315	0.590642126688982	1.29301142983041e-14	8.05943006154691e-13	SPE2	XV	232446	233636	-	1191	protein_coding	- && P21182.1 RecName: Full=S-adenosylmethionine decarboxylase proenzyme; Short=AdoMetDC; Short=SAMDC; Contains: RecName: Full=S-adenosylmethionine decarboxylase alpha chain; Contains: RecName: Full=S-adenosylmethionine decarboxylase beta chain; Flags: Precursor	SAM_decarbox	1548	1526	1653	1491	1603	1219	1126	1149	1438	1655	929	980	823	976	956	789	59.2010621971576	55.892533350877	60.2680330036966	57.773605932921	52.8094991281977
YNR015W	1677.99915436839	1669.06327565927	1562.46404346688	1361.5129381559	1647.65733042236	1709.02620569469	1313.90320625277	1207.34937033157	1151.52576345528	1108.22494269456	786.275661996114	904.43806202205	640.458653746271	687.778523401257	784.43735155476	823.24659065523	0.902363673639911	1.29749338452148e-14	8.05943006154691e-13	SMM1	XIV	653387	654541	+	1155	protein_coding	- && P53720.1 RecName: Full=tRNA-dihydrouridine(20) synthase [NAD(P)+]; AltName: Full=Protein SMM1; AltName: Full=tRNA-dihydrouridine synthase 2	Dus	1780	1854	1723	1416	2033	1667	1253	1061	1048	1125	784	888	599	710	784	746	70.1953465086805	70.0226863585519	64.7782510878318	56.5776444335335	69.0630385492583
YHL002W	1612.95311973276	1634.85378025741	1576.06645823879	1612.46977209566	1670.35010231209	1606.50513756664	1358.99326041787	1358.69476736654	1637.1883468973	1525.90260998566	1190.44542192524	1099.99223759438	982.606849403712	1034.57389153879	1145.63873409464	1141.06833074733	0.505185179448572	1.54887555909409e-14	9.52927248737888e-13	HSE1	VIII	102612	103970	+	1359	protein_coding	- && P38753.1 RecName: Full=Class E vacuolar protein-sorting machinery protein HSE1	SH3_1	1711	1816	1738	1677	2061	1567	1296	1194	1490	1549	1187	1080	919	1068	1145	1034	57.3456998070239	58.2917924545284	55.5336528007658	56.9478324669946	59.5043646751972
YLR260W	1230.21848115211	1206.33483785514	1363.86878779698	1207.66966830778	1206.76919085041	1197.44607573569	1044.41148717299	1082.17648556581	1356.99839491152	1371.2436624274	735.127627861163	738.420715051786	665.05055530915	651.93654401274	879.490346959992	900.494930260949	0.687873327351299	1.64379042550345e-14	9.93962346033364e-13	LCB5	XII	665844	667907	+	2064	protein_coding	- && Q06147.1 RecName: Full=Sphingoid long chain base kinase 5; Short=LCB kinase 5; AltName: Full=Sphinganine kinase 5	-	1305	1340	1504	1256	1489	1168	996	951	1235	1392	733	725	622	673	879	816	28.7985832323163	28.3208398343438	31.6420103776355	28.0830025438915	28.3057907848555
YHR177W	230.017861610049	175.548726404292	307.414573845196	296.14829445764	195.319929479483	233.748035331968	233.839118112026	233.276739790737	181.299380696681	216.719544349158	141.409270843689	96.7585764550616	94.0907538057961	110.432044602455	90.050206173378	96.0086506528218	1.13531986562176	1.64634630070542e-14	9.93962346033364e-13	-	VIII	456591	457952	+	1362	protein_coding	- && P38867.2 RecName: Full=Uncharacterized protein YHR177W	-	244	195	339	308	241	228	223	205	165	220	141	95	88	114	90	87	8.15986592464664	6.24551889041943	10.8080791375666	10.4360752459749	6.94272914508943
YDR399W	7102.27282528733	7757.45320731173	7906.63029308634	7946.9664080922	6430.15900618346	6196.3733576597	6906.11852863588	7122.33714317182	7211.32021522616	6778.39629393889	9473.41824389706	9854.09712844969	9742.66987134562	9669.58481773429	10394.7954659469	10274.0291675606	-0.472527866582101	1.8298321922229e-14	1.0945107372e-12	HPT1	IV	1270068	1270733	+	666	protein_coding	- && Q04178.1 RecName: Full=Hypoxanthine-guanine phosphoribosyltransferase; Short=HGPRT; Short=HGPRTase; AltName: Full=Bypass of repression by adenine protein 6	Pribosyltran	7534	8617	8719	8265	7934	6044	6586	6259	6563	6881	9446	9675	9112	9982	10389	9310	515.254378301482	564.407643117346	568.484167373584	572.706644235171	467.421036949298
YLR267W	6221.794617321	6366.56714426234	9876.2599520591	10220.0007200982	6028.98321741855	6053.8690729617	7857.20408974622	7634.40803539539	4050.11828635131	3773.8753381892	16948.0515460106	17738.3933425406	15990.0820814282	16512.496774504	19448.8434177569	19366.1587391537	-1.37570068152756	1.93803783682632e-14	1.14859857118331e-12	BOP2	XII	678212	679924	+	1713	protein_coding	- && Q06150.1 RecName: Full=Protein BOP2; AltName: Full=Bypass of PAM1 protein 2	-	6600	7072	10891	10629	7439	5905	7493	6709	3686	3831	16899	17416	14955	17046	19438	17549	175.491819475548	180.092618036221	276.080873532466	286.350955719165	170.391326260876
YLR204W	1842.97098134281	1826.60700448364	1814.56213057297	1644.19994650183	1985.61754035159	2226.75759974138	1962.99026504803	1894.66230122721	1880.01963861831	1863.78808140276	2509.2623805029	2553.40790708252	2704.03995880521	2602.90266532278	2578.43757009772	2543.67746844545	-0.446972406644839	2.23791451976994e-14	1.31426616342853e-12	QRI5	XII	552270	552605	+	336	protein_coding	- && P32344.1 RecName: Full=Mitochondrial mRNA-processing protein COX24	-	1955	2029	2001	1710	2450	2172	1872	1665	1711	1892	2502	2507	2529	2687	2577	2305	265.019474485459	263.423061090298	258.60310590073	234.866148436345	286.099497187425
YPL091W	2238.90336608142	2338.84918563257	2238.95747145661	2316.30273165083	2526.19178501057	2462.5560564359	2507.21673276167	2546.69923732522	1853.64881960788	1967.22240938758	1559.51358980097	1639.80324308052	1419.91501197838	1387.18147255014	1184.66049010311	1135.55059220406	0.728555800080122	2.30726849647741e-14	1.34278869254451e-12	GLR1	XVI	375502	376953	+	1452	protein_coding	- && P41921.2 RecName: Full=Glutathione reductase; Short=GR; Short=GRase	Pyr_redox_2	2375	2598	2469	2409	3117	2402	2391	2238	1687	1997	1555	1610	1328	1432	1184	1029	74.5018919628966	78.0519131923988	73.8380806172504	76.5656152159312	84.2287728673628
YDR487C	2481.17627769528	2644.03389461234	2722.29660968519	2713.4106719463	2750.68813549114	2705.5309878994	2194.73217133843	2592.21664996731	3002.9770148123	2942.46035895879	1757.08540793009	1761.00609148212	1608.09651958997	1807.59820375598	2001.11569274173	1991.90361411889	0.554717040108096	2.35241553590787e-14	1.35683967517543e-12	RIB3	IV	1428354	1428980	-	627	protein_coding	- && Q99258.1 RecName: Full=3,4-dihydroxy-2-butanone 4-phosphate synthase; Short=DHBP synthase	DHBP_synthase	2632	2937	3002	2822	3394	2639	2093	2278	2733	2987	1752	1729	1504	1866	2000	1805	191.200334724413	204.337195373512	207.906981146669	207.707922268068	212.390254207326
YDR075W	2441.58303922142	2317.24318853666	2171.85222524851	2236.49653541711	2107.18596118944	1996.08519645325	2338.39118112026	2560.35446111784	2508.5241583668	2480.45369395991	3424.91248178154	3240.90305557901	3230.09280962852	3141.50105829616	3104.7309972888	3066.75908234703	-0.46760813126069	3.10473318020731e-14	1.7749182605433e-12	PPH3	IV	597156	598082	+	927	protein_coding	- && P32345.2 RecName: Full=Serine/threonine-protein phosphatase 4 catalytic subunit; Short=PP4C; AltName: Full=Phosphatase PP2A-like catalytic subunit PPH3	Metallophos	2590	2574	2395	2326	2600	1947	2230	2250	2283	2518	3415	3182	3021	3243	3103	2779	127.259535600761	121.126684810698	112.189369921531	115.79600306866	110.048442746157
YGR249W	513.769404006052	471.730936594099	567.674109814434	674.987346458648	421.437192237888	442.891014313202	519.059925854048	518.898504119883	494.452856445494	444.275065915774	273.792418016504	335.090227933845	233.088458291631	261.549579321605	315.175721606823	269.265640911362	0.848914733477293	3.1491430261445e-14	1.78451438148188e-12	MGA1	VII	988049	989419	+	1371	protein_coding	- && P53050.1 RecName: Full=Protein MGA1	HSF_DNA-bind	545	524	626	702	520	432	495	456	450	451	273	329	218	270	315	244	18.1062849816634	16.6726584969446	19.8272646618835	23.629974349187	14.8818244238786
YMR185W	1423.47119275071	1588.0407865496	1680.35163815678	1755.73631714172	1338.06308535529	1507.05970148242	1538.30487116745	1718.28232723909	1774.5363625766	1774.14499714924	1108.20740625728	1215.08401800935	987.95291496086	996.794507859004	1065.59410638497	946.84393402438	0.611251586581462	3.26767510979776e-14	1.83558097472118e-12	RTP1	XIII	629025	631970	+	2946	protein_coding	- && Q12751.1 RecName: Full=RNA polymerase II assembly factor RTP1; AltName: Full=Required for nuclear transport of RNA pol II protein 1; AltName: Full=Transport and Golgi organization protein 6 homolog	-	1510	1764	1853	1826	1651	1470	1467	1510	1615	1801	1105	1193	924	1029	1065	858	23.3461090029642	26.1202218210128	27.3129495263641	28.6043197133275	21.9889564087955
YDL149W	2531.13917386468	2492.79191494095	2821.14082369441	2784.56318425106	2568.33550423436	2646.06876838512	2830.18735329308	2915.39027972619	2583.24147889635	2591.76873264834	3475.0576132864	3285.71755414767	3435.38172702299	3564.82389593891	3393.89221488998	3372.44179764395	-0.35454947643871	3.42250779093978e-14	1.90357687845841e-12	ATG9	IV	184925	187918	+	2994	protein_coding	- && Q12142.1 RecName: Full=Autophagy-related protein 9; AltName: Full=Cytoplasm to vacuole targeting protein 7	-	2685	2769	3111	2896	3169	2581	2699	2562	2351	2631	3465	3226	3213	3680	3392	3056	40.8472476242855	40.3442997823207	45.1205246050338	44.6385783131323	41.5298852144036
YJL039C	1303.74878117499	1329.66907127764	1139.88235788617	1204.78510699813	1386.69045369043	1349.17725656522	1221.62588610094	1263.10820081814	1363.59109966413	1405.72177175567	981.841674865046	913.604664002003	737.757046886356	877.644143945829	911.50819804386	949.051029441686	0.534527274952126	3.44765471795099e-14	1.90357687845841e-12	NUP192	X	368748	373799	-	5052	protein_coding	- && P47054.1 RecName: Full=Nucleoporin NUP192; AltName: Full=Nuclear pore protein NUP192	-	1383	1477	1257	1253	1711	1316	1165	1110	1241	1427	979	897	690	906	911	860	12.4689287228374	12.753464450094	10.8043305132257	11.4459362305576	13.2885304292551
YNL019C	552.419946325773	504.139932237968	472.457206411054	433.645716884402	295.81649070544	305.512783021607	403.713275664259	436.967161364112	412.044047037911	369.408314231519	914.647198648541	915.641686664214	898.139013600781	1006.48152931536	702.391608152349	687.510222490896	-1.0290439831397	3.63709700252957e-14	1.99115649460517e-12	-	XIV	598376	599230	-	855	protein_coding	- && P53975.1 RecName: Full=Uncharacterized membrane protein YNL019C; Flags: Precursor	-	586	560	521	451	365	298	385	384	375	375	912	899	840	1039	702	623	31.2177648843355	28.5714929860591	26.4604687752955	24.3429955674908	16.7500858503715
YGL004C	619.351373269681	657.182411667351	655.636392006127	664.410621656589	683.214525108729	607.949933999372	646.989846973631	600.829846875654	704.32062440347	615.680523719199	467.352625625241	497.033529579685	458.692424803256	438.822071972914	502.280038878175	414.933938453575	0.478868265922517	3.90054339134691e-14	2.1174378410169e-12	RPN14	VII	490703	491956	-	1254	protein_coding	- && P53196.1 RecName: Full=26S proteasome regulatory subunit RPN14; AltName: Full=Proteasome non-ATPase subunit 14	-	657	730	723	691	843	593	617	528	641	625	466	488	429	453	502	376	23.8637195885143	25.3943058601743	25.0361004945106	25.4298678751302	26.3766918527955
YJL129C	1872.19456212114	1780.69426065482	1491.73148665294	1549.97094371986	1492.04975174991	1515.26138693267	1485.87457562664	1449.72959265073	1539.39655973364	1792.86168507031	901.609464457279	868.790165433343	805.117472906415	874.738037508922	1205.67220487689	1111.2725426137	0.732652512284998	3.9761889785245e-14	2.14051506677236e-12	TRK1	X	173599	177306	-	3708	protein_coding	- && P12685.1 RecName: Full=High-affinity potassium transport protein	-	1986	1978	1645	1612	1841	1478	1417	1274	1401	1820	899	853	753	903	1205	1007	24.3955055697985	23.2700643507731	19.2642498456074	20.0626780897119	19.4806906822764
YHR043C	1062.41856571527	1160.42209402632	1130.81408137156	994.212131393507	1176.78231371041	1020.08462787416	948.988349288713	1129.96976884001	619.714246745019	600.904191149938	529.53258869126	547.95909613498	374.224589000326	366.169411050246	357.1991511544	334.374955721896	1.23500272781528	4.97125357522499e-14	2.65407422280607e-12	DOG2	VIII	192805	193545	-	741	protein_coding	- && P38773.1 RecName: Full=2-deoxyglucose-6-phosphate phosphatase 2; Short=2-DOG-6-P 2; Short=2-deoxyglucose-6-phosphatase 2	-	1127	1289	1247	1034	1452	995	905	993	564	610	528	538	350	378	357	303	69.2749166933174	75.8832166051447	73.0758996666031	64.3970426832309	76.8844825755726
YPR140W	2037.16638909556	1898.62699480335	2047.61683699839	2000.92402846217	1897.27782120941	2147.81637728277	2144.39908761925	2008.45583283244	1737.17770231183	1617.51587191508	2720.87483545339	2711.27716340394	2731.83949970238	2882.85758541146	2697.50395381586	2648.5145007675	-0.483918118977206	5.76239005973457e-14	3.05123276933486e-12	TAZ1	XVI	814391	815536	+	1146	protein_coding	- && Q06510.1 RecName: Full=Lysophosphatidylcholine acyltransferase; AltName: Full=1-acylglycerophosphocholine O-acyltransferase; AltName: Full=Tafazzin homolog; AltName: Full=lyso-PC acyltransferase	Acyltransferase	2161	2109	2258	2081	2341	2095	2045	1765	1581	1642	2713	2662	2555	2976	2696	2400	85.889574923561	80.2791904995589	85.5589104268168	83.8013578095523	80.1506564446685
YDR539W	869.16585411666	975.870868832067	973.932897668853	867.291433768804	895.554033505511	867.328236363353	744.510196679543	579.209075870659	925.17623361579	857.027289017124	493.428094007765	517.403756201803	473.661408363269	421.385433351474	488.272229028983	572.741260790971	0.791998481732887	6.23144098738381e-14	3.27277307142272e-12	FDC1	IV	1512094	1513605	+	1512	protein_coding	- && Q03034.1 RecName: Full=Ferulic acid decarboxylase 1; AltName: Full=Phenacrylate decarboxylase	-	922	1084	1074	902	1105	846	710	509	842	870	492	508	443	435	488	519	27.7747036630398	31.2743659407352	30.8445483633055	27.530768796567	28.6748248881727
YMR301C	1760.95641593267	1815.80400593568	1648.61267035566	1707.66029531419	1834.06224237373	1768.48842520896	1783.67865429845	1741.04103356013	2244.81596826254	2103.16466902478	988.861993275725	1067.399874999	905.623505380788	954.171613451039	1291.72017966479	1365.08851560391	0.748881277358722	6.48703381348769e-14	3.37953535767181e-12	ATM1	XIII	867555	869627	-	2073	protein_coding	- && P40416.2 RecName: Full=Iron-sulfur clusters transporter ATM1, mitochondrial; Flags: Precursor	ABC_membrane	1868	2017	1818	1776	2263	1725	1701	1530	2043	2135	986	1048	847	985	1291	1237	41.0438294135781	42.4441282963902	38.0820660661587	39.5373222279519	42.8327086796042
YLR327C	65047.9200279369	67871.6388772944	61914.5647311346	63195.9306923	47759.3698103586	46472.8001824478	69060.1366804479	74084.1408162739	59331.0464210829	57674.9812843386	105970.703506578	103062.143083276	96584.1587816497	92983.7815552674	103381.638918423	101038.621108863	-0.714677528109093	7.04564385351991e-14	3.64118874349909e-12	TMA10	XII	783127	783387	-	261	protein_coding	- && Q06177.3 RecName: Full=Translation machinery-associated protein 10	-	69002	75392	68276	65725	58929	45330	65859	65104	53997	58548	105664	101189	90332	95988	103324	91558	12041.8018237111	12600.7321382064	11359.3501740484	11621.2723793078	8858.88066719619
YMR258C	1111.43876573052	954.264871736154	1090.00683705583	1011.51949925142	1039.00477009418	961.647619041165	1084.25851178401	1322.28083725286	1000.99233827077	948.640550946541	1716.96930272621	1578.69256321416	1802.69330587014	1895.75009900882	1547.86298833573	1372.81334956449	-0.651478829249219	7.2238924784656e-14	3.70367820721331e-12	ROY1	XIII	782620	784281	-	1662	protein_coding	- && Q04847.1 RecName: Full=Non-SCF-type F-box protein ROY1; AltName: Full=Repressor of YPT52	-	1179	1060	1202	1052	1282	938	1034	1162	911	963	1712	1550	1686	1957	1547	1244	32.3112001688311	27.8218412554425	31.4050416387293	29.2111270223614	30.2654609917919
YKL196C	3094.87147404013	3138.27107818135	3544.7892895601	3684.54631286259	3434.71311673878	3531.85079701153	4202.81249055156	4335.53355415955	4094.06965136869	3869.42895547042	5694.48113369124	5917.55083372535	5836.83437529365	5600.06710391925	5196.89745405028	5259.50837944079	-0.596808475733841	8.79092397832665e-14	4.47160385039293e-12	YKT6	XI	74932	75534	-	603	protein_coding	- && P36015.1 RecName: Full=Synaptobrevin homolog YKT6; Flags: Precursor	-	3283	3486	3909	3832	4238	3445	4008	3810	3726	3928	5678	5810	5459	5781	5194	4766	247.984122076078	252.186069621354	281.497332398942	293.272796981479	275.761687353019
YOR214C	205.507761602421	226.862969507086	289.278020815981	206.726893858418	192.078104923806	198.890872168429	253.762630417534	298.139052805722	163.71883468973	157.614214072115	476.378749296115	483.792882275308	393.470425006057	416.541922623296	431.240431785844	427.072963248759	-0.999255164329184	9.52427449577704e-14	4.80678228458747e-12	SPR2	XV	745593	746303	-	711	protein_coding	- && Q12282.1 RecName: Full=Cell wall protein YOR214C; Flags: Precursor	-	218	252	319	215	237	194	242	262	149	160	475	475	368	430	431	387	13.9655227622281	15.461156014608	19.4826041992111	13.9550839054141	13.0788341571394
YPL263C	789.036681014799	742.706150172006	744.505501849281	841.330381981933	957.148700063356	942.168616096834	834.690305009741	914.89999410611	1089.99385243095	1097.3889654771	534.547101841746	557.125698114934	429.82367079466	561.847244468632	557.310720428573	508.73549368909	0.769672932724816	9.97842792252357e-14	4.9969491767056e-12	KEL3	XVI	44551	46506	-	1956	protein_coding	- && Q08979.1 RecName: Full=Kelch repeat-containing protein 3	-	837	825	821	875	1181	919	796	804	992	1114	533	547	402	580	557	461	19.4906764283533	18.3990805443338	18.2263720852641	20.6444252024915	23.6903422386222
YDL040C	1067.13204648596	989.374617017012	1528.00459271137	1486.51059490751	1474.21971669369	1609.58076961048	960.523014307692	896.693029049272	1194.37834434723	1282.58566701183	460.332307214562	460.367121659872	444.792654354673	471.757944924524	706.393839537832	744.894703340859	1.18861794676726	1.01382043023055e-13	5.03790767637641e-12	NAT1	IV	378874	381438	-	2565	protein_coding	- && P12945.2 RecName: Full=N-terminal acetyltransferase A complex subunit NAT1; Short=NatA complex subunit NAT1; AltName: Full=Amino-terminal, alpha-amino, acetyltransferase 1	-	1132	1099	1685	1546	1819	1570	916	788	1087	1302	459	452	416	487	706	675	20.1015414386051	18.6905183283804	28.5258412580761	27.8154258295202	27.8250284582884
YDR044W	1318.83191964122	1418.79380929828	1576.97328589026	1643.23842606528	1124.91312081959	1147.21075235295	1139.83462505727	1208.48730564762	1086.69750005465	1267.80933444257	804.327909337862	810.735019560306	702.473014209183	633.531203245665	791.441256479356	800.072088773515	0.772895469769485	1.12884186029298e-13	5.56665528052872e-12	HEM13	IV	546642	547628	+	987	protein_coding	- && P11353.2 RecName: Full=Oxygen-dependent coproporphyrinogen-III oxidase; Short=COX; Short=Coprogen oxidase; Short=Coproporphyrinogenase	-	1399	1576	1739	1709	1388	1119	1087	1062	989	1287	802	796	657	654	791	725	64.5610917656039	69.6546449718754	76.5082652140091	79.9076765315841	55.1775738909104
YDR093W	1041.6792503242	988.474367138016	1226.03098477494	1230.746158785	1037.38385781634	1034.43757741208	1019.2449453134	1001.38307812609	1195.47712847266	1130.88198596742	841.435306651454	748.605828362845	692.850096206317	607.376245313504	741.413364160813	668.749911443793	0.605508302134337	1.19223374769593e-13	5.83471970463311e-12	DNF2	IV	631282	636120	+	4839	protein_coding	- && Q12675.1 RecName: Full=Phospholipid-transporting ATPase DNF2; AltName: Full=Flippase DNF2	E1-E2_ATPase	1105	1098	1352	1280	1280	1009	972	880	1088	1148	839	735	648	627	741	606	10.4010446333008	9.89823454535414	12.1324076671869	12.2072528541254	10.3787400627021
YDR373W	1374.45099273546	1417.89355941929	1316.71374992102	1217.28487267329	1374.53361160665	1427.09326834254	1161.85534918441	1279.03929524287	1095.48777305813	1217.56980370709	2039.90394961747	1951.46771039893	2047.5431083875	2008.11954790254	1680.93718190306	1685.11735111332	-0.561937596066898	1.36822935699169e-13	6.64568544824534e-12	FRQ1	IV	1222759	1223331	+	573	protein_coding	- && Q06389.2 RecName: Full=Calcium-binding protein NCS-1	-	1458	1575	1452	1266	1696	1392	1108	1124	997	1236	2034	1916	1915	2073	1680	1527	115.897270003287	119.904907574021	110.036791797819	101.96301680624	116.134569269678
YNL298W	434.58292705833	366.401700751523	510.543967772406	498.067586133304	430.352209765997	348.57163163539	383.78976335875	438.105096680165	560.379903971559	598.934013474036	211.612454950485	235.276117485466	182.835442054445	214.083174185462	266.148387134651	275.886927163281	0.984454771394049	1.43081965346367e-13	6.89783206072784e-12	CLA4	XIV	68915	71443	+	2529	protein_coding	- && P48562.1 RecName: Full=Serine/threonine-protein kinase CLA4	Pkinase	461	407	563	518	531	340	366	385	510	608	211	231	171	221	266	250	8.3027583903749	7.02031505024134	9.6668613769488	9.45245292687837	8.2382692021839
YDR276C	17012.8374937564	17657.5011266348	14599.9251885182	14556.4578889423	18226.3481081497	17519.8253324035	18141.9308630321	19276.6242539272	16592.7390781853	16580.0302315485	26732.3696052378	24636.7705881209	29434.3677445427	29013.597963931	23057.8555696166	22157.0308943374	-0.60262673595686	1.70238842047532e-13	8.14624384908933e-12	PMP3	IV	1013476	1013643	-	168	protein_coding	- && P87284.1 RecName: Full=Plasma membrane proteolipid 3	-	18047	19614	16100	15139	22489	17089	17301	16940	15101	16831	26655	24189	27529	29951	23045	20078	4892.896630219	5092.93240041903	4161.42929035658	4158.64166219629	5252.31966714122
YMR251W-A	136858.742265671	139332.574022147	98444.3030149283	96837.6077263387	101142.494768676	103971.741242068	123088.507629345	132314.566809306	103872.458513818	100790.349543766	188540.679945101	169828.616371262	193438.828480491	181427.256153941	186606.039463859	186334.03060608	-0.697755017271376	1.77829726418079e-13	8.44691200485877e-12	HOR7	XIII	774752	774931	+	180	protein_coding	- && Q05827.1 RecName: Full=Protein HOR7; AltName: Full=Protein A0.5; Flags: Precursor	-	145178	154771	108559	100713	124797	101415	117383	116276	94534	102316	187995	166742	180917	187289	186502	168850	36736.5702803682	37508.3626240901	26189.020425033	25821.2118288167	27203.3211051421
YDL033C	443.067192445586	564.456674130725	429.836306792399	423.068992082343	461.149543044919	394.706112293015	470.8240539565	489.312185902521	376.88295502401	411.7671342634	724.095698930095	748.605828362845	789.079276234972	774.961716508458	588.32801366607	691.924413325509	-0.687725742354277	1.87440456715537e-13	8.79799212196261e-12	SLM3	IV	392659	393912	-	1254	protein_coding	- && Q12093.1 RecName: Full=Mitochondrial tRNA-specific 2-thiouridylase 1; AltName: Full=Mitochondrial translation optimization protein 2; AltName: Full=Synthetic lethal with MSS4 3	-	470	627	474	440	569	385	449	430	343	418	722	735	738	800	588	627	17.0714584575369	21.8112736634648	16.4137090378949	16.1926799783753	17.8034847737137
YMR071C	1843.91367749695	1938.23798947919	2087.51725366266	1946.11736357878	1915.91831240455	1917.14397399465	1863.37270352049	2001.62822093613	1823.98164822115	1905.16181259669	2379.88794122038	2576.83366769796	2398.24500893637	2539.93702585647	2298.28137311388	2326.27856984078	-0.330617404285803	1.87944723348427e-13	8.79799212196261e-12	TVP18	XIII	410762	411265	-	504	protein_coding	- && Q04767.1 RecName: Full=Golgi apparatus membrane protein TVP18; AltName: Full=TLG2 compartment vesicle protein of 18 kDa >A6ZMD0.1 RecName: Full=Golgi apparatus membrane protein TVP18; AltName: Full=TLG2 compartment vesicle protein of 18 kDa	-	1956	2153	2302	2024	2364	1870	1777	1759	1660	1934	2373	2530	2243	2622	2297	2108	176.770022879303	186.347905545396	198.335615453434	185.3290777525	184.037880639748
YKR038C	1249.0724042349	1317.06557297169	1500.79976316755	1471.12626792269	1342.11536604989	1351.22767792778	1193.3135265089	1217.59078817604	1175.69901421484	1268.79442328052	879.545606595143	835.179291506847	733.480194440638	914.454825479981	939.523817742244	986.571651535893	0.570567471739255	1.95425553030599e-13	9.08236742861634e-12	KAE1	XI	511999	513159	-	1161	protein_coding	- && P36132.2 RecName: Full=tRNA N6-adenosine threonylcarbamoyltransferase; AltName: Full=Kinase-associated endopeptidase 1; AltName: Full=N6-L-threonylcarbamoyladenine synthase; Short=t(6)A synthase; AltName: Full=t(6)A37 threonylcarbamoyladenosine biosynthesis protein KAE1; AltName: Full=tRNA threonylcarbamoyladenosine biosynthesis protein KAE1	Peptidase_M22	1325	1463	1655	1530	1656	1318	1138	1070	1070	1288	877	820	686	944	939	894	51.9821170306603	54.9696698874229	61.9001503250434	60.8166934071536	55.9652438352012
YMR215W	481.717734765307	515.843180664921	463.388929896447	376.916011127906	467.633192156271	490.050705652107	382.741157447934	406.242907830698	458.192980306157	508.30584038257	170.493447116504	177.220971612429	90.8831144715076	117.212959621904	252.140577285459	273.679831745975	1.33688418305194	2.27655179264511e-13	1.05046604146339e-11	GAS3	XIII	696796	698370	+	1575	protein_coding	- && Q03655.1 RecName: Full=Probable 1,3-beta-glucanosyltransferase GAS3; AltName: Full=Glycolipid-anchored surface protein 3; Flags: Precursor	-	511	573	511	392	577	478	365	357	417	516	170	174	85	121	252	248	14.777829315554	15.8702981703687	14.0885490177869	11.4860076646609	14.3742615403228
YNL093W	4600.35723220098	4501.24939498186	3524.83908122796	3680.70023111639	3277.4846257885	3219.16153922096	3879.84187002015	3820.04885598782	2904.0864435232	3058.70084183698	5850.93394398639	5748.47795276176	5783.37371972217	5930.39453558098	6286.50494874816	6513.13857647074	-0.722832789999144	2.61845302649771e-13	1.19966003909044e-11	YPT53	XIV	449868	450530	+	663	protein_coding	- && P36019.1 RecName: Full=GTP-binding protein YPT53	Ras	4880	5000	3887	3828	4044	3140	3700	3357	2643	3105	5834	5644	5409	6122	6283	5902	335.25602984521	328.978486628428	254.58155658652	266.453846196197	239.324911002135
YKL186C	4302.46524749288	4619.18212913038	4109.74291642015	4086.46185534082	4030.39837884426	3807.632470276	4948.37129314192	5020.57061442308	5178.56958317247	4870.27921482835	6632.19509283202	6685.5083773792	6465.5316848142	6288.81432946614	7953.43432080202	8298.67876907149	-0.64946965979388	2.71315344056932e-13	1.23429374831534e-11	MTR2	XI	92744	93298	-	555	protein_coding	- && P34232.1 RecName: Full=mRNA transport regulator MTR2	-	4564	5131	4532	4250	4973	3714	4719	4412	4713	4944	6613	6564	6047	6492	7949	7520	374.561345776686	403.292415017073	354.587027852334	353.394299528055	351.573201424078
YGR043C	12877.2294655462	12853.7677723102	14881.9485881225	14463.1904065968	12699.847696861	13372.8481266236	22211.57040291	20369.0421573375	13839.1860598466	13033.7104149259	27380.2447042805	27951.0064595395	29574.43466214	29512.4795689334	27120.1204258824	27256.5248560235	-0.901533513365568	3.07229812127182e-13	1.38790530513398e-11	NQM1	VII	580435	581436	-	1002	protein_coding	- && P53228.1 RecName: Full=Transaldolase NQM1; AltName: Full=Non-quiescent mutant protein 1	-	13660	14278	16411	15042	15670	13044	21182	17900	12595	13231	27301	27443	27660	30466	27105	24699	620.945210966496	621.599531670559	711.202458568517	692.78975336223	613.608776174775
YDR318W	1191.56793883238	1209.93583737112	1167.99401508145	1142.28627862233	1188.93915579419	1199.49649709825	1188.07049695482	1221.0045941242	1149.32819520441	1031.3880133344	1443.1768847097	1428.97139754159	1604.88888025568	1806.62950161034	1661.92658282201	1599.04062983838	-0.444581725442928	3.2015781645593e-13	1.43626353771202e-11	MCM21	IV	1103758	1104947	+	1107	protein_coding	- && Q06675.2 RecName: Full=Central kinetochore subunit MCM21; AltName: Full=Chromosome transmission fidelity protein 5; AltName: Full=Minichromosome maintenance protein 21	-	1264	1344	1288	1188	1467	1170	1133	1073	1046	1047	1439	1403	1501	1865	1661	1449	52.0079525973391	52.9617918765974	50.5235859642208	49.5259041289819	51.9963406735055
YJR008W	7847.00278705757	7743.94945912679	11135.8435599381	10968.0636197347	7005.58286481596	7188.77729713928	9078.82997584716	8780.30889866013	6957.50108225081	7066.0422346205	15373.4944167582	15582.2048545893	16177.1943759284	16402.0647299015	13157.3356797769	13643.1603220786	-0.845790559295379	3.22417507376377e-13	1.43642558458717e-11	MHO1	X	452430	453446	+	1017	protein_coding	- && P47085.1 RecName: Full=MEMO1 family protein YJR008W	-	8324	8602	12280	11407	8644	7012	8658	7716	6332	7173	15329	15299	15130	16932	13150	12363	372.804737612656	368.968684470254	524.328348704156	517.623615007847	333.490980691189
YLR209C	370.479588576841	460.927938046142	428.022651489477	397.107940295472	444.940420266539	366.00021321716	332.408073728754	294.725246857565	369.191466145969	404.871512397745	226.655994401941	174.165437619111	240.572950071638	193.740429127115	237.132209589895	249.401782155606	0.815226589088844	3.64069518722344e-13	1.61088293900434e-11	PNP1	XII	560797	561732	-	936	protein_coding	- && Q05788.1 RecName: Full=Purine nucleoside phosphorylase; Short=PNP; AltName: Full=Inosine phosphorylase; AltName: Full=Inosine-guanosine phosphorylase	-	393	512	472	413	549	357	317	259	336	411	226	171	225	200	237	226	19.1243642024919	23.8619062301153	21.8973759760123	20.36281406896	23.0137177957357
YDR089W	1836.37210826383	1906.72924371431	1805.49385405837	1947.07888401533	1770.03620739913	1839.22796221732	2137.05884624353	1912.86926628404	1431.71571544106	1311.15324331241	1039.00712478058	988.97450250384	863.924194035037	993.888401422098	1170.65268025391	1231.55924285689	0.772235278591271	3.95772682322802e-13	1.73924593728252e-11	VTC5	IV	622112	624721	+	2610	protein_coding	- && P38966.2 RecName: Full=Uncharacterized protein YDR089W	-	1948	2118	1991	2025	2184	1794	2038	1681	1303	1331	1036	971	808	1026	1170	1116	33.9952899228853	35.3994464515084	33.1250603382307	35.8053656418384	32.8323836772327
YDL225W	1151.97470035852	1317.96582285069	1049.1995927401	1124.97891076441	1329.14806782718	1377.88315564107	915.432960142593	980.900242437148	1184.48928721832	1162.40482878185	733.121822600969	701.754307131973	630.835735743406	583.158691672615	780.435120169276	770.27630063988	0.728700295473402	4.00372847883527e-13	1.74757337657269e-11	SHS1	IV	52445	54100	+	1656	protein_coding	- && Q07657.1 RecName: Full=Seventh homolog of septin 1; AltName: Full=Septation protein 7	GTP_CDC	1222	1464	1157	1170	1640	1344	873	862	1078	1180	731	689	590	602	780	698	33.6109801660345	38.5648606803291	30.3388386196759	32.6053691955872	38.8574058291823
YOL030W	1645.00478897351	1646.55702868436	2327.82658129976	2361.49419216872	3122.68750325496	2990.53955729539	2533.43188053208	2386.25035776183	2325.02720941925	2409.52729762746	1143.30899831068	1127.49204353424	1135.50432433813	1192.47234127739	1440.80329877405	1360.6743247693	0.945245630483052	4.67744097042992e-13	2.02793749456223e-11	GAS5	XV	268187	269641	+	1455	protein_coding	- && Q08193.1 RecName: Full=1,3-beta-glucanosyltransferase GAS5; AltName: Full=Glycolipid-anchored surface protein 5; Flags: Precursor	-	1745	1829	2567	2456	3853	2917	2416	2097	2116	2446	1140	1107	1062	1231	1440	1233	54.6264203268785	54.8354907635424	76.6105888899711	77.8984761351447	103.902573211254
YGL008C	4160.11812821781	3961.09946758403	2853.786619147	2827.83160389584	2922.50483694197	2754.74110060086	3420.55248108263	3422.90943068555	3697.40858208686	3580.79792595086	1566.53390821165	1623.50706178282	1419.91501197838	1350.37079101599	2198.2255884768	2283.24020920331	0.949283365223225	4.88597239651527e-13	2.10422544543258e-11	PMA1	VII	479910	482666	-	2757	protein_coding	- && P05030.2 RecName: Full=Plasma membrane ATPase 1; AltName: Full=Proton pump 1	E1-E2_ATPase	4413	4400	3147	2941	3606	2687	3262	3008	3365	3635	1562	1594	1328	1394	2197	2069	72.9067040964047	69.6188640690933	49.5662316383674	49.2290949135817	51.3191251040748
YDR082W	1092.58484264773	1048.79110903077	1015.64696963605	1094.21025679479	998.481963148226	865.277815000792	1000.37003891871	1004.79688407425	1026.26437315576	1020.55203611694	1253.62828762136	1369.89774033745	1336.51638928688	1378.46315323942	1448.80776154502	1325.3607980924	-0.411143170154814	5.49649411315386e-13	2.35148026297841e-11	STN1	IV	610441	611925	+	1485	protein_coding	- && P38960.1 RecName: Full=Protein STN1	-	1159	1165	1120	1138	1232	844	954	883	934	1036	1250	1345	1250	1423	1448	1201	35.5489916494959	34.2224024483993	32.7504667910364	35.3654673224677	32.5517650133248
YIL078W	4198.76867053753	4492.24689619189	4640.23709252469	4437.41681468185	4416.98595710863	4434.03619653842	5320.62639148169	5278.88193116697	6164.17894368715	6182.41754697871	2971.60049297766	3371.27250596057	3190.53192450563	3095.00335530566	2911.62333293922	2986.20009961535	0.682668998333915	6.01023207882265e-13	2.54243327213953e-11	THS1	IX	212499	214703	+	2205	protein_coding	- && P04801.2 RecName: Full=Threonine--tRNA ligase, cytoplasmic; AltName: Full=Threonyl-tRNA synthetase; Short=ThrRS	tRNA-synt_2b	4454	4990	5117	4615	5450	4325	5074	4639	5610	6276	2963	3310	2984	3195	2910	2706	92.0051045170222	98.7195061956366	100.770345714308	96.5887852995806	96.9791104168841
YEL022W	773.953542548566	862.439384078524	700.977774579165	700.948398245519	851.789402003884	865.277815000792	848.322181850353	789.727109340349	960.337325629692	1057.98541195907	500.448412418445	526.570358181756	544.229473717616	479.507562089609	596.332476437037	504.321302854478	0.679206348313292	6.02155248664626e-13	2.54243327213953e-11	GEA2	V	111421	115800	+	4380	protein_coding	- && P39993.1 RecName: Full=ARF guanine-nucleotide exchange factor 2	Sec7	821	958	773	729	1051	844	809	694	874	1074	499	517	509	495	596	457	8.5376697326444	9.54118729205446	7.66357317795268	7.68098665686561	9.41496897202297
YDR301W	1078.44440033564	968.668869800096	1076.40442228392	1025.94230579968	1079.52757704013	1042.63926286233	909.141324677696	925.141411950581	1144.93305870268	1056.01523428317	753.17987520291	765.920520991646	718.511210880625	742.025843556849	700.390492459607	818.832399820618	0.459682580526186	6.62311545950954e-13	2.77826791353452e-11	CFT1	IV	1063352	1067425	+	4074	protein_coding	- && Q06632.1 RecName: Full=Protein CFT1; AltName: Full=Cleavage factor two protein 1	-	1144	1076	1187	1067	1332	1017	867	813	1042	1072	751	752	672	766	700	742	12.790140166588	11.5213207962141	12.6518961840386	12.0866789838587	12.8284293794622
YER150W	11046.5135342072	11761.7646690876	10056.7186546998	9654.62670340638	6858.89030367162	6780.74344598962	12761.5339346339	12683.4270327198	10558.2166612994	10263.6406026085	18706.1398565708	18704.9605957601	18276.0597136645	18510.9293009502	25721.3405566559	26269.9532044876	-1.03799997281165	7.04024010277157e-13	2.93419039121964e-11	SPI1	V	468370	468816	+	447	protein_coding	- && P40092.1 RecName: Full=Uncharacterized cell wall protein SPI1; AltName: Full=Stationary phase-induced protein 1; Flags: Precursor	-	11718	13065	11090	10041	8463	6614	12170	11146	9609	10419	18652	18365	17093	19109	25707	23805	1194.03284857724	1275.00801079717	1077.33296364294	1036.65211194445	742.860224643429
YJL109C	2976.09175861854	3056.34833919268	2033.10759457502	2180.72835009717	2830.92329324412	2829.58148033434	2485.19600863453	2541.00956074495	3507.3189283867	3351.27222670834	1778.14636316213	1706.0064796024	1602.75045403282	1546.04862443437	1366.7620181426	1443.44040291829	0.820261191584208	8.32891349974463e-13	3.43464565763064e-11	UTP10	X	212000	217309	-	5310	protein_coding	- && P42945.1 RecName: Full=U3 small nucleolar RNA-associated protein 10; Short=U3 snoRNA-associated protein 10; AltName: Full=U three protein 10; AltName: Full=U3 protein 10 required for transcription; AltName: Full=t-UTP10	-	3157	3395	2242	2268	3493	2760	2370	2233	3192	3402	1773	1675	1499	1596	1366	1308	27.0801063090342	27.8904987146753	18.3344131053391	19.7111572211341	25.8103772377898
YGR287C	196.080800061025	258.371715271959	367.265198841606	344.224316285179	242.326385536785	228.621981925565	241.179359487739	246.931963583366	186.793301323853	235.436232270222	124.359926132038	109.999223759438	72.7064915772061	94.9328102722861	134.074751413696	130.218629621069	1.19850368453347	8.34735864161008e-13	3.43464565763064e-11	IMA1	VII	1067222	1068991	-	1770	protein_coding	- && P53051.1 RecName: Full=Oligo-1,6-glucosidase IMA1; AltName: Full=Alpha-glucosidase; AltName: Full=Isomaltase 1	-	208	287	405	358	299	223	230	217	170	239	124	108	68	98	134	118	5.35254556124084	7.07326049877333	9.93591075958387	9.33411942482276	6.62808714065201
YGR200C	2613.15373927482	2511.69716239988	2431.20493356629	2261.49606676743	2557.79957442841	2307.74924356254	2319.51627472556	2379.42274586552	3313.93292231024	3498.050463563	1553.49617402038	1648.96984506047	1636.96527359857	1685.5417334059	1265.70567565915	1395.9878514462	0.774559387655531	9.48253048007419e-13	3.87703461400502e-11	ELP2	VII	899904	902270	-	2367	protein_coding	- && P42935.1 RecName: Full=Elongator complex protein 2; AltName: Full=Gamma-toxin target 2	WD40	2772	2790	2681	2352	3156	2251	2212	2091	3016	3551	1549	1619	1531	1740	1265	1265	53.3415058892596	51.4182116781299	49.1840719786014	45.8566845927525	52.3153366285577
YKL102C	25.4527961617677	57.6159922557678	51.6891761332631	50.9605831371913	32.4182455567606	27.6806883945751	52.4302955408129	61.4485070668283	34.0623078884673	33.4930204903244	8.02322104077667	8.14809064884729	2.138426222859	5.81221287381344	17.0094833883047	4.4141908346125	2.48169514095165	9.95128025508805e-13	4.04309877030621e-11	-	XI	248062	248367	-	306	protein_coding	- && P34249.1 RecName: Full=Putative uncharacterized protein YKL102C	-	27	64	57	53	40	27	50	54	31	34	8	8	2	6	17	4	4.01895035777558	9.12367002916174	8.0887116641202	7.99315134226661	5.12895457142722
YGL141W	1416.87231967174	1318.86607272968	1224.21732947202	1394.20463299863	1594.1672252537	1557.29502486517	1588.63795488663	1514.59190566571	1331.72636002653	1406.70686059362	2076.00844430096	1975.91198234547	2346.92277958776	2228.98363710745	1915.06771795384	1884.85948637954	-0.529897231115392	1.15042507577435e-12	4.64484124343895e-11	HUL5	VII	238353	241085	+	2733	protein_coding	- && P53119.1 RecName: Full=Probable E3 ubiquitin-protein ligase HUL5; AltName: Full=HECT-type E3 ubiquitin transferase HUL5	HECT	1503	1465	1350	1450	1967	1519	1515	1331	1212	1428	2070	1940	2195	2301	1914	1708	25.0489573341929	23.3834730457197	21.4496426935766	24.4845408015499	28.2393707871496
YPR166C	492.087392460842	559.955424735743	531.401003756003	524.990158356726	640.260349746022	575.143192198394	634.406576043836	561.002110813821	662.566827636961	590.06821393248	856.47884610291	824.994178195788	948.392029837968	852.457888159304	776.432888783793	792.347254812943	-0.544837938611459	1.24331574789698e-12	4.98870790771088e-11	MRP2	XVI	876282	876629	-	348	protein_coding	- && P10663.1 RecName: Full=37S ribosomal protein MRP2, mitochondrial; Flags: Precursor	Ribosomal_S14	522	622	586	546	790	561	605	493	603	599	854	810	887	880	776	718	68.3221560821848	77.9690357395121	73.121366241348	72.4064060757177	89.0713705529323
YPL273W	479.832342457028	496.037683327001	723.648465865684	684.602550824155	437.646315016268	455.193542488568	685.788265673833	607.657458771969	675.752237142175	694.487630755256	344.998504753397	326.942137284998	284.410687640247	262.51828146724	331.184647148757	320.028835509406	0.930078371770099	1.35198319901349e-12	5.39124164544884e-11	SAM4	XVI	25087	26064	+	978	protein_coding	- && Q08985.1 RecName: Full=Homocysteine S-methyltransferase 2; AltName: Full=S-adenosylmethionine metabolism protein 4; AltName: Full=S-methylmethionine:homocysteine methyltransferase 2; Short=SMM:Hcy S-methyltransferase 2	-	509	551	798	712	540	444	654	534	615	705	344	321	266	271	331	290	23.705506098045	24.5767112240677	35.4315345287229	33.5973274152547	21.664326517961
YGR089W	3446.49713953418	3805.35623851766	2705.06688430744	2811.48575647448	3407.15760801554	3518.52305815488	2261.84294963067	2057.3870514227	2482.15333935638	2350.42196735041	1482.29008728349	1455.45269215035	1465.89117576985	1397.83719615213	1656.92379359016	1674.08187402679	0.92257879586923	1.38945972080437e-12	5.50669312662346e-11	NNF2	VII	656960	659770	+	2811	protein_coding	- && P53253.1 RecName: Full=Protein NNF2	-	3656	4227	2983	2924	4204	3432	2157	1808	2259	2386	1478	1429	1371	1443	1656	1517	59.2400812608722	65.5967654041022	46.0806220523732	48.0042971653477	58.6802761970268
YDL005C	3425.75782414311	3356.13154889847	3714.36606038326	3865.31215493414	3319.62834501228	3423.17846479579	4409.38785498236	4047.6359191983	3838.05295014246	3804.41309216567	5213.08787124464	5454.12817807216	5277.63591801602	5313.33126881112	5134.86286757529	4738.63386095651	-0.480196653914073	1.4372929811551e-12	5.6615321086963e-11	MED2	IV	441014	442309	-	1296	protein_coding	- && Q12124.1 RecName: Full=Mediator of RNA polymerase II transcription subunit 2; AltName: Full=Mediator complex subunit 2	-	3634	3728	4096	4020	4096	3339	4205	3557	3493	3862	5198	5355	4936	5485	5132	4294	127.717446091903	125.482142310797	137.240051314819	143.147788975498	124.006723860285
YBR237W	2027.73942755416	1969.74673524406	2066.66021767906	2069.19197945728	2120.96371555106	2111.93400343795	1872.81015671784	1939.04177855325	2042.63968918261	2172.12088768133	1636.73709231844	1660.17346970264	1595.26596225282	1663.26158405628	1712.95503298692	1607.8690115076	0.309208800474286	1.45901607671062e-12	5.71226900336402e-11	PRP5	II	691969	694518	+	2550	protein_coding	- && P21372.1 RecName: Full=Pre-mRNA-processing ATP-dependent RNA helicase PRP5	DEAD	2151	2188	2279	2152	2617	2060	1786	1704	1859	2205	1632	1630	1492	1717	1712	1457	38.4211654203345	37.4298562946361	38.8087871211157	38.9462528797534	40.2674223402751
YMR194C-B	1834.48671595555	1832.90875363661	2375.88844682718	2163.42098223926	1786.24533017751	1768.48842520896	2228.28756048455	2325.93978601106	2052.52874631152	2152.41911092232	4216.20265692814	4337.83975918008	3849.16720114621	4105.35969320356	2651.4782928828	2769.90474871934	-0.832971471096278	1.47357066970387e-12	5.73449790740182e-11	CMC4	XIII	652594	652887	-	222	protein_coding	- && Q3E7A9.1 RecName: Full=Cx9C motif-containing protein 4, mitochondrial	-	1946	2036	2620	2250	2204	1725	2125	2044	1868	2185	4204	4259	3600	4238	2650	2510	399.264011219014	400.069848457787	512.476838577402	467.727749375367	389.537168680206
YJL076W	2237.96066992728	2076.87647084463	2306.96954531616	2309.57208859497	2223.08118905486	2318.00135037534	2249.25967870087	2160.93916518346	2350.29924430425	2352.39214502631	1711.95478957572	1670.35858301369	1781.30904364155	1843.44018314449	1853.03313147885	1927.89784701701	0.329036587272448	1.69097726150143e-12	6.5411455744307e-11	NET1	X	295245	298814	+	3570	protein_coding	- && P47035.1 RecName: Full=Nucleolar protein NET1	-	2374	2307	2544	2402	2743	2261	2145	1899	2139	2388	1707	1640	1666	1903	1852	1747	30.288851267807	28.1896965499234	30.9438834188298	31.050484405592	30.1472622630533
YER020W	21611.3093336491	20468.9814987405	17150.8313720773	17776.5898309508	14221.8843257509	14336.5461670273	16321.5510018551	17655.0664285526	14664.3729380479	14877.7967195697	26806.584399865	27601.6570729702	27116.3137189636	26830.1433276685	25701.3293997285	26316.302208251	-0.660631615529486	1.76496536684657e-12	6.78671206537432e-11	GPA2	V	195168	196517	+	1350	protein_coding	- && P10823.2 RecName: Full=Guanine nucleotide-binding protein alpha-2 subunit; AltName: Full=GP2-alpha	G-alpha	22925	22737	18913	18488	17548	13984	15565	15515	13346	15103	26729	27100	25361	27697	25687	23847	773.474285523006	734.700635979554	608.348693089963	632.003897929315	510.016403976628
YLR060W	3208.93770869101	3250.8023130559	2668.79377824901	2519.18354376304	3094.3215383928	3060.25388362247	2884.71486065553	3133.87386040824	3702.90250271403	3650.73923344536	1991.76462337281	2138.87379532241	2187.61002598476	2166.98669978678	2043.13912228931	1956.59008744199	0.583067805136712	1.77770166398802e-12	6.79523831323232e-11	FRS1	XII	260979	262766	+	1788	protein_coding	- && P15624.3 RecName: Full=Phenylalanine--tRNA ligase beta subunit; AltName: Full=Phenylalanyl-tRNA synthetase beta subunit; Short=PheRS	-	3404	3611	2943	2620	3818	2985	2751	2754	3370	3706	1986	2100	2046	2237	2042	1773	86.7146231557632	88.099003578044	71.4740963030021	67.6234571580135	83.7835382750978
YPL082C	2038.1090852497	2115.58721564147	1811.84164761859	1693.23748876592	1979.94434737915	1865.88343993062	1564.52001893786	1684.14426775752	2030.55306380283	1907.13199027259	1278.70085337378	1383.13838764183	1309.78606150114	1158.56776618015	1337.74584059785	1348.53529997412	0.521232972346616	2.00712382065189e-12	7.62707051847719e-11	MOT1	XVI	398480	404083	-	5604	protein_coding	- && P32333.1 RecName: Full=TATA-binding protein-associated factor MOT1; Short=TBP-associated factor MOT1; AltName: Full=Modifier of transcription 1	SNF2_N	2162	2350	1998	1761	2443	1820	1492	1480	1848	1936	1275	1358	1225	1196	1337	1222	17.5722699797387	18.2928240931985	15.4818652306721	14.5018972001193	17.1047065556165
YLR257W	9599.47493760298	9801.92068251249	8886.91098431541	8862.33386368854	8171.01879258151	8232.44177068289	7705.15623267786	8273.92768301682	8493.60128960814	8755.46959170598	11389.9651700126	10930.6636054286	11722.8525537131	11888.8814333854	13854.7244986974	13787.7250719121	-0.498710644599539	2.1246794756405e-12	8.02656690797521e-11	-	XII	658826	659791	+	966	protein_coding	- && Q06146.1 RecName: Full=Uncharacterized protein YLR257W	-	10183	10888	9800	9217	10082	8030	7348	7271	7730	8888	11357	10732	10964	12273	13847	12494	480.141142432635	491.679394715952	440.529376672908	440.327747803263	409.505608609564
YDR201W	393.10429627619	438.421691071233	454.320653381839	460.568289107824	440.888139571944	480.823809520582	347.088556480181	392.58768403807	401.056205783567	405.856601235696	578.674817566018	630.458513954559	719.580423992055	573.471670216259	663.369852143885	604.744144341912	-0.574877471247796	2.13839823683153e-12	8.03142593600678e-11	SPC19	IV	856317	856814	+	498	protein_coding	- && Q03954.1 RecName: Full=DASH complex subunit SPC19; AltName: Full=19 kDa spindle pole component protein; AltName: Full=Outer kinetochore protein SPC19	-	417	487	501	479	544	469	331	345	365	412	577	619	673	592	663	548	38.1396774916614	42.6589970847685	43.6851979982954	44.3884278563835	42.8607577197822
YGR166W	943.638850293684	938.960623793215	759.921571924114	831.715177616425	841.253472197937	916.53834906482	721.440866641585	694.140542791949	979.016655762077	826.489535040652	522.512270280581	525.55184685065	565.613735946206	485.319774963422	612.341401978971	571.637713082318	0.628051527744315	2.17870232393086e-12	8.10978053972791e-11	TRS65	VII	830515	832197	+	1683	protein_coding	- && P32893.1 RecName: Full=Trafficking protein particle complex II-specific subunit 65; Short=TRAPP II-specific subunit 65; AltName: Full=Beta-glucan synthesis-associated protein TRS65; AltName: Full=Killer toxin-resistance protein 11; AltName: Full=Transport protein particle 65 kDa subunit	-	1001	1043	838	865	1038	894	688	610	891	839	521	516	529	501	612	518	27.0907024116724	27.0340563648173	21.6215003972336	23.718956813244	24.1993402051884
YEL023C	460.978419374237	521.244679938899	636.593011325451	573.066180184265	510.587367518979	515.680972684121	462.43520666997	487.036315270417	590.047075358289	634.397211640262	312.90562059029	352.404920562645	303.656523645978	259.612175030334	333.185762841499	389.552341154553	0.730469152978899	2.18436813299173e-12	8.10978053972791e-11	-	V	108504	110552	-	2049	protein_coding	- && P39992.1 RecName: Full=Uncharacterized protein YEL023C	-	489	579	702	596	630	503	441	428	537	644	312	346	284	268	333	353	10.8701917436761	12.3267227439201	14.8771958079079	13.4235657448844	12.0639319458241
YCR017C	1888.22039674151	1772.59201174386	2045.80318169547	2221.1122084323	2462.97620617489	2160.11890545814	1856.03246214478	1826.38618226406	1492.14884233996	1511.1262774164	1151.33221935145	1156.01036080521	969.776292066558	1017.13725291735	1328.74081998051	1117.89382886561	0.776087957893041	2.27472428103282e-12	8.39698220312687e-11	CWH43	III	144773	147634	-	2862	protein_coding	- && P25618.2 RecName: Full=Protein CWH43; AltName: Full=Calcofluor white hypersensitive protein	-	2003	1969	2256	2310	3039	2107	1770	1605	1358	1534	1148	1135	907	1050	1328	1013	31.8773069258365	30.0114590100365	34.2290929871277	37.2482559879922	41.6630786200699
YFL038C	10142.4679223874	10279.9533682596	10090.2712778038	9522.89840359893	10321.1589291337	10123.9554776455	10276.3379259993	10902.5582630978	10027.5039287146	9708.05049800432	12704.7705180699	13167.3144885372	12897.9177631741	12830.4599189432	11557.4436834299	11759.4043834077	-0.300405133359773	2.3586219869988e-12	8.65721479318876e-11	YPT1	VI	55366	55986	-	621	protein_coding	- && P01123.2 RecName: Full=GTP-binding protein YPT1; AltName: Full=Protein YP2; AltName: Full=Rab GTPase YPT1; AltName: Full=Transport GTPase YPT1	Ras	10759	11419	11127	9904	12735	9875	9800	9581	9126	9855	12668	12928	12063	13245	11551	10656	789.133738366319	802.135053021271	778.058789561817	736.008151596798	804.632623145751
YML123C	2003.22932754653	2049.86897447474	943.100757519187	910.559853413589	1526.0889095845	1691.59762411292	1483.77736380501	1436.0743688581	1132.8464333229	1292.43655539134	2722.88064071358	2760.16570729702	3546.57989061166	3337.17889171455	3256.81578993717	3524.73138143808	-1.14105200560037	2.49916922082818e-12	9.12126167601698e-11	PHO84	XIII	24037	25800	-	1764	protein_coding	- && P25297.2 RecName: Full=Inorganic phosphate transporter PHO84	Sugar_tr	2125	2277	1040	947	1883	1650	1415	1262	1031	1312	2715	2710	3317	3445	3255	3194	54.8694564152089	56.308696294455	25.601221307133	24.7750757526281	41.8834093841727
YCR012W	1414.98692736346	1467.40730276409	857.858958281876	868.252954205354	1046.29887534445	1052.89136967513	880.828965085657	1199.3838231192	1206.464969727	1171.2706283234	548.587738663105	467.496700977613	529.260490157603	520.193052206303	700.390492459607	694.131508742815	0.953411118055224	2.68547496024592e-12	9.74616193437563e-11	PGK1	III	137746	138996	+	1251	protein_coding	- && P00560.2 RecName: Full=Phosphoglycerate kinase	-	1501	1630	946	903	1291	1027	840	1054	1098	1189	547	459	495	537	700	629	54.650442994596	56.8383310494766	32.836718662724	33.3114880562331	40.4910668989616
YHR142W	929.498407981591	1024.48436229787	1623.22149611475	1612.46977209566	1096.54715595743	1105.17711442044	1051.75172854871	926.279347266634	1556.97710574059	1353.51206334429	700.026035807765	686.476637165384	604.105407957668	579.283883090073	539.300679193897	626.815098514974	0.979830757030675	2.73016956980545e-12	9.85301420164426e-11	CHS7	VIII	383538	384488	+	951	protein_coding	- && P38843.1 RecName: Full=Chitin synthase export chaperone	-	986	1138	1790	1677	1353	1078	1003	814	1417	1374	698	674	565	598	539	568	47.2244275478683	52.2002721956318	81.7331880920398	81.3797101184497	55.8222795413553
YGR061C	5290.41081703113	5491.52426187787	3808.67613613518	3770.12163171561	5385.48104311685	5029.68360236242	3302.0600131604	3404.70246562871	5481.83400179237	5496.79571576501	2060.96490484951	1969.80091435883	1971.628977476	2150.51876331097	2930.63393202027	2814.04665706547	1.00431388369644	3.74912386524219e-12	1.34551889830359e-10	ADE6	VII	611889	615965	-	4077	protein_coding	- && P38972.2 RecName: Full=Phosphoribosylformylglycinamidine synthase; Short=FGAM synthase; Short=FGAMS; AltName: Full=Formylglycinamide ribonucleotide amidotransferase; Short=FGAR amidotransferase; Short=FGAR-AT; AltName: Full=Formylglycinamide ribotide amidotransferase	-	5612	6100	4200	3921	6645	4906	3149	2992	4989	5580	2055	1934	1844	2220	2929	2550	62.6970713650921	65.2679761330072	44.7336673884189	44.383313675827	63.950590856653
YDL037C	470.405380915633	247.568716724002	329.178437480255	225.957302589433	448.182244822215	455.193542488568	331.359467817938	292.449376225461	361.499977267928	396.005712856189	95.275749859223	116.110291746074	162.520392937284	143.367917554065	155.086466187484	206.363421518134	1.28198042161777	4.01204354116526e-12	1.43192272242694e-10	BSC1	IV	384601	385587	-	987	protein_coding	- && Q12140.1 RecName: Full=Bypass of stop codon protein 1	-	499	275	363	235	553	444	316	257	329	402	95	114	152	148	155	187	23.0278661837286	12.1542051822752	15.9703854357017	10.9878899853261	21.9835723066812
YIR035C	1255.67127731387	1282.85607756983	1247.79484841	1119.20978814511	1163.81501548771	1100.05106101404	952.134167021162	988.865789649514	1273.4908013785	1188.01713856857	814.356935638832	873.882722088872	736.687833774927	689.715927692528	771.430099551938	807.796922734087	0.565401999276033	4.76353614140911e-12	1.69079359744521e-10	-	IX	421026	421790	-	765	protein_coding	- && P40579.1 RecName: Full=Uncharacterized oxidoreductase YIR035C	adh_short	1332	1425	1376	1164	1436	1073	908	869	1159	1206	812	858	689	712	771	732	79.3072870601047	81.2576861972218	78.1057350865221	70.2190804709309	73.6517876456949
YLR059C	1095.41293111015	958.766121131136	948.541723427951	1045.1727145307	1041.43613851093	986.252675391898	800.086309952805	714.623378480892	982.31300813838	1027.4476579826	661.915735864076	536.755471492815	652.219997971996	598.657926002784	442.246568095923	441.419083461249	0.789389188767722	5.06632143630205e-12	1.78843915183121e-10	REX2	XII	259738	260547	-	810	protein_coding	- && P54964.1 RecName: Full=Oligoribonuclease, mitochondrial; Flags: Precursor	Exonuc_X-T	1162	1065	1046	1087	1285	962	763	628	894	1043	660	527	610	618	442	400	65.3418480390936	57.3555714854074	56.0754272169144	61.9310036284045	62.2455625626821
YDR296W	1356.53976580681	1418.79380929828	1449.11058703429	1589.39328161844	1476.65108511044	1531.66475783316	1417.71519142358	1610.17847221411	1597.63211838166	1585.00794026271	2014.83138386504	1969.80091435883	2094.58848529039	2233.82714783563	1847.02978440062	1858.37434137186	-0.414681914435303	5.27487379389186e-12	1.85193938633377e-10	MHR1	IV	1055212	1055892	+	681	protein_coding	- && Q06630.1 RecName: Full=Mitochondrial homologous recombination protein 1; AltName: Full=Cross-linked transcription component 1	-	1439	1576	1598	1653	1822	1494	1352	1415	1454	1609	2009	1934	1959	2306	1846	1684	96.2462874226764	100.95320791078	101.895636942958	112.018392088289	104.976369314132
YPR021C	715.506380991915	691.391907069213	887.784270780081	923.059619088749	795.867928418473	799.664331398836	705.711777979342	667.968030522744	814.199036946913	929.923863025478	347.004310013591	473.607768964249	439.446588797525	448.50909342927	554.30904688946	549.566758909256	0.759284006427775	5.31096045691603e-12	1.85360987328306e-10	AGC1	XVI	600649	603357	-	2709	protein_coding	- && Q12482.1 RecName: Full=Mitochondrial aspartate-glutamate transporter AGC1; AltName: Full=Aspartate-glutamate carrier 1	Mito_carr	759	768	979	960	982	780	673	587	741	944	346	465	411	463	554	498	12.7615396742656	12.3669680129501	15.692770091036	16.354068815369	14.2230510989047
YOR172W	1297.14990809601	1223.43958555607	1131.72090902302	1149.97844211473	1273.22659424177	1299.96714386375	1067.48081721095	1353.00509078627	1252.61390299525	1303.2725326088	1637.73999494854	1459.52673747477	1880.74586300449	1848.28369387267	1827.0186274732	1775.60826322288	-0.492922728809579	5.33701913979333e-12	1.85360987328306e-10	YRM1	XV	654210	656570	+	2361	protein_coding	- && Q12340.1 RecName: Full=Zinc finger transcription factor YRM1; AltName: Full=Reveromycin resistance modulator 1	Zn_clus	1376	1359	1248	1196	1571	1268	1018	1189	1140	1323	1633	1433	1759	1908	1826	1609	26.5456125283316	25.1092934423114	22.9532677945528	23.3775387438754	26.10781252969
YJL045W	662.7153963601	669.7859099733	1420.09210218754	1328.82124331318	1223.78876976771	1194.37044369185	1343.26417175563	1612.45434284622	1287.77499500915	1321.00413169191	2499.23335420193	2324.24285758369	2576.8035985451	2554.46755804101	3066.70979912671	2932.12626189135	-1.14036627298614	5.55836066343302e-12	1.92016095645868e-10	-	X	356024	357928	+	1905	protein_coding	- && P47052.1 RecName: Full=Succinate dehydrogenase [ubiquinone] flavoprotein subunit 2, mitochondrial; AltName: Full=Flavoprotein subunit of complex II; Short=FP; AltName: Full=SDH1b; Flags: Precursor	-	703	744	1566	1382	1510	1165	1281	1417	1172	1341	2492	2282	2410	2637	3065	2657	16.8085654333424	17.036837381226	35.6962589178961	33.4793221159195	31.1008497280008
YPL245W	550.534554017494	580.66117195266	433.463617398242	435.568757757503	382.535297569775	398.806955018138	449.851935740175	364.13930113676	515.329754828748	505.350573868718	234.679215442718	230.183560829936	211.704196063041	230.551110661266	284.158428369326	327.753669469978	0.867472656690033	5.91323786386832e-12	2.02189623691454e-10	-	XVI	85586	86950	+	1365	protein_coding	- && Q12179.1 RecName: Full=Uncharacterized protein YPL245W	-	584	645	478	453	472	389	429	320	469	513	234	226	198	238	284	297	19.4872474490823	20.6128520336041	15.2062165373374	15.3154281949314	13.5674938948787
YLR058C	7019.31556372305	7187.59503390703	5411.9474239178	5566.24180719247	7913.29374040526	8044.82821600855	4199.66667281911	4143.2224857467	7645.33994477277	7754.61933234805	2730.90386175436	2566.6485543869	2954.23582687971	3010.72626863536	3702.06403157221	3646.12162938992	1.06487546215877	5.91545493462613e-12	2.02189623691454e-10	SHM2	XII	257992	259401	-	1410	protein_coding	- && P37291.2 RecName: Full=Serine hydroxymethyltransferase, cytosolic; Short=SHMT; AltName: Full=Glycine hydroxymethyltransferase; AltName: Full=Serine methylase	SHMT	7446	7984	5968	5789	9764	7847	4005	3641	6958	7872	2723	2520	2763	3108	3700	3304	240.532753753167	247.008806991635	183.79581872228	189.473304627816	271.705822787892
YMR105C	4516.45727448256	4538.15964002071	5167.10395802339	4926.8307168862	4882.99823698706	4894.35579243339	4945.22547540947	4973.91526646493	4243.50429242777	4209.28460456342	3728.79197870096	3635.066940717	3635.32457886031	3700.44219632789	3181.77395145936	3249.94800198345	0.425394403012121	6.12101792889166e-12	2.08114609582316e-10	PGM2	XIII	475897	477606	-	1710	protein_coding	- && P37012.1 RecName: Full=Phosphoglucomutase 2; Short=PGM 2; AltName: Full=D-glucose-1,6-diphosphate:D-glucose-1-phosphate phosphotransferase; AltName: Full=Glucose phosphomutase 2	PGM_PMM_III	4791	5041	5698	5124	6025	4774	4716	4371	3862	4273	3718	3569	3400	3820	3180	2945	127.614600307894	128.597228698861	144.694578773161	138.285487015325	138.245571573272
YCL002C	941.753457985405	1019.98311290289	949.448551079412	950.943711748722	796.678384557391	903.210610208173	925.919019250756	988.865789649514	915.28717648688	792.996514550328	1266.66602181262	1344.4349570598	1312.99370083543	1520.86236864785	1220.68057257246	1174.17476200692	-0.509091917954963	6.26713560409774e-12	2.11966994777337e-10	-	III	110808	111675	-	792	protein_coding	- && P25565.4 RecName: Full=Putative uncharacterized protein YCL002C	-	999	1133	1047	989	983	881	883	869	833	805	1263	1320	1228	1570	1220	1064	57.452722160019	62.4044774260243	57.4046965349583	57.6281533094033	48.6988408199547
YGL097W	998.315227233778	974.070369074074	977.560208274696	1174.97797346505	1120.05038398608	979.076200622934	958.42580248606	943.348377007419	1184.48928721832	1319.03395401601	771.232122544658	696.661750476444	729.20334199492	716.839587770324	602.335823515262	665.439268317834	0.608963074960878	7.22808534316192e-12	2.43194954775136e-10	SRM1	VII	321782	323230	+	1449	protein_coding	- && P21827.1 RecName: Full=Guanine nucleotide exchange factor SRM1; AltName: Full=Pheromone response pathway component SRM1; AltName: Full=Pre-mRNA-processing protein 20; AltName: Full=Regulator of chromosome condensation; AltName: Full=Suppressor of receptor mutations 1; AltName: Full=mRNA transport protein 1	-	1059	1082	1078	1222	1382	955	914	829	1078	1339	769	684	682	740	602	603	33.2887799820721	32.5739104263201	32.3054876226799	38.9194248175897	37.4222542550035
YJR085C	3636.92176267036	3817.05948694461	3981.88021756418	3917.23425850788	3895.8626597837	3867.09468979027	3666.97487012445	3692.60010058996	3568.85083941103	3625.12692365864	4595.29985110484	4429.50577897961	4644.66175604976	4317.50546309775	4717.63024563864	4526.75270089511	-0.268503198675678	8.19420373967247e-12	2.74272311700954e-10	-	X	585120	585437	-	318	protein_coding	- && P47131.1 RecName: Full=TMEM14 protein homolog YJR085C	-	3858	4240	4391	4074	4807	3772	3497	3245	3248	3680	4582	4349	4344	4457	4715	4102	552.593035985469	581.633964359061	599.600853616267	591.23140868213	593.112790503483
YBL005W	1434.78354660039	1393.58681268638	1624.12832376621	1718.23702011624	1495.29157630558	1486.55548785681	1681.96388094928	1695.52362091804	1617.41023263948	1493.39467833329	1968.69786288058	1974.89347101436	2172.64104242475	2259.98210576779	2090.16534106874	2091.22290789767	-0.420686715712372	8.25025091747695e-12	2.74724850138666e-10	PDR3	II	217470	220400	+	2931	protein_coding	- && P33200.2 RecName: Full=Transcription factor PDR3; AltName: Full=Pleiotropic drug resistance protein 3	Fungal_trans	1522	1548	1791	1787	1845	1450	1604	1490	1472	1516	1963	1939	2032	2333	2089	1895	23.6520690451689	23.0391345145299	26.5341813324859	28.136646023837	24.6985148617423
YDL224C	1596.92728511239	1371.08056571147	1383.81899612911	1503.81796276542	1834.87269851265	1683.39593866268	1375.77095499093	1449.72959265073	1464.6792392041	1378.13928429305	945.73718018155	1039.90006905914	1009.33717718945	924.141846936336	1133.63203993819	1117.89382886561	0.549084122667717	8.67825956545741e-12	2.87495163040281e-10	WHI4	IV	54397	56346	-	1950	protein_coding	- && Q07655.1 RecName: Full=Protein WHI4	RRM_1	1694	1523	1526	1564	2264	1642	1312	1274	1333	1399	943	1021	944	954	1133	1013	39.5684555224687	34.0703279891865	33.9817583790456	37.0139752490307	45.5545854334825
YKR093W	1632.74973896969	1756.38751392192	2649.75039756833	2677.83441579392	2302.50589066892	2217.53070360985	4999.75298277192	4912.46675939811	2637.08190104263	2569.11168937547	6332.32720643299	6450.23225989374	7177.62761702624	7655.65305695793	10395.7960237933	10571.9870488969	-1.5139502993352	9.04143904929516e-12	2.97998450298198e-10	PTR2	XI	615730	617535	+	1806	protein_coding	- && P32901.2 RecName: Full=Peptide transporter PTR2; AltName: Full=Peptide permease PTR2	-	1732	1951	2922	2785	2841	2163	4768	4317	2400	2608	6314	6333	6713	7903	10390	9580	43.6817919285139	47.1249113149721	70.2568041971511	71.1657525793793	61.7225379409188
YML075C	1840.14289288039	1885.1232466184	2215.37995251863	2256.68846458468	1908.62420715428	1770.53884657153	2124.47557531374	2156.38742391925	2050.33117806065	1955.40134333217	2811.13607216213	2743.86952599933	2573.59595921081	2574.81030309935	3077.71593543679	3020.4100785836	-0.473950123215738	9.12945831848211e-12	2.99372084961393e-10	HMG1	XIII	115734	118898	-	3165	protein_coding	- && P12683.1 RecName: Full=3-hydroxy-3-methylglutaryl-coenzyme A reductase 1; Short=HMG-CoA reductase 1	-	1952	2094	2443	2347	2355	1727	2026	1895	1866	1985	2803	2694	2407	2658	3076	2737	28.0915952969826	28.8611734921297	33.51781333226	34.221809396952	29.1949331185434
YDR492W	2788.49522394477	2941.11635468115	3064.1706342859	3438.39708110559	3279.10553806633	3237.61533148401	4972.48922909069	4924.98404787468	4942.33099620407	4677.20180259001	7611.02805980677	7497.26190827062	9076.55010292504	8714.44450213761	6594.67676543038	6634.52882442258	-1.00672632785105	9.28756867124017e-12	3.03018654627331e-10	IZH1	IV	1434924	1435874	+	951	protein_coding	- && Q03419.1 RecName: Full=ADIPOR-like receptor IZH1; AltName: Full=Implicated in zinc homeostasis protein 1	-	2958	3267	3379	3576	4046	3158	4742	4328	4498	4748	7589	7361	8489	8996	6591	6012	141.673282643605	149.857899176739	154.288515398325	173.532405118412	166.930482649168
YJR108W	290.35041547498	277.276962730882	343.687679903627	334.609111919671	231.790455730838	231.697613969406	325.06783235304	369.828977717022	214.262904459714	269.914341598497	628.819949070872	753.698385018375	637.251014411983	667.43577834291	419.233737629393	430.383606374718	-1.02970533072676	1.02381998168702e-11	3.32355632246138e-10	ABM1	X	628712	629083	+	372	protein_coding	- && P47146.1 RecName: Full=Aberrant microtubules protein 1	-	308	308	379	348	286	226	310	325	195	274	627	740	596	689	419	390	37.7118710991271	36.117592948103	44.2407209269325	43.1717742004102	30.165698136628
YIL093C	840.884969492474	846.234886256589	687.375359807253	704.794479991722	667.005402330349	706.370159402305	730.878319838932	743.071761382201	835.075935330167	796.936869902131	1244.60216395048	1435.08246552823	1299.09393038684	1250.59447001552	1026.57235037651	914.84105047344	-0.661372317495833	1.05038733225577e-11	3.39275108318615e-10	RSM25	IX	187990	188784	-	795	protein_coding	- && P40496.1 RecName: Full=37S ribosomal protein S25, mitochondrial >A6ZVI4.1 RecName: Full=37S ribosomal protein S25, mitochondrial	-	892	940	758	733	823	689	697	653	760	809	1241	1409	1215	1291	1026	829	51.1055456816007	51.5788609903318	41.4026369429406	42.5500856714778	40.6184170238707
YDR484W	690.053584830147	731.002901745054	607.574526478707	578.83530280357	639.449893607103	621.277672856019	514.865502210783	515.484698171726	575.762881727641	537.858505521092	418.210396750484	386.01579448914	379.570654557473	428.166348370923	395.220349316493	357.549457603612	0.609831611589036	1.06027642077998e-11	3.40765456628789e-10	VPS52	IV	1422763	1424688	+	1926	protein_coding	- && P39904.2 RecName: Full=Vacuolar protein sorting-associated protein 52; AltName: Full=Suppressor of actin mutation protein 2	-	732	812	670	602	789	606	491	453	524	546	417	379	355	442	395	324	17.3111174289233	18.3912297141572	15.1058248654417	14.4246007470916	16.0735204828396
YER030W	2545.27961617677	2599.02140066252	2882.80510399374	2967.25206719571	2857.66834582845	2684.0015635925	3254.87274717366	3418.35768942134	2643.67460579524	2671.56092852235	4849.0342165194	4935.70591053925	4738.75250985555	4569.368020963	3733.08132480971	3539.07750165057	-0.623565852949345	1.08457281269289e-11	3.46848533168123e-10	CHZ1	V	213437	213898	+	462	protein_coding	- && P40019.2 RecName: Full=Histone H2A.Z-specific chaperone CHZ1	-	2700	2887	3179	3086	3526	2618	3104	3004	2406	2712	4835	4846	4432	4717	3731	3207	266.190218502019	272.593710244255	298.795792524982	308.260259042875	299.454345701777
YJR041C	1528.1104658602	1485.41230034401	929.498342747275	917.290496469444	1434.50736588666	1224.10155344899	1001.41864482953	1007.07275470635	1410.83881705781	1359.42259637199	607.758993838833	632.495536616771	690.711669983458	657.748756886554	725.404438618879	740.480512506246	0.864143323441451	1.09625656623672e-11	3.48858000881242e-10	URB2	X	510239	513763	-	3525	protein_coding	- && P47108.1 RecName: Full=Nucleolar pre-ribosomal-associated protein 2; AltName: Full=Unhealthy ribosome biogenesis protein 2	-	1621	1650	1025	954	1770	1194	955	885	1284	1380	606	621	646	679	725	671	20.9456671412239	20.4190647062224	12.6267234712022	12.4897241399162	19.7017331558611
YPL160W	3569.99033572646	3210.29106850106	2831.11592786048	2889.36891183509	3440.38630971122	3204.80858968303	2979.08939262899	3111.11515408719	4077.58788948717	4204.35916037366	2131.1680889563	2114.42952337587	2235.72461599909	2082.70961311648	2402.33938913645	2061.42711976404	0.626318362730024	1.10406022130836e-11	3.49619070080981e-10	CDC60	XVI	246990	250262	+	3273	protein_coding	- && P26637.1 RecName: Full=Leucine--tRNA ligase, cytoplasmic; AltName: Full=Leucyl-tRNA synthetase; Short=LeuRS	-	3787	3566	3122	3005	4245	3126	2841	2734	3711	4268	2125	2076	2091	2150	2401	1868	52.7010907593917	47.5276516247574	41.4202598158634	42.3703512083105	50.8887726829119
YOL145C	3078.84563941975	3131.06907914938	3124.92808693377	3154.74855232311	2803.36778452087	3001.81687478948	3126.94282605408	2997.32162248196	3920.46175955005	4018.17737000098	2310.68765974368	2142.94784064684	2316.98481246773	2195.07906201021	2126.18542353809	2189.4386539678	0.547610330728303	1.12978995363207e-11	3.56021614656741e-10	CTR9	XV	49555	52788	-	3234	protein_coding	- && P89105.3 RecName: Full=RNA polymerase-associated protein CTR9; AltName: Full=Centromere-binding factor 1-dependent protein 1; AltName: Full=Cln three-requiring protein 9	-	3266	3478	3446	3281	3459	2928	2982	2634	3568	4079	2304	2104	2167	2266	2125	1984	45.9987964882324	46.9137970324864	46.2701793484513	46.8198273270842	41.9663147954965
YCL056C	946.466938756103	1076.69885527966	1015.64696963605	844.214943291585	974.168278980656	959.597197678603	831.544487277293	880.761934624539	862.545538466028	786.100892684673	1395.03755846504	1224.25061998931	1276.64045504682	1362.96391890925	1336.74528275148	1218.31667035305	-0.504290983059263	1.21516076377686e-11	3.81064977378567e-10	PEX34	III	26925	27359	-	435	protein_coding	- && P25584.1 RecName: Full=Peroxisomal membrane protein PEX34; AltName: Full=Peroxin-34	-	1004	1196	1120	878	1202	936	793	774	785	798	1391	1202	1194	1407	1336	1104	105.127118324159	119.936934719558	111.803317665952	93.1469956549159	108.419025219873
YOR196C	3447.43983568832	3375.93704623639	3200.19478200501	2962.44446501295	3279.10553806633	3333.98513552438	2907.78419069348	2901.73505593356	3813.87969938291	3431.06442258235	2358.82698598834	2338.50201621917	2469.88228740215	2294.85538301067	2579.4381279441	2391.38788465132	0.440978988750953	1.35323404665469e-11	4.22313620356971e-10	LIP5	XV	715593	716837	-	1245	protein_coding	- && P32875.1 RecName: Full=Lipoyl synthase, mitochondrial; AltName: Full=Lipoate synthase; Short=LS; Short=Lip-syn; AltName: Full=Lipoic acid synthase; Flags: Precursor >B3LJM6.1 RecName: Full=Lipoyl synthase, mitochondrial; AltName: Full=Lipoate synthase; Short=LS; Short=Lip-syn; AltName: Full=Lipoic acid synthase; Flags: Precursor >C7GWI3.1 RecName: Full=Lipoyl synthase, mitochondrial; AltName…	Radical_SAM	3657	3750	3529	3081	4046	3252	2773	2550	3471	3483	2352	2296	2310	2369	2578	2167	133.79069600672	131.393214840149	123.085879230327	114.205216054712	127.510754216352
YDL013W	3377.68032028199	3493.86978038492	3363.42375926795	3357.62936443532	3033.53732797387	2802.92600262105	3199.2966339004	3252.21913327769	3222.73383989918	3035.05870972616	4326.52194623882	4226.82202408953	4411.57329775812	4547.08787161338	3941.19735685485	3873.45245737246	-0.393341588492337	1.37087180422605e-11	4.2391753676564e-10	SLX5	IV	429067	430926	+	1860	protein_coding	- && P32828.1 RecName: Full=E3 ubiquitin-protein ligase complex SLX5-SLX8 subunit SLX5; AltName: Full=Hexose metabolism-related protein HEX3; AltName: Full=Synthetic lethal of unknown function protein 5	-	3583	3881	3709	3492	3743	2734	3051	2858	2933	3081	4314	4150	4126	4694	3939	3510	87.7413208754366	91.0210248257063	86.5904136770409	86.6412847746163	78.9581875002788
YDL039C	1793.95078132755	1573.63678848566	735.437225334673	605.757875026991	1388.31136596827	1448.62269264943	837.83612274219	778.347756179825	872.434595594937	901.356286724907	471.36423614563	455.274565004342	378.501441446044	422.35413549711	362.201940386254	358.653005312265	1.42232083837332	1.37149791306531e-11	4.2391753676564e-10	PRM7	IV	381985	384081	-	2097	protein_coding	- && Q12459.2 RecName: Full=Pheromone-regulated protein PRM7	-	1903	1748	811	630	1713	1413	799	684	794	915	470	447	354	436	362	325	41.334307113145	36.3625239520615	16.7937757267111	13.8645478784801	32.0515635353073
YJL003W	1018.11184647071	1032.58661120884	1163.45987682415	1161.51668735334	1060.88708584499	1203.59733982338	1150.32068416543	1136.79738073632	1019.67166840315	926.968596511625	1468.24945046213	1380.08285364851	1422.05343820124	1485.02038925933	1494.83342247808	1615.59384546817	-0.442504512848882	1.42102826023219e-11	4.37135360052377e-10	COX16	X	432644	433000	+	357	protein_coding	- && P47081.1 RecName: Full=Cytochrome c oxidase assembly protein COX16, mitochondrial; Flags: Precursor	-	1080	1147	1283	1208	1309	1174	1097	999	928	941	1464	1355	1330	1533	1494	1464	137.792583695163	140.154234689043	156.05739947468	156.157307085575	143.867175728534
YLR310C	4543.79546295261	4341.9051663995	4744.52227244268	4864.3318885104	4489.92700961134	4445.3135140325	4924.25335719315	4447.05121513268	4437.98908262966	4213.22495991522	3227.34066365242	3230.71794226795	2860.14507307392	3064.97358879095	3729.07909342422	3819.37861964846	0.452399738650887	1.60418910912884e-11	4.91140362320964e-10	CDC25	XII	752224	756993	-	4770	protein_coding	- && P04821.1 RecName: Full=Cell division control protein 25	SH3_1	4820	4823	5232	5059	5540	4336	4696	3908	4039	4277	3218	3172	2675	3164	3727	3461	46.0255474935193	44.1072422972288	47.6294187523011	48.9451758553902	45.5702775034921
YDR342C	12220.1702461109	12646.710300141	7188.42279312942	6559.49241814942	7393.79135535817	7127.26465626245	10001.6031773655	9284.41424367133	4732.46322824609	4460.48225824085	3948.42765469222	3775.62150440961	3020.52703978834	3167.65601622832	2404.34050482919	2359.38500110038	1.39067243862484	1.64602118649876e-11	5.01570606829339e-10	HXT7	IV	1154216	1155928	-	1713	protein_coding	- && P39004.1 RecName: Full=High-affinity hexose transporter HXT6	Sugar_tr	12963	14048	7927	6822	9123	6952	9538	8159	4307	4528	3937	3707	2825	3270	2403	2138	344.681887251746	357.740539900004	200.94510003598	183.7883356775	208.963579712054
YDL223C	15905.1695126424	14684.8760261888	10491.995927401	10514.2259736828	11833.4700843565	12033.9229768712	19892.0541281844	20655.8018569827	11657.0007867339	11435.8963197699	23841.0013226679	23567.3336904597	29957.2129560318	29707.1887002061	34928.4738589606	33951.748804422	-1.07601135809775	1.82090966965833e-11	5.52257111079476e-10	HBT1	IV	57265	60405	-	3141	protein_coding	- && Q07653.1 RecName: Full=Protein HBT1; AltName: Full=HUB1 target protein 1	-	16872	16312	11570	10935	14601	11738	18970	18152	10609	11609	23772	23139	28018	30667	34909	30766	244.663359316273	226.542818209766	159.952616218348	160.662471619252	182.391649979363
YNL132W	2280.38199686356	2203.81170378312	2052.15097525569	1918.23327091881	2175.26427685864	2166.27016954582	2209.41265408986	2340.73294511974	3049.12594808054	2997.62533388403	1491.31621095436	1501.28570205011	1433.81478242696	1548.95473087128	1489.83063324622	1285.63308058089	0.681286787603494	1.86930085551681e-11	5.62065458368821e-10	KRE33	XIV	375321	378491	+	3171	protein_coding	- && P53914.1 RecName: Full=RNA cytidine acetyltransferase; AltName: Full=18S rRNA cytosine acetyltransferase; AltName: Full=Killer toxin-resistance protein 33; AltName: Full=Ribosomal RNA cytidine acetyltransferase 1	-	2419	2448	2263	1995	2684	2113	2107	2057	2775	3043	1487	1474	1341	1599	1489	1165	34.7464092426795	33.6764414557943	30.9894763163241	29.0342258552656	33.2105873961799
YIL165C	608.981715574146	637.376914329431	554.071695042522	658.641499037284	593.253893688719	653.059203975716	439.365876632012	450.622385156741	558.182335720691	536.873416683141	319.92593900097	283.146150047443	264.095638523087	262.51828146724	441.246010249552	328.857217178631	0.84622447625854	1.87065129333276e-11	5.62065458368821e-10	-	IX	33718	34077	-	360	protein_coding	- && P40446.1 PUTATIVE PSEUDOGENE: RecName: Full=Putative nitrilase-like protein YIL165C	CN_hydrolase	646	708	611	685	732	637	419	396	508	545	319	278	247	271	441	298	81.7335422760951	85.7910097429615	73.6995158379093	87.8115541327309	79.7808883585505
YDR023W	3774.55540117474	3850.36873246748	3921.12276491631	4029.73214958432	3943.67957197993	3988.06955018138	4309.77029345482	3989.60121807963	5905.96467421006	5880.98036256579	2691.79065918057	2660.35159684864	2744.67005703953	2754.02020004193	2383.32879005541	2363.79919193499	0.745675698253724	2.04690428661528e-11	6.12176004237719e-10	SES1	IV	489508	490896	+	1389	protein_coding	- && P07284.2 RecName: Full=Serine--tRNA ligase, cytoplasmic; AltName: Full=Seryl-tRNA synthetase; Short=SerRS; AltName: Full=Seryl-tRNA(Ser/Sec) synthetase	tRNA-synt_2b	4004	4277	4324	4191	4866	3890	4110	3506	5375	5970	2684	2612	2567	2843	2382	2142	131.29921428033	134.322271358731	135.179042174866	139.244807127219	137.454874748683
YDL177C	761.698492544752	700.394405859177	632.058873068147	621.142202011804	654.848560246564	723.798740984075	645.941241062815	675.933577735111	592.244643609158	652.128810723375	858.484651363104	933.974890624121	897.069800489352	832.115143100957	1013.56509837369	989.882294661852	-0.466871563301784	2.06097525843246e-11	6.13543786611691e-10	-	IV	141209	141721	-	513	protein_coding	- && Q12257.1 RecName: Full=IMPACT family member YDL177C	-	808	778	697	646	808	706	616	594	539	662	856	917	839	859	1013	897	71.7404835794741	66.1566117355774	58.9985500204126	58.1137292557246	61.7994035027407
YDL124W	10304.6116608994	10516.7190864356	9475.44213011344	9208.48122084682	8356.61324839396	8406.72758650059	9848.50671438629	9738.45043477623	8793.56935585175	8863.82936388056	13218.2566646796	12982.9639376071	12565.3924855195	13124.9453712164	11651.4961209887	11675.53475755	-0.422913065554623	2.34859406966783e-11	6.95959527066707e-10	-	IV	240259	241197	+	939	protein_coding	- && Q07551.1 RecName: Full=NADPH-dependent alpha-keto amide reductase; Short=AKR-E; AltName: Full=YKAR	Aldo_ket_red	10931	11682	10449	9577	10311	8200	9392	8558	8003	8998	13180	12747	11752	13549	11645	10580	530.230378512149	542.703512112025	483.209052978868	470.681889281965	430.849389758034
YKL063C	1469.66330430355	1606.04578412953	1553.39576695228	1685.54532527352	1378.58589230124	1354.30330997162	1748.0260533307	1620.41989005858	1558.07588986602	1590.91847329041	2583.47717513009	2718.40674272168	2365.09940248206	2377.1950653897	1867.04094132804	2026.11359308714	-0.577870539107337	2.66276366274337e-11	7.85454486818365e-10	-	XI	321015	321518	-	504	protein_coding	- && P35725.1 RecName: Full=Uncharacterized protein YKL063C	-	1559	1784	1713	1753	1701	1321	1667	1424	1418	1615	2576	2669	2212	2454	1866	1836	140.891853613923	154.409969109608	147.588579179727	160.514759535638	132.423195841037
YMR158W	333.714438565399	282.678462004861	207.663532184513	189.419526000504	316.077894178416	305.512783021607	267.394507258146	264.000993324151	284.585088487517	308.332806278575	538.558712362134	493.977995586367	584.859571951937	540.53579726465	425.237084707619	400.587818241084	-0.849745657804127	2.80686887560725e-11	8.24198769837401e-10	MRPS8	XIII	572248	572715	+	468	protein_coding	- && Q03799.1 RecName: Full=37S ribosomal protein S8, mitochondrial	-	354	314	229	197	390	298	255	232	259	313	537	485	547	558	425	363	34.4530530670846	29.2681193603758	21.2478775360459	19.4260260125188	32.6970853928485
YDR119W-A	14007.5221543595	14962.1529889197	19290.0378018732	18444.8465343536	16333.9330237738	16079.4043252043	15839.1922828796	17610.6869512266	14729.2012014485	14394.1181001359	26754.4334630999	25284.5437947043	24334.221203024	22927.2423829027	21586.0349776051	21149.4918363371	-0.549982581981479	2.95510709592784e-11	8.63800535732753e-10	COX26	IV	691014	691214	+	201	protein_coding	- && Q2V2P9.1 RecName: Full=Uncharacterized protein YDR119W-A	-	14859	16620	21272	19183	20154	15684	15105	15476	13405	14612	26677	24825	22759	23668	21574	19165	3367.16058781155	3606.99868942074	4595.55737128956	4404.37270184946	3934.19139705952
YBR021W	63612.1937851823	61926.3886764024	13857.2333419718	14578.5728589829	50954.1879099774	51241.0550610836	15379.9028939421	15850.3010172935	9997.83675732788	10109.9667438882	3897.27962055727	3711.45529054994	3973.19592207203	3723.69104782314	4218.35188029958	4063.2626632608	2.96758200285227	2.99169998830616e-11	8.70557744344946e-10	FUR4	II	281443	283344	+	1902	protein_coding	- && P05316.2 RecName: Full=Uracil permease	-	67479	68788	15281	15162	62871	49981	14667	13929	9099	10263	3886	3644	3716	3844	4216	3682	1615.95189984919	1577.65919323072	348.872862355994	367.882875615961	1296.97063453235
YIL047C	4864.31215536005	4422.02740563018	4918.63318152314	4597.02920714928	3988.25465962047	3971.66617928089	5019.67649507743	5010.32919657861	5329.10300835699	5456.40707340903	6648.24153491357	6689.58242270363	7301.65633795207	7405.72790338395	6419.57914231548	6409.40509185734	-0.518030582715473	3.00574711243489e-11	8.70723154543919e-10	SYG1	IX	265115	267823	-	2709	protein_coding	- && P40528.1 RecName: Full=Protein SYG1	SPX	5160	4912	5424	4781	4921	3874	4787	4403	4850	5539	6629	6568	6829	7645	6416	5808	86.758293437695	79.0970662494936	86.9433962959953	81.4466697982077	71.2745768408451
YMR114C	4845.45823227726	4941.47158581108	5010.22277432068	4757.60312005326	4718.4756407865	5098.37271800822	6343.01715452754	5768.19411706949	4155.60156239301	4310.74875487234	8970.96402621842	8955.77013441428	9161.01793872797	9141.6421483629	6578.66783988845	6431.47604603041	-0.71639325616214	3.07327801629074e-11	8.86311427912419e-10	-	XIII	496343	497449	-	1107	protein_coding	- && Q04471.1 RecName: Full=Putative peptidase YMR114C	-	5140	5489	5525	4948	5822	4973	6049	5069	3782	4376	8945	8793	8568	9437	6575	5828	211.488035087281	216.300056257919	216.725786065466	206.27455692778	206.354938923755
YDL205C	1372.56560042718	1490.81379961799	1389.25996203788	1423.05024609515	1315.37031346556	1467.07648491248	1620.09613221112	1688.69600902173	1427.32057893932	1521.96225463386	2346.79215442718	2319.15030092816	2632.40268033943	2694.92936915816	1827.0186274732	1816.43952844304	-0.62746591740081	3.09353858784221e-11	8.88189301220476e-10	HEM3	IV	92762	93745	-	984	protein_coding	- && P28789.1 RecName: Full=Porphobilinogen deaminase; Short=PBG; AltName: Full=Hydroxymethylbilane synthase; Short=HMBS; AltName: Full=Pre-uroporphyrinogen synthase	-	1456	1656	1532	1480	1623	1431	1545	1484	1299	1545	2340	2277	2462	2782	1826	1646	67.3963816095264	73.4135552575157	67.6066773364398	69.4113050292549	64.7163043812112
YGR109C	85.7853500266986	103.528736084583	113.353456432595	83.6522779799179	67.2678595302782	65.6134836019558	20.9721182163252	28.4483829013094	70.3221840278035	66.0009521426981	9.02612367087376	15.2776699665887	10.692131114295	2.90610643690672	17.0094833883047	22.0709541730625	2.46639703153406	3.22259788766747e-11	9.211496616961e-10	CLB6	VII	705359	706501	-	1143	protein_coding	- && P32943.2 RecName: Full=S-phase entry cyclin-6	Cyclin_C	91	115	125	87	83	64	20	25	64	67	9	15	10	3	17	20	3.62631449605064	4.38897020349685	4.74886373428801	3.51266404255306	2.84919484263142
YMR229C	4627.69542067103	4617.38162937239	3391.53541646323	3537.43368607032	4139.80995759833	3991.14518222522	4137.79892408095	3922.46303443254	5642.2564841058	5493.84044925115	2863.28700892718	2907.84985030738	2628.12582789371	2521.5316850894	2389.33213713363	2220.33798981008	0.748902258284993	3.26123463203917e-11	9.28087036254319e-10	RRP5	XIII	725934	731123	-	5190	protein_coding	- && Q05022.1 RecName: Full=rRNA biogenesis protein RRP5; AltName: Full=Ribosomal RNA-processing protein 5; AltName: Full=U3 small nucleolar RNA-associated protein RRP5; Short=U3 snoRNA-associated protein RRP5	S1	4909	5129	3740	3679	5108	3893	3946	3447	5135	5577	2855	2855	2458	2603	2388	2012	43.082012101149	43.1098353063241	31.2917728995901	32.7134255250985	38.6165808524093
YOL028C	512.826707851912	449.224689619189	532.307831407464	501.913667879507	560.835648131958	587.445720373761	488.650354440376	516.622633487779	443.90878667551	434.424177536267	266.772099605824	245.461230796525	215.981048508759	205.364854874741	344.191899151578	385.13815031994	0.860426498328342	3.36777492980543e-11	9.54202896778206e-10	YAP7	XV	270633	271370	-	738	protein_coding	- && Q08182.1 RecName: Full=AP-1-like transcription factor YAP7	bZIP_1	544	499	587	522	692	573	466	454	404	441	266	241	202	212	344	349	33.5747542084088	29.495462216989	34.5388334173109	32.6420731759199	36.7908668160182
YJR078W	3744.38912424227	3687.42350436914	3225.58595624591	2925.90668842402	3695.67999347071	3593.36343788836	3392.24012149059	3474.1165199079	2753.55301833868	2701.11359366087	4554.18084327086	4643.39315851185	4884.16549300996	4961.6923899454	5004.79034754708	4972.58597519098	-0.543017445681954	3.61136630007963e-11	1.0187522401098e-09	BNA2	X	578860	580221	+	1362	protein_coding	- && P47125.1 RecName: Full=Indoleamine 2,3-dioxygenase; Short=IDO; AltName: Full=Biosynthesis of nicotinic acid protein 2	-	3972	4096	3557	3043	4560	3505	3235	3053	2506	2742	4541	4559	4568	5122	5002	4506	132.83191578974	131.18792500081	113.40512534609	103.107068095784	131.364501666422
YML009C	1443.26781198764	1407.09056087133	1126.27994311426	1148.05540124163	1286.19389246448	1226.15197481155	1255.18127524706	1406.48805064074	1488.85248996365	1372.22875126535	1927.5788550466	2023.78201490745	1875.39979744735	1783.38065011509	1625.90650035266	1937.82977639489	-0.501154856163436	3.84070858911186e-11	1.07873815155055e-09	MRPL39	XIII	251304	251516	-	213	protein_coding	- && P36533.3 RecName: Full=54S ribosomal protein L39, mitochondrial; AltName: Full=YmL39	-	1531	1563	1242	1194	1587	1196	1197	1236	1355	1393	1922	1987	1754	1841	1625	1756	327.390362947809	320.103481089159	253.202458230147	258.695167598184	292.339574751835
YPL223C	42627.7773940361	44394.9225328271	16505.1700842372	16756.4166477704	36126.892848454	36166.3572035343	67917.1562376582	72637.8250295713	43878.8452650985	44329.9827966203	143719.958503433	138135.599281239	179680.194162616	172903.645974493	97476.3465091426	98930.8449853352	-1.71656521497455	3.8732508476645e-11	1.07997047054658e-09	GRE1	XVI	128632	129138	-	507	protein_coding	- && Q08969.1 RecName: Full=Protein GRE1; AltName: Full=Genes de respuesta a estres protein 1; AltName: Full=Hydrophilin	-	45219	49314	18201	17427	44576	35277	64769	63833	39934	45001	143304	135625	168049	178490	97422	89648	4062.40575395176	4243.0025618939	1558.88190406545	1586.27421469816	3449.71663543578
YDR451C	99.9257923387918	112.531234874546	194.061117412602	205.765373421867	123.18933311569	159.932866279767	141.561797960195	146.793655770756	197.781142578197	205.8835671317	58.1683525456309	70.2772818463079	54.5298686829046	42.6228944079652	93.0518797124906	62.9022193932281	1.31893561736568	3.87853172084838e-11	1.07997047054658e-09	YHP1	IV	1361120	1362181	-	1062	protein_coding	- && Q04116.1 RecName: Full=Homeobox protein YHP1	Homeobox	106	125	214	214	152	156	135	129	180	209	58	69	51	44	93	57	4.5462326081052	5.13448061757646	8.75014363189691	9.29935547910647	5.61577059854574
YHL036W	2161.60228144198	2234.42019966899	2085.70359835974	2024.00051893939	2475.13304825867	2185.74917249015	1628.48497949765	1554.41964172755	2314.03936816491	2461.73700603884	1067.0883984233	1098.97372626328	1275.5712419354	1230.25172495718	1459.8138978551	1462.20071396539	0.739448242810055	4.16531038979313e-11	1.15484571322161e-09	MUP3	VIII	26241	27881	+	1641	protein_coding	- && P38734.1 RecName: Full=Low-affinity methionine permease	-	2293	2482	2300	2105	3054	2132	1553	1366	2106	2499	1064	1079	1193	1270	1459	1325	63.6452179144626	65.9787705456668	60.861854337939	59.1980105790785	73.021498200921
YKL140W	711.735596375356	695.893156464195	747.225984803663	941.328507383214	724.547788193599	726.874373027917	603.997004630165	583.760817134869	603.232484863502	648.188455371572	422.222007270872	457.311587666554	376.363015223185	420.416731205839	461.25716717697	484.457444098721	0.677840459035439	4.26516635355402e-11	1.17528191182617e-09	TGL1	XI	180779	182425	+	1647	protein_coding	- && P34163.1 RecName: Full=Sterol esterase TGL1; AltName: Full=Triglyceride lipase-cholesterol esterase 1	Abhydrolase_1	755	773	824	979	894	709	576	513	549	658	421	449	352	434	461	439	20.8796712576602	20.4737274339506	21.7249876312905	27.431697657355	21.2977736547953
YNL014W	9684.31759147554	9427.41673285	11714.3996015701	11854.5854622346	10529.4461568358	10780.0903136651	14067.0482936001	14416.5025190675	12140.465801925	12111.6672626041	18338.0745913252	18388.2035717861	20273.3498058148	20918.1541328546	16405.1464490967	16151.5242638471	-0.657622880917254	4.27540633559054e-11	1.17528191182617e-09	HEF3	XIV	606319	609453	+	3135	protein_coding	- && P53978.2 RecName: Full=Elongation factor 3B; Short=EF-3B; AltName: Full=Homolog of EF-3; AltName: Full=Translation elongation factor 3B	ABC_tran	10273	10472	12918	12329	12992	10515	13415	12669	11049	12295	18285	18054	18961	21594	16396	14636	149.255398071724	145.714614228902	178.930205359938	181.490501321262	162.60307499479
YMR315W	3531.33979340673	3558.68777167266	2637.05481044788	2775.9095003221	2831.73374938304	2948.50591936289	3321.98352546591	3294.32273997163	2539.29011387897	2773.02507883127	4193.13589643591	4265.52545467156	4589.06267425542	4674.95655483727	4555.53987452656	4205.62031767705	-0.546990389440118	4.43529760206269e-11	1.21406875039512e-09	-	XIII	902800	903849	+	1050	protein_coding	- && Q04869.1 RecName: Full=Uncharacterized protein YMR315W	GFO_IDH_MocA	3746	3953	2908	2887	3494	2876	3168	2895	2311	2815	4181	4188	4292	4826	4553	3811	162.498283608803	164.228504365098	120.262721752615	126.888153550545	130.564132985843
YNL278W	2472.69201230803	2111.08596624649	1581.50742414756	1786.50497111135	1652.52006725587	1741.83294749567	1830.86592028519	1924.24861944457	2001.98467654153	1950.47589914242	2696.80517233106	2802.94318320347	2833.41474528818	2674.58662409982	3357.87213242063	3355.88858201415	-0.632409895996772	4.46632091389078e-11	1.2174022406639e-09	CAF120	XIV	113271	116453	+	3183	protein_coding	- && P53836.1 RecName: Full=CCR4-NOT transcriptional complex subunit CAF120; AltName: Full=120 kDa CCR4-associated factor	PH	2623	2345	1744	1858	2039	1699	1746	1691	1822	1980	2689	2752	2650	2761	3356	3041	37.5346141802431	32.1378804529217	23.792263844222	26.9384537510181	25.1345361417599
YNR065C	725.87603868745	604.067668806565	602.133560569942	587.488986732527	655.659016385483	672.538206920047	475.018477599765	350.484077344132	599.936132487199	554.605015766254	260.754683825242	308.608933325091	292.964392531683	226.676302078724	388.216444391896	335.47850343055	0.948897851155726	4.56994066248723e-11	1.24041246553225e-09	-	XIV	750350	753700	-	3351	protein_coding	- && P53751.1 RecName: Full=Uncharacterized membrane glycoprotein YNR065C	-	770	671	664	611	809	656	453	308	546	563	260	303	274	234	388	304	10.4661414867765	8.73492368139951	8.60437989582895	8.41453992251381	9.47249492670169
YMR177W	426.098661671074	500.538932721983	377.240303007675	280.763967472828	433.594034321673	456.218753169849	286.269413652838	372.104848349127	295.572929741862	443.289977077823	166.481836596116	182.313528267958	133.651638928688	125.931278932624	221.123284047962	249.401782155606	1.10788226235738	4.66564461220593e-11	1.26109055208579e-09	MMT1	XIII	616566	618098	+	1533	protein_coding	- && Q03218.1 RecName: Full=Mitochondrial metal transporter 1; Flags: Precursor	-	452	556	416	292	535	445	273	327	269	450	166	179	125	130	221	226	13.4297084362459	15.8213544121154	11.783575834516	8.79031198826086	13.6931042545393
YJR025C	1299.97799655843	1299.06057539176	1149.85746205224	1121.13282901821	1125.72357695851	1165.664544616	1158.70953145196	1288.14277777129	1006.48625889794	903.326464400808	1949.64271290873	1907.67172316137	1945.96786280169	1863.78292820284	1595.88976496153	1402.60913769812	-0.626098098509366	5.42306823482157e-11	1.45970919987281e-09	BNA1	X	471138	471671	-	534	protein_coding	- && P47096.1 RecName: Full=3-hydroxyanthranilate 3,4-dioxygenase; AltName: Full=3-hydroxyanthranilate oxygenase; Short=3-HAO; AltName: Full=3-hydroxyanthranilic acid dioxygenase; Short=HAD; AltName: Full=Biosynthesis of nicotinic acid protein 1	-	1379	1443	1268	1166	1389	1137	1105	1132	916	917	1944	1873	1820	1924	1595	1271	117.623287437369	117.87890597895	103.110744312108	100.767593326103	102.058992383521
YMR156C	870.1085502708	1018.1826131449	945.821240473569	1027.86534667278	902.848138755782	925.765245196345	979.397920702385	1036.65907292371	875.730947971241	771.324560115412	1407.07239002621	1411.65670491279	1604.88888025568	1526.67458152166	1167.6510067148	1198.45281159729	-0.567577045192759	5.50994217311966e-11	1.47361912422944e-09	TPP1	XIII	570300	571016	-	717	protein_coding	- && Q03796.1 RecName: Full=Polynucleotide 3'-phosphatase; AltName: Full=2'(3')-polynucleotidase; AltName: Full=DNA 3'-phosphatase; AltName: Full=Three prime phosphatase	-	923	1131	1043	1069	1114	903	934	911	797	783	1403	1386	1501	1576	1167	1086	58.6344491528187	68.8104616830647	63.167120245107	68.8053395482803	60.9615951926917
YDL052C	780.552415627543	877.743632021462	1035.59717796818	899.021608174979	768.312419695226	782.235749817067	1105.23063000034	1136.79738073632	829.582014702995	871.803621586385	1526.41780300776	1610.26641447845	1346.13930728974	1417.21123906484	1299.72464243576	1372.81334956449	-0.653500234561512	5.5203688554725e-11	1.47361912422944e-09	SLC1	IV	362672	363583	-	912	protein_coding	- && P33333.1 RecName: Full=Probable 1-acyl-sn-glycerol-3-phosphate acyltransferase; Short=1-AGP acyltransferase; Short=1-AGPAT; AltName: Full=Lysophosphatidic acid acyltransferase; Short=LPAAT	Acyltransferase	828	975	1142	935	948	763	1054	999	755	885	1522	1581	1259	1463	1299	1244	41.3528839444803	46.635946977803	54.3747396977942	47.3129868118152	40.7853117795006
YHR147C	1150.08930805024	1221.63908579808	1429.16037870215	1238.4383222774	1149.22680498716	1224.10155344899	1264.61872844441	1290.41864840339	1219.65037923222	1230.37595860045	1812.24505258543	1763.04311414433	1908.54540390166	1977.1210792422	1458.81334000872	1537.2419581538	-0.489286378677324	6.13257631483632e-11	1.63030629604291e-09	MRPL6	VIII	392639	393283	-	645	protein_coding	- && P32904.2 RecName: Full=54S ribosomal protein L6, mitochondrial; AltName: Full=YmL16; Flags: Precursor	-	1220	1357	1576	1288	1418	1194	1206	1134	1110	1249	1807	1731	1785	2041	1458	1393	86.1530030183622	91.7764290273542	106.101719904582	92.1551777746045	86.2594736503428
YDR021W	645.746865585588	659.88316130434	531.401003756003	457.683727798171	577.855227049257	656.134836019558	553.663920910984	481.346638690155	772.445240180404	726.010473569679	375.085583656309	367.682590529234	338.940556323152	378.762538943509	341.190225612466	248.298234446953	0.826449028461543	6.17762158634689e-11	1.63555063310659e-09	FAL1	IV	486804	488003	+	1200	protein_coding	- && Q12099.1 RecName: Full=ATP-dependent RNA helicase FAL1; AltName: Full=Translation initiation factor four A-like protein 1 >A6ZXY5.1 RecName: Full=ATP-dependent RNA helicase FAL1; AltName: Full=Translation initiation factor four A-like protein 1	DEAD	685	733	586	476	713	640	528	423	703	737	374	361	317	391	341	225	26.0003760646092	26.6461059921995	21.2051962099909	18.3058247155532	23.313021885101
YNR022C	637.262600198332	648.179912877387	591.251628752413	599.988752407687	640.260349746022	700.218895314622	586.170704146288	525.726116016198	505.440697699838	529.977794817486	891.580438156308	794.438838262611	900.27743982364	911.548719043074	786.438467247502	840.90335399368	-0.517121215287534	6.35289018843028e-11	1.67272467214994e-09	MRPL50	XIV	669774	670193	-	420	protein_coding	- && P53724.1 RecName: Full=54S ribosomal protein L50, mitochondrial	-	676	720	652	624	790	683	559	462	460	538	889	780	842	941	786	762	73.3107579548522	74.7815097033079	67.4099850263972	68.5644335084347	73.8019927438582
YDL115C	3657.66107806143	3576.69276925258	2992.5312498205	2924.94516798747	3027.86413500144	3039.74966999686	3718.35655975445	3721.04848349127	2885.40711339081	2838.04094213602	4739.71782983882	4993.76105641228	4668.1844445012	4685.61227843927	4373.43834648706	4381.0844033529	-0.519119909643048	6.36981841097344e-11	1.67272467214994e-09	IWR1	IV	253995	255126	-	1062	protein_coding	- && Q07532.2 RecName: Full=RNA polymerase II nuclear localization protein IWR1; AltName: Full=Interacting with RNA polymerase II protein 1	-	3880	3973	3300	3042	3736	2965	3546	3270	2626	2881	4726	4903	4366	4837	4371	3970	166.409269051398	163.19433194905	134.932121426448	132.189903586177	138.029729974782
YNL223W	2115.41016988914	1923.83399141525	2161.87712108244	2055.73069334557	2032.62399640889	1958.15240124587	2380.33541755291	2159.80122986741	1993.19440353806	1992.8347191743	2863.28700892718	2970.99755283594	2882.59854841394	2899.32552188727	2388.33157928726	2590.02647220888	-0.41309808218728	6.54260444079966e-11	1.71114269990145e-09	ATG4	XIV	227370	228854	+	1485	protein_coding	- && P53867.2 RecName: Full=Cysteine protease ATG4; AltName: Full=Autophagy-related protein 4 >A6ZRL7.1 RecName: Full=Cysteine protease ATG4; AltName: Full=Autophagy-related protein 4	-	2244	2137	2384	2138	2508	1910	2270	1898	1814	2023	2855	2917	2696	2993	2387	2347	68.828246127238	62.775342516935	69.7117078837775	66.4423278870263	66.2660930628397
YOL051W	7145.63684837775	6155.90867257719	6657.92861702487	6788.33428204851	7074.47163662408	7122.13860285605	7047.68032659607	6916.37085096634	6385.03455289947	6448.3915332254	5504.9325366029	5554.96079985164	5472.23270429619	5113.77862681019	5400.01069686357	5813.48932918466	0.306870016837875	6.88846561562673e-11	1.79433418858664e-09	GAL11	XV	234940	238185	+	3246	protein_coding	- && P19659.3 RecName: Full=Mediator of RNA polymerase II transcription subunit 15; AltName: Full=Autonomous replication regulatory protein 3; AltName: Full=Basal expression activator protein 1; AltName: Full=Defective silencing suppressor protein 4; AltName: Full=Mediator complex subunit 15; AltName: Full=Transcription regulatory protein GAL11; AltName: Full=Ty insertion suppressor protein 13	-	7580	6838	7342	7060	8729	6947	6721	6078	5811	6546	5489	5454	5118	5279	5397	5268	106.363101890113	91.8949410417574	98.2181591249634	100.37366415431	105.513071495074
YBL076C	4196.88327822925	4294.19192281269	4323.75424216489	4435.49377380875	4104.14988748589	4085.46456490303	5056.377701956	4803.22496905708	6569.63028597246	6616.84172451497	2760.99094065727	2819.23936450116	2810.96126994816	3006.85146005282	3074.71426189767	2865.91339937216	0.746483585962138	8.82754018159538e-11	2.29019717161069e-09	ILS1	II	81043	84261	-	3219	protein_coding	- && P09436.1 RecName: Full=Isoleucine--tRNA ligase, cytoplasmic; AltName: Full=Isoleucyl-tRNA synthetase; Short=IleRS	-	4452	4770	4768	4613	5064	3985	4822	4221	5979	6717	2753	2768	2629	3104	3073	2597	62.9947683292713	64.6410533549096	64.3192831360109	66.1341948771974	61.7252713623057
YGR275W	997.372531079638	1137.01559717242	913.175445020982	954.789793494925	1163.00455934879	1095.95021828892	1006.66167438361	1017.31417255082	941.657995497307	868.848355072533	1552.49327139029	1310.82408313331	1623.06550314998	1460.80283561844	1367.76257598898	1314.32532100587	-0.510154381341641	9.44158433275486e-11	2.42424545975475e-09	RTT102	VII	1043276	1043749	+	474	protein_coding	- && P53330.2 RecName: Full=Regulator of Ty1 transposition protein 102	-	1058	1263	1007	993	1435	1069	960	894	857	882	1548	1287	1518	1508	1367	1191	101.66644322778	116.234762181249	92.2522684730671	96.679523149369	118.785614022121
YDL178W	2332.23028534123	2333.4476863586	1409.21017037002	1399.97375561794	2197.95704874837	2081.17768299954	1042.31427535136	1129.96976884001	1538.2977756082	1453.99112481526	687.9912042466	737.40220372068	627.628096409117	624.812883934944	982.547805136192	849.731735662905	1.17067649460454	9.45131344619635e-11	2.42424545975475e-09	DLD2	IV	139522	141114	+	1593	protein_coding	- && P46681.1 RecName: Full=D-lactate dehydrogenase [cytochrome] 2, mitochondrial; AltName: Full=Actin-interacting protein 2; AltName: Full=D-lactate ferricytochrome C oxidoreductase; Short=D-LCR; Flags: Precursor	FAD_binding_4	2474	2592	1554	1456	2712	2030	994	993	1400	1476	686	724	587	645	982	770	70.7382356758004	70.9790600573769	42.3605084235757	42.1802541357602	66.7981134353335
YER110C	3417.27355875585	3607.30126513846	3375.21251873694	3605.70163706543	4164.1236417659	4073.16203672766	3820.07133310363	3724.46228943943	4921.45409782081	4873.2344813422	2595.51200669125	2734.70292401937	2696.5554670252	2795.67439230426	2586.44203286869	2407.94110028112	0.586277440429972	9.45680891421356e-11	2.42424545975475e-09	KAP123	V	378762	382103	-	3342	protein_coding	- && P40069.1 RecName: Full=Importin subunit beta-4; AltName: Full=Importin-123; AltName: Full=Karyopherin subunit beta-4; AltName: Full=Karyopherin-123; AltName: Full=Ran-binding protein YRB4	-	3625	4007	3722	3750	5138	3973	3643	3273	4479	4947	2588	2685	2522	2886	2585	2182	49.4051098739118	52.3026771810314	48.3610641439612	51.7831440062494	60.3223069114743
YKL033W	805.062515635171	814.726140491716	622.083768902079	502.875188316058	669.436770747106	724.823951665355	451.949147561807	410.794649094908	651.578986382617	633.412122802312	296.859178508737	335.090227933845	303.656523645978	287.704537253765	307.171258835856	411.623295327615	0.958852203097245	9.49809005543232e-11	2.425204022059e-09	TTI1	XI	375456	378572	+	3117	protein_coding	- && P36097.1 RecName: Full=TEL2-interacting protein 1	-	854	905	686	523	826	707	431	361	593	643	296	329	284	297	307	373	12.4793329684923	12.6655134202346	9.5568163139628	7.74334268263306	10.3976102153967
YBL082C	281.866150087724	256.571215513966	299.25312498205	320.18630537141	337.14975379031	437.764960906799	268.443113168962	291.311440909408	317.54861225055	337.885471417096	128.371536652427	156.85074499031	197.804425614458	202.458748437835	198.110453581432	173.25699025854	0.837538926578462	9.56370682960306e-11	2.43234433540298e-09	ALG3	II	69751	71127	-	1377	protein_coding	- && P38179.1 RecName: Full=Dol-P-Man:Man(5)GlcNAc(2)-PP-Dol alpha-1,3-mannosyltransferase; AltName: Full=Asparagine-linked glycosylation protein 3; AltName: Full=Dol-P-Man-dependent alpha(1-3)-mannosyltransferase; AltName: Full=Dolichyl-P-Man:Man(5)GlcNAc(2)-PP-dolichyl mannosyltransferase; AltName: Full=Dolichyl-phosphate-mannose--glycolipid alpha-mannosyltransferase; AltName: Full=HM-1 killer …	-	299	285	330	333	416	427	256	256	289	343	128	154	185	209	198	157	9.89025643600738	9.02863179969131	10.4065296263535	11.1602490439194	11.8535838984096
YPR113W	2220.99213915277	2475.68716724002	2819.32716839149	2718.21827412906	2330.06139939217	2338.50556400096	2745.25027451696	2660.49276893045	2485.44969173268	2472.5729832563	2035.89233909708	1962.67133504109	1839.04655165874	1759.1630964742	1536.85685202565	1579.17677108262	0.500739552673714	1.01552117053547e-10	2.57265363202319e-09	PIS1	XVI	752257	752919	+	663	protein_coding	- && P06197.1 RecName: Full=CDP-diacylglycerol--inositol 3-phosphatidyltransferase; AltName: Full=Phosphatidylinositol synthase; Short=PI synthase; Short=PtdIns synthase	CDP-OH_P_transf	2356	2750	3109	2827	2875	2281	2618	2338	2262	2510	2030	1927	1720	1816	1536	1431	161.857214408876	180.938167645636	203.625947884613	196.777696759835	170.143204532922
YAL062W	12096.6770499186	11783.3706661835	21660.4852827916	21783.2454900579	16724.5728827328	16809.3543302761	23516.0361559654	23568.9162660768	23479.9179764083	24451.8751356127	45384.3527197834	45941.9906121944	47503.0001145899	48301.4263856809	31378.4946200368	31966.466476555	-1.09172718940068	1.07858452014655e-10	2.7217406250573e-09	GDH3	I	31567	32940	+	1374	protein_coding	- && P39708.1 RecName: Full=NADP-specific glutamate dehydrogenase 2; Short=NADP-GDH 2; AltName: Full=NADP-dependent glutamate dehydrogenase 2	-	12832	13089	23886	22655	20636	16396	22426	20712	21369	24822	45253	45107	44428	49862	31361	28967	425.380837868314	415.557148444091	754.888171858418	760.923376996915	589.290003639146
YGR236C	37917.1247118008	38464.976579878	28844.3739376637	29147.5305136003	43427.4817478365	43618.6136457627	35440.7825737679	37051.1738906653	17699.2146924978	17295.2047279008	72101.6787855697	66775.6398899658	77370.3991692616	73752.1378579643	71913.0940922133	72437.9751436997	-1.13814304326512	1.15994505329969e-10	2.9156595503175e-09	SPG1	VII	962530	962817	-	288	protein_coding	- && P50088.2 RecName: Full=Stationary phase gene 1 protein >B3LI04.1 RecName: Full=Stationary phase-expressed protein 1 >A6ZUP4.1 RecName: Full=Stationary phase gene 1 protein	-	40222	42727	31808	30314	53584	42546	33798	32560	16108	17557	71893	65562	72362	76135	71873	65641	6361.23556004082	6471.73812374208	4795.89648071239	4857.51724813796	7300.16926537665
YKR102W	863.509677191823	826.429388918669	951.262206382334	780.754594479233	740.756910971979	778.134907091945	616.58027555996	724.864796325363	641.689929253707	619.620879071001	388.123317847572	406.386021111259	311.141015425985	297.391558710121	523.291753651964	525.288709318887	0.885294319162114	1.18340919088412e-10	2.9631098345393e-09	FLO10	XI	646356	649865	+	3510	protein_coding	- && P36170.1 RecName: Full=Flocculation protein FLO10; Short=Flocculin-10; Flags: Precursor	-	916	918	1049	812	914	759	588	637	584	629	387	399	291	307	523	476	11.8866277248397	11.4089739162739	12.9775974004728	10.6760968677937	10.2171405295944
YKR016W	1016.22645416243	938.060373914219	1084.56587114706	1144.20931949543	1139.50133132013	1266.13519138149	1201.70237379543	1103.7972565708	1721.79472455575	1537.72367604107	659.909930603881	738.420715051786	784.802423789254	765.274695052103	567.316298892282	563.912879121746	0.837488891755967	1.22156537934106e-10	3.04683874538349e-09	-	XI	469717	471339	+	1623	protein_coding	- && P36112.1 RecName: Full=MICOS complex subunit MIC60; AltName: Full=Altered inheritance of mitochondria protein 28; AltName: Full=Formation of crista junctions protein 1; AltName: Full=Found in mitochondrial proteome protein 13; AltName: Full=Mitofilin; Flags: Precursor	-	1078	1042	1196	1190	1406	1235	1146	970	1567	1561	658	725	734	790	567	511	30.2531461312775	28.0065892265315	31.9991605321319	33.8370142616511	33.9904636320481
YNL292W	611.809804036565	774.214895936879	515.07810602971	466.337411727128	624.86168310656	592.571773780163	465.581024402419	481.346638690155	673.554668891306	609.769990691494	273.792418016504	349.349386569328	344.286621880299	383.606049671687	307.171258835856	369.688482398796	0.783516855630355	1.2510772824581e-10	3.1084458633382e-09	PUS4	XIV	82806	84017	+	1212	protein_coding	- && P48567.1 RecName: Full=tRNA pseudouridine synthase 4; AltName: Full=tRNA pseudouridine(55) synthase; Short=Psi55 synthase; AltName: Full=tRNA pseudouridylate synthase 4; AltName: Full=tRNA-uridine isomerase 4	-	649	860	568	485	771	578	444	423	613	619	273	343	322	396	307	335	24.3900326167975	30.9532926577223	20.3503386734614	18.4672705446446	24.9598542949369
YNL254C	626.892942502797	511.341931269939	692.816325716018	734.601613524796	615.946665578451	618.202040812177	522.205743586496	452.898255788846	727.395091037593	706.308696810665	298.864983768931	315.738512642833	257.68035985451	304.17247372957	462.257725023341	389.552341154553	0.877288380673241	1.27189619305161e-10	3.14806490693999e-09	RTC4	XIV	168043	169248	-	1206	protein_coding	- && P53850.1 RecName: Full=Restriction of telomere capping protein 4	-	665	568	764	764	760	603	498	398	662	717	298	310	241	314	462	353	25.1156626836113	20.5452793380564	27.5088209200296	29.2354406176736	24.7261541279253
YGR102C	2528.31108540226	2705.2508863841	2330.54706425414	2268.22670982329	2282.24448719595	2295.44671538717	2357.26608751495	2607.00980907599	2226.13663813016	2155.37437743617	3292.52933460873	3488.40130903775	3448.21228436014	3321.67965738438	2865.59767200616	2871.43113791543	-0.43643189492799	1.5044365089527e-10	3.70941215566199e-09	GTF1	VII	694584	695135	-	552	protein_coding	- && P53260.1 RecName: Full=Glutamyl-tRNA(Gln) amidotransferase subunit F, mitochondrial; Short=Glu-AdT subunit F; Flags: Precursor	-	2682	3005	2570	2359	2816	2239	2248	2291	2026	2188	3283	3425	3225	3429	2864	2602	221.304375135772	237.474193328666	202.171517508817	197.220681877923	200.163027100569
YIL128W	1074.67361571908	1139.71634680941	983.908001834921	895.175526428776	1077.09620862337	1165.664544616	930.113442894021	1026.41765507924	1193.27956022179	1168.31536180955	750.171167312619	725.180067747409	785.871636900684	790.460950838627	738.4116906217	807.796922734087	0.475523453817141	1.60219666484599e-10	3.93543363304377e-09	MET18	IX	113806	116904	+	3099	protein_coding	- && P40469.1 RecName: Full=DNA repair/transcription protein MET18/MMS19; AltName: Full=Methyl methanesulfonate-sensitivity protein 19	-	1140	1266	1085	931	1329	1137	887	902	1086	1186	748	712	735	816	738	732	16.755352895276	17.8206340483681	15.2031677428743	13.8641004906815	16.8264962195918
YOR242C	255.470657771817	296.182210189806	192.24746210968	176.919760325344	192.078104923806	217.344664431479	123.735497476318	172.966168039961	188.990869574722	192.09232340039	98.2844577495143	100.832621779485	55.5990817943341	53.2786180099565	105.058573868941	101.526389196087	1.22877135524576	1.65207568139564e-10	4.0425791294757e-09	SSP2	XV	788742	789857	-	1116	protein_coding	- && Q08646.1 RecName: Full=Sporulation-specific protein 2	-	271	329	212	184	237	212	118	152	172	195	98	99	52	55	105	92	11.0605163072115	12.8600520345518	8.24892949561098	7.6088184414516	8.33248305172592
YHR174W	2392.56283920616	2306.4401899887	1169.80767038438	1137.47867643957	1535.00392711261	1600.35387347895	1258.32709297951	1494.10906997677	2701.91016444326	2700.12850482292	747.162459422328	749.624339693951	725.995702660632	732.338822100493	907.505966658376	834.282067741762	1.22476447196372	1.73480072713575e-10	4.22898592350827e-09	ENO2	VIII	451327	452640	+	1314	protein_coding	- && P00925.2 RecName: Full=Enolase 2; AltName: Full=2-phospho-D-glycerate hydro-lyase 2; AltName: Full=2-phosphoglycerate dehydratase 2	-	2538	2562	1290	1183	1894	1561	1200	1313	2459	2741	745	736	679	756	907	756	87.976474955142	85.0540078018216	42.6304846897755	41.5482725883494	56.5555066064431
YEL043W	2126.72252373881	1852.71425097453	2023.13249040895	2068.23045902073	2403.8129080338	2383.6148339773	2018.5663783213	2090.38717558821	2105.27038433237	2117.94100159404	1453.20591101068	1507.39677003675	1396.39232352693	1303.87308802548	1788.99742931111	1613.38675005087	0.488498133450856	1.83609506251586e-10	4.4590880089671e-09	-	V	70478	73348	+	2871	protein_coding	- && P32618.1 RecName: Full=Uncharacterized protein YEL043W	-	2256	2058	2231	2151	2966	2325	1925	1837	1916	2150	1449	1480	1306	1346	1788	1462	35.791195662698	31.2696629741627	33.7436690628705	34.5756864177753	40.5348193417717
YAL012W	2634.83575082003	2508.99641276289	2862.85489566161	3044.17370211977	2214.97662766567	2248.28702404827	1905.31693995314	1887.83468933089	3308.43900168307	3616.26112411708	1108.20740625728	1019.52984243702	1164.37307834673	1153.72425545197	1678.93606621031	1710.49894841234	1.00642366821424	1.85580880468202e-10	4.49008422406212e-09	CYS3	I	130799	131983	+	1185	protein_coding	- && P31373.2 RecName: Full=Cystathionine gamma-lyase; AltName: Full=Gamma-cystathionase; AltName: Full=Sulfur transfer protein 1	Cys_Met_Meta_PP	2795	2787	3157	3166	2733	2193	1817	1659	3011	3671	1105	1001	1089	1191	1678	1550	107.432026019525	102.595813839791	115.68636010704	123.298034356859	90.4922879783849
YJR091C	5250.81757855726	4768.62360904378	4606.68446942064	4575.87575754516	4445.3519219708	4689.31365617728	4590.79667755358	4409.49934970296	3371.06969683283	3598.52952503397	3030.77174815339	2834.51703446775	2747.87769637382	2754.02020004193	3139.75052191178	3323.88569846321	0.576321573920812	1.90627839218269e-10	4.58496879420062e-09	JSN1	X	595061	598336	-	3276	protein_coding	- && P47135.1 RecName: Full=Protein JSN1; AltName: Full=Pumilio homology domain family member 1	RRM_1	5570	5297	5080	4759	5485	4574	4378	3875	3068	3653	3022	2783	2570	2843	3138	3012	77.4428997512758	70.533770815246	67.3357566332582	67.0402159489318	65.693594644606
YDL171C	6207.6541750089	6200.02091664801	7250.99390108021	7138.32772095299	6379.10026943156	6007.73459230408	5555.51411550453	5826.22881818816	6776.20170155413	6531.13899561326	3673.63233404562	3679.88143928566	3235.43887518567	3479.57810712298	5086.83609094949	5046.52367167073	0.663194987126545	1.90922075176466e-10	4.58496879420062e-09	GLT1	IV	149203	155640	-	6438	protein_coding	- && Q12680.2 RecName: Full=Glutamate synthase [NADH]; AltName: Full=NADH-GOGAT; Flags: Precursor	GATase_2	6585	6887	7996	7424	7871	5860	5298	5120	6167	6630	3663	3613	3026	3592	5084	4573	46.5881120224901	46.6648778254992	53.9321505825863	53.2170239289306	47.9699457832453
YNR067C	625.950246348658	666.184910457315	365.451543538685	330.763030173468	337.14975379031	320.890943240815	411.053517039973	342.518530131765	426.328240668559	421.618022642907	158.458615555339	204.720777552288	153.966688045848	163.710662612412	218.121610508849	253.815972990218	1.14551520042288	1.99137939942257e-10	4.76455960009993e-09	DSE4	XIV	755746	759099	-	3354	protein_coding	- && P53753.1 RecName: Full=Endo-1,3(4)-beta-glucanase 1; Short=Endo-1,3-beta-glucanase 1; Short=Endo-1,4-beta-glucanase 1; AltName: Full=Daughter specific expression protein 4; AltName: Full=Laminarinase-1; Flags: Precursor	-	664	740	403	344	416	313	392	301	388	428	158	201	144	169	218	230	9.01727522134182	9.62453339950146	5.21756554099308	4.73324491675585	4.86654294219141
YIL154C	3876.36658582181	3781.94974166376	4063.49470619565	3813.39005136039	3040.83143322414	3002.84208547076	4412.53367271481	4271.80917646062	3674.33411545273	3683.24716509773	5443.75547616697	5803.47756464148	5910.61007998229	5711.46785066734	5043.81210355554	5106.115247938	-0.548881746865541	2.04611123150172e-10	4.87744596143954e-09	-	IX	53981	55021	-	1041	protein_coding	- && P32351.2 RecName: Full=Sugar utilization regulatory protein IMP2	-	4112	4201	4481	3966	3752	2929	4208	3754	3344	3739	5428	5698	5528	5896	5041	4627	179.917198725548	176.040654486485	186.917575743269	175.81890592082	141.417250021865
YOR327C	9361.91550675982	9948.6614127889	7026.10064351794	7109.48210785647	7961.11065260148	7226.71009234666	7540.52510467971	8111.20293282133	7092.65152967925	7168.49147376737	12766.9504811359	12139.6365554514	12248.9054045364	11507.212788005	10398.7976973324	10607.3005755738	-0.563886087073948	2.15610958735672e-10	5.1207602699722e-09	SNC2	XV	930734	931081	-	348	protein_coding	- && P33328.2 RecName: Full=Synaptobrevin homolog 2	-	9931	11051	7748	7394	9823	7049	7191	7128	6455	7277	12730	11919	11456	11879	10393	9612	1299.82247519574	1385.266581925	966.799224638164	980.536568725012	1107.529206255
YER075C	1290.55103501704	1268.45207950589	987.535312440764	924.98265996185	1121.67129626392	1113.37879987069	1182.82746740074	1289.28071308734	1144.93305870268	1116.10565339816	1912.53531559514	1923.96790445907	2022.95120682462	2072.05388951449	1475.82282339703	1394.88430373755	-0.654527626732865	2.19812458449618e-10	5.20142300946715e-09	PTP3	V	308413	311199	-	2787	protein_coding	- && P40048.2 RecName: Full=Tyrosine-protein phosphatase 3; AltName: Full=Protein-tyrosine phosphatase 3; Short=PTPase 3	Y_phosphatase	1369	1409	1089	962	1384	1086	1128	1133	1042	1133	1907	1889	1892	2139	1475	1264	22.3736470940105	22.0538820178126	16.9674600915367	15.9294835653791	19.4845064300118
YJL134W	1000.20061954206	967.768619921099	1041.03814387695	1071.13376631757	941.750033423895	934.99214132787	967.863255683406	935.382829795053	940.559211371872	968.342327705556	749.168264682522	759.80945300501	675.742686423445	690.684629838163	789.440140786614	837.592710867721	0.381250031313859	2.284883970537e-10	5.38698921520766e-09	LCB3	X	158188	159417	+	1230	protein_coding	- && P47013.1 RecName: Full=Dihydrosphingosine 1-phosphate phosphatase LCB3; AltName: Full=Long-chain base protein 3; AltName: Full=Sphingolipid resistance protein 2	-	1061	1075	1148	1114	1162	912	923	822	856	983	747	746	632	713	789	759	39.2898686196195	38.1253970540238	40.5287026539076	41.7968615149135	37.0673299770634
YFR028C	1257.55666962215	1187.42959039621	1203.36029348842	1337.47492724214	1257.01747146339	1249.731820481	1028.68239851075	1013.90036660267	1326.23243939936	1374.19892894125	789.284369886405	902.401039359838	740.964686220645	680.997608381808	885.493694038217	942.429743189768	0.571619797296991	2.33392288936564e-10	5.48259704192802e-09	CDC14	VI	208413	210068	-	1656	protein_coding	- && Q00684.2 RecName: Full=Tyrosine-protein phosphatase CDC14	DSPc	1334	1319	1327	1391	1551	1219	981	891	1207	1395	787	886	693	703	885	854	36.6915282663585	34.7452535774276	34.7965763598184	38.7641611547536	36.748680756745
YBR084W	1297.14990809601	1209.93583737112	808.890265102995	882.675760753616	1183.26596282176	1233.32844958051	878.731753264024	909.210317525848	1514.12452484864	1477.63325692608	615.78221487961	595.829128696958	601.966981734809	655.811352595283	582.324666587845	683.096031656284	0.872359617623094	2.35685598829803e-10	5.51640930594393e-09	MIS1	II	411054	413981	+	2928	protein_coding	- && P09440.1 RecName: Full=C-1-tetrahydrofolate synthase, mitochondrial; Short=C1-THF synthase; Includes: RecName: Full=Methylenetetrahydrofolate dehydrogenase; Includes: RecName: Full=Methenyltetrahydrofolate cyclohydrolase; Includes: RecName: Full=Formyltetrahydrofolate synthetase; Flags: Precursor	-	1376	1344	892	918	1460	1203	838	799	1378	1500	614	585	563	677	582	619	21.4051199383165	20.0234643467873	13.2287773592233	14.4688895585462	19.5646494563766
YDR390C	1579.01605818374	1560.13304030071	1902.52441276467	1843.23467686785	1615.2390848656	1779.76574270305	1643.16546224908	1731.93755103172	1784.42541970551	1897.28110189308	1296.75310071553	1211.00997268493	1157.95779967815	1355.21430174417	1374.76648091357	1384.95237435967	0.418657908966867	2.36645240135712e-10	5.51887455334548e-09	UBA2	IV	1254937	1256847	-	1911	protein_coding	- && P52488.1 RecName: Full=Ubiquitin-activating enzyme E1-like; AltName: Full=Polymerase-interacting protein 2; AltName: Full=SMT3-activating enzyme subunit 2	-	1675	1733	2098	1917	1993	1736	1567	1522	1624	1926	1293	1189	1083	1399	1374	1255	39.9231157989393	39.5593273247352	47.6728067772472	46.2940331909233	40.9201200552259
YBR068C	11046.5135342072	11272.9289847926	8263.01356011041	8347.92043013387	6470.68181312941	6680.27279922412	7932.70371532499	7932.54708820111	6403.71388303186	6823.71038048462	13479.0113485048	13757.0325492475	14256.887627801	14120.7711769297	14319.9838972598	13768.964760865	-0.781188509888111	2.37701735348989e-10	5.5235726991168e-09	BAP2	II	373861	375690	-	1830	protein_coding	- && P38084.2 RecName: Full=Leu/Val/Ile amino-acid permease; AltName: Full=Branched-chain amino-acid permease 2	AA_permease	11718	12522	9112	8682	7984	6516	7565	6971	5828	6927	13440	13507	13334	14577	14312	12477	291.657203996736	298.492643512466	216.216357483844	218.943615071543	171.182642476395
YNL059C	1690.2542043722	1736.582016584	1721.15888247252	1811.50450246167	1785.43487403859	1970.45492942123	1614.85310265704	1747.86864545645	2045.93604155891	1885.46003583767	1246.60796921068	1340.36091173538	1381.42333996692	1330.02804595764	1440.80329877405	1477.65038188653	0.39513808037444	2.46290614842953e-10	5.70264290998378e-09	ARP5	XIV	512668	514935	-	2268	protein_coding	- && P53946.1 RecName: Full=Actin-related protein 5; AltName: Full=Actin-like protein ARP5	Actin	1793	1929	1898	1884	2203	1922	1540	1536	1862	1914	1243	1316	1292	1373	1440	1339	36.0087083643026	37.1022459407615	36.3395113554027	38.3355272821376	38.1119995346272
YER134C	165.91452312856	141.33923100243	185.899668549455	175.958239888793	135.346175199475	143.529495379278	153.096462979174	161.586814879437	137.348015679304	171.405457803425	86.2496261883493	91.666019799532	89.8139013600781	105.588533874277	98.054668944345	104.837032322047	0.710500002748138	2.49540974824085e-10	5.75726677629854e-09	-	V	437267	437803	-	537	protein_coding	- && P40081.1 RecName: Full=Putative magnesium-dependent phosphatase YER134C	-	176	157	205	183	167	140	146	142	125	174	86	90	84	109	98	95	14.9282426697263	12.7537056430688	16.5769833281146	15.7268011968745	12.2020408058228
YDR225W	13118.5596810059	13909.7608803729	13999.6052832512	13284.3663513856	12613.1288899966	11895.5195348983	15032.8143374619	14390.3300067983	16513.626621154	16262.8316257284	20265.6534463718	20181.8020258636	20909.5316071153	19722.7756851403	18043.0596436058	18486.6312153571	-0.475110529879641	2.56591755993312e-10	5.89887097408113e-09	HTA1	IV	915530	915928	+	399	protein_coding	- && P04911.2 RecName: Full=Histone H2A.1	Histone	13916	15451	15438	13816	15563	11603	14336	12646	15029	16509	20207	19815	19556	20360	18033	16752	1588.5900151039	1689.2530795699	1680.13456383197	1597.98618986595	1530.42027058316
YDR186C	7425.61760615719	7120.9765428613	8449.82005631133	8981.56239782084	7337.05942563384	7662.4246318909	8744.32469029677	9051.1375038806	9003.43712380972	8934.75576021301	12121.0811873534	12478.8008287096	12663.760091771	13326.4354175086	10370.782077634	10179.1240646164	-0.519648449368024	2.58234874930438e-10	5.9155932342221e-09	SND1	IV	832859	835492	-	2634	protein_coding	- && Q04007.1 RecName: Full=Uncharacterized protein YDR186C	-	7877	7910	9318	9341	9053	7474	8339	7954	8194	9070	12086	12252	11844	13757	10365	9224	136.212002900372	131.000132633262	153.614729632733	163.65949031219	134.85499501661
YER027C	1348.05550041955	1372.88106546947	1288.60209272574	1304.78323239941	1224.59922590663	1455.79916741839	1396.74307320726	1459.9710104952	1274.58958550394	1126.94163061562	1966.69205762038	1817.02421469295	2091.38084595611	2096.27144315538	1632.91040527726	1617.80094088548	-0.497401719200153	2.61857519553617e-10	5.96936980043962e-09	GAL83	V	208979	210232	-	1254	protein_coding	- && Q04739.1 RecName: Full=SNF1 protein kinase subunit beta-3; AltName: Full=Glucose repression protein GAL83; AltName: Full=Protein SPM1	-	1430	1525	1421	1357	1511	1420	1332	1283	1160	1144	1961	1784	1956	2164	1632	1466	51.9408204133568	53.0497485435149	49.2064990355456	49.9396971151255	47.2777952426738
YFR008W	754.156923311636	716.598903681112	865.113579493562	770.177869677175	686.456349664405	692.017209864377	675.30220656567	772.658079599563	691.135214898257	694.487630755256	1106.20160099708	1067.399874999	907.761931603647	983.232677820106	938.523259895873	972.225531323402	-0.444503125187869	2.62430498966695e-10	5.96936980043962e-09	FAR7	VI	160535	161200	+	666	protein_coding	- && P43592.1 RecName: Full=Factor arrest protein 7	-	800	796	954	801	847	675	644	679	629	705	1103	1048	849	1015	938	881	54.7124373030509	52.1374589673213	62.2013872777152	55.5036929258768	49.8998762662031
YDL195W	2205.90900068653	1993.15323209797	2676.04839946069	2499.95313503203	2396.51880278353	2334.40472127583	2453.73783131004	2378.28481054946	2754.65180246412	2863.65325192274	1551.49036876019	1544.06317795656	1607.02730647854	1564.45396520145	1931.07664349577	1903.61979742664	0.544534746215841	2.83428605094252e-10	6.42438171546972e-09	SEC31	IV	107208	111029	+	3822	protein_coding	- && P38968.3 RecName: Full=Protein transport protein SEC31; AltName: Full=Protein WEB1	-	2340	2214	2951	2600	2957	2277	2340	2090	2507	2907	1547	1516	1503	1615	1930	1725	27.8865943192591	25.2695760810628	33.5277532887646	31.3939713866459	30.3564463129209
YIL121W	1163.2870542082	1217.13783640309	1001.13772721268	1135.55563556647	727.789612749275	675.613838963889	1068.52942312177	1137.93531605238	793.322138563659	902.341375562857	625.811241180581	601.940196683594	492.907244369	584.12739381825	478.266650565274	443.626178878556	0.868755083569427	3.04614702428597e-10	6.88045796394663e-09	QDR2	IX	132244	133872	+	1629	protein_coding	- && P40474.1 RecName: Full=Quinidine resistance protein 2	MFS_1	1234	1352	1104	1181	898	659	1019	1000	722	916	624	591	461	603	478	402	34.5035975467223	36.2048397704167	29.4288922190962	33.4574167619487	21.6294531733171
YBR126C	10140.5825300791	10261.0481208006	9501.74013200581	9262.32636529366	10232.8192099915	10380.2581479657	10591.968305155	11014.0759240709	9194.62556163531	9376.07555961493	7833.67244368833	7858.83343081321	7896.13882790687	8169.06519414478	8138.53752238063	8409.0335399368	0.31212136062156	3.08384044100978e-10	6.92298256551024e-09	TPS1	II	488905	490392	-	1488	protein_coding	- && Q00764.2 RecName: Full=Alpha,alpha-trehalose-phosphate synthase [UDP-forming] 56 kDa subunit; AltName: Full=General glucose sensor subunit 1; AltName: Full=Glycogen metabolism control protein GLC6; AltName: Full=Trehalose synthase complex catalytic subunit TPS1; AltName: Full=Trehalose-6-phosphate synthase; AltName: Full=UDP-glucose-glucosephosphate glucosyltransferase	-	10757	11398	10478	9633	12626	10125	10101	9679	8368	9518	7811	7716	7385	8433	8134	7620	329.274835562752	334.146367226037	305.77458698707	298.759842580856	332.930161427505
YLR057W	933.269192598149	926.357125487266	932.218825701658	924.98265996185	895.554033505511	926.790455877626	728.781108017299	771.520144283511	1099.88290955986	1069.80647801448	579.677720196115	556.107186783828	536.74498193761	522.130456497574	734.409459236216	634.539932475546	0.632945692637356	3.08640708802933e-10	6.92298256551024e-09	MNL2	XII	255306	257855	+	2550	protein_coding	- && Q12205.1 RecName: Full=Putative endoplasmic reticulum mannosidase MNL2; AltName: Full=Mannosidase-like protein 2	-	990	1029	1028	962	1105	904	695	678	1001	1086	578	546	502	539	734	575	17.6833815742125	17.6029808625139	17.5056749278223	17.4099885085143	17.0024844042812
YLR095C	1008.68488492931	987.57411725902	991.162623046607	1006.71189706867	1235.9456118515	1170.7905980224	925.919019250756	880.761934624539	1040.54856678641	1084.58281058374	565.637083374756	515.366733539591	570.959801503354	570.565563779352	781.435678015647	824.350138363883	0.69616077594104	3.17376333088279e-10	7.09429450432624e-09	IOC2	XII	329677	332115	-	2439	protein_coding	- && Q12072.1 RecName: Full=ISWI one complex protein 2	-	1070	1097	1093	1047	1525	1142	883	774	947	1101	564	506	534	589	781	747	19.982153070367	19.6203093143263	19.4596169393432	19.8106385491894	24.5328684989393
YOR050C	201.736976985863	241.266967571028	179.55187498923	198.073209929461	159.659859367046	223.495928519162	180.360216660396	146.793655770756	169.212755316902	174.360724317277	95.275749859223	70.2772818463079	91.9523275829371	100.7450231461	111.061920947166	134.632820455681	0.899316495346912	3.19808820027629e-10	7.12401716337408e-09	-	XV	424270	424617	-	348	protein_coding	- && Q08419.1 RecName: Full=Putative uncharacterized protein YOR050C	-	214	268	198	206	197	218	172	129	154	177	95	69	86	104	111	122	28.0094662865662	33.5943755276354	24.7065367163599	27.3181678600693	22.211468353073
YML057W	5025.51319771791	4995.48657855087	4802.55924213617	5157.59562165838	4969.7170438514	5049.16260530675	4329.69380576033	4373.08541958928	3783.11374387074	3787.66658192051	3128.05330327281	2946.5532808894	2985.24300711117	3006.85146005282	3410.90169827829	3638.39679542935	0.538641949921335	3.37560773234297e-10	7.49361716526997e-09	CMP2	XIII	160180	161994	+	1815	protein_coding	- && P14747.2 RecName: Full=Serine/threonine-protein phosphatase 2B catalytic subunit A2; AltName: Full=Calcineurin A2; AltName: Full=Calmodulin-binding protein 2	Metallophos	5331	5549	5296	5364	6132	4925	4129	3843	3443	3845	3119	2893	2792	3104	3409	3297	133.783439512994	133.367225959852	126.706026714932	136.387865510421	132.56101000261
YMR015C	700.423242525682	673.386909489286	754.480606015349	801.908044083351	564.887928826553	417.260747281188	574.636039127309	617.89887661644	764.753751302363	861.952733206878	287.833054837863	303.516376669562	209.565769840182	317.734303768468	433.241547478585	424.865867831453	1.03094907281476	3.41569329011964e-10	7.55663652540168e-09	ERG5	XIII	300869	302485	-	1617	protein_coding	- && P54781.1 RecName: Full=Cytochrome P450 61; AltName: Full=C-22 sterol desaturase	p450	743	748	832	834	697	407	548	543	696	875	287	298	196	328	433	385	20.9290298779894	20.1791375389878	22.3428840498616	23.8023383058752	16.9127039100671
YIR021W	66.9314269439077	75.6209898356952	89.7759374946149	90.3829210357733	80.2351577529825	86.117697227567	70.2565960246893	87.6210193360329	112.075980794312	104.419416822776	34.0986894233009	43.7959872375542	34.2148195657441	57.1534265924988	41.0228717012056	40.8312652201656	1.03985629997086	3.62793342508987e-10	7.99878837067596e-09	MRS1	IX	397294	398385	+	1092	protein_coding	- && P07266.2 RecName: Full=Mitochondrial RNA-splicing protein MRS1	-	71	84	99	94	99	84	67	77	102	106	34	43	32	59	41	37	2.96146097792132	3.35558056360997	3.93675585040899	3.97254484084866	3.55715544383737
YLR052W	1417.81501582588	1413.3923100243	1551.58211164935	1487.47211534406	1338.06308535529	1342.00078179625	1650.50570362479	1645.45446701174	1571.26129937124	1708.14404500654	2049.93297591844	2108.31845538924	2179.05632109332	2314.22942592338	1886.05154040908	1898.10205888337	-0.455013276017481	3.67296152770921e-10	8.07052090782364e-09	IES3	XII	247201	247953	+	753	protein_coding	- && Q12345.1 RecName: Full=Ino eighty subunit 3	-	1504	1570	1711	1547	1651	1309	1574	1446	1430	1734	2044	2070	2038	2389	1885	1720	90.975230409567	90.9527215182994	98.6690527046611	94.8110443435028	86.0285067467617
YDR356W	826.744527180381	937.160124035223	1041.03814387695	1050.94183715	971.736910563899	966.773672447567	928.016231072388	908.072382209796	979.016655762077	931.894040701379	562.628375484464	577.495924737052	552.783178609052	469.820540633253	736.410574928958	789.036611686984	0.635014423783493	3.74894300368828e-10	8.20954976400891e-09	SPC110	IV	1186107	1188941	+	2835	protein_coding	- && P32380.1 RecName: Full=Spindle pole body component 110; AltName: Full=Extragenic suppressor of CMD1-1 mutant protein 1; AltName: Full=Nuclear filament-related protein 1; AltName: Full=Spindle pole body spacer protein SPC110	-	877	1041	1148	1093	1199	943	885	798	891	946	561	567	517	485	736	715	14.0901895083071	16.0180147327456	17.5838815747112	17.7922425984613	16.5942033380002
YHR030C	4649.37743221624	4449.03490200007	4257.55582360825	4216.26711427517	3585.45795857772	3512.3717940672	4009.86900296137	3807.53156751125	4272.07267968906	4470.33314662036	2639.63972241553	2632.85179090878	2770.33117171384	2580.62251597317	3365.8765951916	3236.70542947961	0.522237267047432	3.79533553155268e-10	8.28306335602375e-09	SLT2	VIII	168890	170344	-	1455	protein_coding	- && Q00772.2 RecName: Full=Mitogen-activated protein kinase SLT2/MPK1; Short=MAP kinase MPK1	Pkinase	4932	4942	4695	4385	4424	3426	3824	3346	3888	4538	2632	2585	2591	2664	3364	2933	154.393985703246	148.166755250643	140.119483770321	139.081766226632	119.300540847804
YLR002C	1879.73613135425	1987.75173282399	1584.22790710194	1486.51059490751	1853.51318970779	2064.77431209905	1887.49063946926	1855.97250048142	2607.4147296559	2654.81441827718	1195.45993507572	1198.78783671166	1262.74068459824	1294.18606656913	1015.56621406643	899.391382552296	0.795209891661685	3.81376352201292e-10	8.29525668424359e-09	NOC3	XII	154343	156334	-	1992	protein_coding	- && Q07896.1 RecName: Full=Nucleolar complex-associated protein 3	CBF	1994	2208	1747	1546	2287	2014	1800	1631	2373	2695	1192	1177	1181	1336	1015	815	45.5938350829573	48.352703061175	38.0828547420269	35.8165498256623	45.0471290924365
YFR030W	3296.60845102599	3312.91955470665	5059.19146749956	5201.82556173972	4596.90721994865	4743.64982228515	3605.10712138629	3537.84089760684	7520.07855447324	7446.28652606948	2226.44383881553	2153.1329539579	2061.44287883608	1927.71726981479	2555.42473963119	2500.63910780798	1.11076048499302	4.11430303196704e-10	8.91892536459968e-09	MET10	VI	213312	216419	+	3108	protein_coding	- && P39692.2 RecName: Full=Sulfite reductase [NADPH] flavoprotein component	NAD_binding_1	3497	3680	5579	5410	5672	4627	3438	3109	6844	7559	2220	2114	1928	1990	2554	2266	51.248944620206	51.6508925878703	77.9473359439293	80.3303848927217	71.6053545746089
YJR098C	336.542527027817	340.294454260628	584.903835192188	531.720801412581	347.685683596257	409.059061830943	479.21290124303	473.381091477788	453.79784380442	547.709393900599	247.71694963398	309.627444656197	222.396327177336	247.019047137071	212.118263430624	237.262757360422	0.871852306709956	4.208079291223e-10	9.09170308404701e-09	-	X	613186	615156	-	1971	protein_coding	- && P47139.2 RecName: Full=Uncharacterized protein YJR098C	-	357	378	645	553	429	399	457	416	413	556	247	304	208	255	212	215	8.24996100840182	8.36596798050704	14.2101615632585	12.9479823845349	8.54006065968464
YLR419W	983.232088767545	970.469369558088	839.722405252661	825.94605499712	957.148700063356	845.798812056461	831.544487277293	831.830716034287	962.534893880561	977.208127247112	664.924443754367	656.939808563313	580.582719506219	608.34494745914	727.40555431162	706.270533537999	0.457705433687574	4.29445726098677e-10	9.24739796865817e-09	-	XII	958428	962735	+	4308	protein_coding	- && Q06698.1 RecName: Full=Putative ATP-dependent RNA helicase YLR419W	DUF1605	1043	1078	926	859	1181	825	793	731	876	992	663	645	543	628	727	640	11.0275470123365	10.9157627712233	9.33385859966136	9.20197527601193	10.756339233692
YJR076C	1519.62620047295	1765.39001271188	1789.17095633207	1621.12345602462	1855.13410198562	1820.77416995427	1529.91602388092	1452.00546328283	1673.44822303664	1662.82995846081	1072.10291157378	1203.88039336719	928.076980720807	1083.00899882057	1310.73077874584	1322.05015496644	0.53353299280189	4.30984569213337e-10	9.24970205022643e-09	CDC11	X	575354	576601	-	1248	protein_coding	- && P32458.1 RecName: Full=Cell division control protein 11	GTP_CDC	1612	1961	1973	1686	2289	1776	1459	1276	1523	1688	1069	1182	868	1118	1310	1198	58.8329677374369	68.5447238045744	68.64966546717	62.3457103878934	71.9650273694522
YDL117W	740.016480999543	634.676164692442	467.01624050229	482.683259148492	548.678806048173	616.151619449616	438.317270721196	353.897883292289	648.282634006314	686.60692005165	206.597941799999	258.701878100902	297.241244977401	229.582408515631	365.203613925366	320.028835509406	1.00718269354618	4.41286709190161e-10	9.4394441767167e-09	CYK3	IV	248581	251238	+	2658	protein_coding	- && Q07533.1 RecName: Full=Cytokinesis protein 3	-	785	705	515	502	677	601	418	311	590	697	206	254	278	237	365	290	13.4519419424417	11.5703144715897	8.4135286467117	8.71590189806678	9.9936464157826
YIL048W	2372.76621996923	2175.00370765523	1901.61758511321	1993.23186496977	2382.7410484219	2394.89215147139	2268.13458509557	2158.66329455136	2078.89956532194	2094.29886948323	2675.74421709902	2817.20234183895	3222.60831784852	3293.58729516095	2887.60994462632	2778.73313038857	-0.433026206639177	4.58400110178272e-10	9.77315086386679e-09	NEO1	IX	261437	264892	+	3456	protein_coding	- && P40527.1 RecName: Full=Probable phospholipid-transporting ATPase NEO1	E1-E2_ATPase	2517	2416	2097	2073	2940	2336	2163	1897	1892	2126	2668	2766	3014	3400	2886	2518	33.1726209218478	30.4953918813258	26.3481800177468	27.6814707599074	33.3782746718662
YBR196C-A	84.842653872559	74.7207399566988	68.9189015110175	73.0755531778593	59.9737542800071	69.714326327078	59.7705369165267	63.724377698933	45.0501491428116	71.9114851704024	21.0609552320388	27.4998059398596	39.5608851228916	37.7793836797873	32.0178510838677	24.2780495903687	1.14654907012136	5.56017497163029e-10	1.18153718147144e-08	-	II	614024	614173	-	150	protein_coding	- && Q3E820.1 RecName: Full=Uncharacterized protein YBR196C-A	-	90	83	76	76	74	68	57	56	41	73	21	27	37	39	32	22	27.3288624328739	24.137809520901	22.001295726407	23.3822298887739	19.3566745525663
YOR080W	518.48288477675	432.119941918258	479.71182762274	563.450975818757	479.790034240057	519.781815409244	438.317270721196	450.622385156741	614.220326117846	553.619926928303	310.899815330096	341.20129592048	257.68035985451	283.829728671223	338.188552073353	395.070079697818	0.653302821571363	5.72487038356161e-10	1.21254631730518e-08	DIA2	XV	474594	476792	+	2199	protein_coding	- && Q08496.2 RecName: Full=Protein DIA2; AltName: Full=Digs into agar protein 2	F-box	550	480	529	586	592	507	418	396	559	562	310	335	241	293	338	358	11.392204288374	9.52197485990277	10.446152652464	12.2980422155	10.562987477526
YNL194C	10382.8554416929	10039.5866505675	9078.25161877363	9116.17525893795	8747.25310735293	8519.50076144145	11685.6642701364	12621.978525653	10250.5571061778	9936.59110840889	18174.6014626194	16606.8272536819	17401.4433885151	17573.2256239749	12579.0132445745	12855.2272581002	-0.660468637561201	5.85327508640046e-10	1.23569140712899e-08	-	XIV	272710	273615	-	906	protein_coding	- && P40169.1 RecName: Full=Uncharacterized plasma membrane protein YNL194C	-	11014	11152	10011	9481	10793	8310	11144	11092	9329	10087	18122	16305	16275	18141	12572	11649	553.716134723461	536.952149878497	479.816511670138	482.935956725917	467.416745225185
YJL097W	361.052627035446	334.89295498665	412.606581414644	503.836708752609	381.724841430856	352.672474360512	406.859093396708	484.760444638312	361.499977267928	338.870560255047	641.857683262134	602.9587080147	685.36560442631	601.564032439691	513.286175188255	646.678957270731	-0.643870549703651	5.8826134468024e-10	1.23783983277992e-08	PHS1	X	245591	246244	+	654	protein_coding	- && P40857.1 RecName: Full=Very-long-chain (3R)-3-hydroxyacyl-CoA dehydratase PHS1; AltName: Full=3-hydroxyacyl-CoA dehydratase PHS1; Short=HACD; AltName: Full=PTPLA homolog involved in sphingolipid biosynthesis protein 1	-	383	372	455	524	471	344	388	426	329	344	640	592	641	621	513	586	26.6741954938601	24.8128250850425	30.2106155103669	36.9757618955743	28.2574811376728
YOR097C	1072.7882234108	1036.18761072482	940.380274564804	864.406872459151	850.168489726046	960.622408359884	794.843280398724	719.175119745101	785.630649685618	761.473671735905	1202.4802534864	1214.06550667825	1311.924487724	1308.71659875366	1391.77596430188	1395.9878514462	-0.569121359185561	6.16823209242902e-10	1.29372660120427e-08	-	XV	506978	507505	-	528	protein_coding	- && Q12274.1 RecName: Full=Uncharacterized protein YOR097C	-	1138	1151	1037	899	1049	937	758	632	715	773	1199	1192	1227	1351	1391	1265	98.1699666938463	95.0938484342726	85.2846279466358	78.5758996337011	77.9528240388594
YBR115C	2839.40081626831	2868.19611448244	2354.12458319212	2448.99255189484	2822.81873185493	2840.85879782843	2213.60707773312	2325.93978601106	3501.82500775953	3467.51270958653	1748.05928425922	1765.08013680654	1687.21828983575	1763.03790505674	1894.05600318005	1873.824009293	0.63023341972141	6.48226116781913e-10	1.35519116971235e-08	LYS2	II	469748	473926	-	4179	protein_coding	- && P07702.2 RecName: Full=L-2-aminoadipate reductase; AltName: Full=Alpha-aminoadipate reductase; Short=Alpha-AR; AltName: Full=L-aminoadipate-semialdehyde dehydrogenase	NAD_binding_4	3012	3186	2596	2547	3483	2771	2111	2044	3187	3520	1743	1733	1578	1820	1893	1698	32.8286406827057	33.2571035615213	26.9748005562363	28.1267897413322	32.7017798774706
YNR032C-A	416.671700129679	394.309447000411	463.388929896447	414.415308153386	488.705051768166	482.874230883143	488.650354440376	458.587932369107	463.68690093333	396.990801694139	746.159556792231	595.829128696958	753.795243557799	655.811352595283	516.287848727367	744.894703340859	-0.58164751615781	6.88456414479372e-10	1.43465433468927e-08	HUB1	XIV	687243	687464	-	222	protein_coding	- && Q6Q546.2 RecName: Full=Ubiquitin-like modifier HUB1	ubiquitin	442	438	511	431	603	471	466	403	422	403	744	585	705	677	516	675	90.6858648298068	86.0661068882665	99.952543707272	89.595848880348	106.574824280474
YMR307W	2122.00904296812	2104.78421709352	2807.5384089225	2923.02212711437	1898.89873348725	1784.89179610945	2284.91227966863	2320.25010943079	3473.25662049823	3606.41023573758	1208.49766926699	1374.99029699298	1080.97445565523	990.982294985191	1463.81612924058	1588.00515275185	0.979369671997238	7.48999971202834e-10	1.55580058327019e-08	GAS1	XIII	887003	888682	+	1680	protein_coding	- && P22146.2 RecName: Full=1,3-beta-glucanosyltransferase GAS1; AltName: Full=Glycolipid-anchored surface protein 1; AltName: Full=Glycoprotein GP115; Flags: Precursor	-	2251	2338	3096	3040	2343	1741	2179	2039	3161	3661	1205	1350	1011	1023	1463	1439	61.0290370400785	60.708045029977	80.0235098319501	83.5079638884782	54.7209079110315
YDR501W	224.361684685212	180.049975799274	196.781600366984	231.726425208738	206.666315424349	227.596771244284	150.999251157541	94.4486312323472	216.460472710583	161.554569423918	103.2989709	80.462395157367	52.3914424600456	66.8404480488545	110.061363100795	84.9731735662905	1.18805749397955	7.53067536144424e-10	1.55923598829903e-08	PLM2	IV	1451353	1452918	+	1566	protein_coding	- && Q04383.1 RecName: Full=Protein PLM2; AltName: Full=Plasmid maintenance protein 2	FHA	238	200	217	241	255	222	144	83	197	164	103	79	49	69	110	77	6.92238107601532	5.57120655516342	6.01719244382727	7.10213425488317	6.38908565147615
YNL216W	3626.55210497483	3671.2190065472	3776.93716833405	3777.81379520802	3638.94806374638	3381.14482686328	3580.98918543752	3642.53094668365	3949.03014681134	4143.28365242072	3164.1577979563	3127.84829782625	2886.87540085965	2967.13467208176	2750.53351967351	2639.68611909827	0.347394872694604	7.57414103581255e-10	1.563225274484e-08	RAP1	XIV	241689	244172	+	2484	protein_coding	- && P11938.2 RecName: Full=DNA-binding protein RAP1; AltName: Full=Repressor/activator site-binding protein; AltName: Full=SBF-E; AltName: Full=TUF	Myb_DNA-binding	3847	4078	4165	3929	4490	3298	3415	3201	3594	4206	3155	3071	2700	3063	2749	2392	70.5408841782514	71.6154380029061	72.8097164223279	72.9951541706336	70.922663484971
YBR062C	1437.61163506281	1641.15552941039	1740.20226315319	1548.04790284676	1457.20013777639	1598.30345211639	1856.03246214478	1663.66143206857	1562.47102636776	1529.84296533746	2049.93297591844	2045.17075286067	2079.61950173038	2475.03398209889	2005.11792412722	2315.24309275425	-0.431241712862888	8.08173068124436e-10	1.66267452868913e-08	-	II	365976	366600	-	543	protein_coding	- && P38239.2 RecName: Full=Uncharacterized RING finger protein YBR062C	-	1525	1823	1919	1610	1798	1559	1770	1462	1422	1553	2044	2008	1945	2555	2004	2098	127.920550061795	146.452861467758	153.462076544689	136.832618933287	129.921236544402
YDR275W	4147.863078214	3853.06948210447	4677.41702623458	4787.41025358633	3164.83122247875	3164.82537311309	4705.09472183255	4634.81054228133	5024.73980561165	4822.00986176876	7983.10493557279	8406.79252694819	7723.99551696672	7791.27135734691	6042.36883423367	5586.15850120211	-0.75547575283288	8.14480824184972e-10	1.67033210293172e-08	BSC2	IV	1012252	1012959	+	708	protein_coding	- && Q05611.1 RecName: Full=Bypass of stop codon protein 2	-	4400	4280	5158	4979	3905	3087	4487	4073	4573	4895	7960	8254	7224	8043	6039	5062	283.067313334852	263.706924518727	316.354491962553	324.543160727601	216.410370269616
YPR047W	179.112269286514	159.344228582358	197.688428018445	186.534964690851	198.561754035159	211.193400343795	125.832709297951	166.138556143647	146.138288682779	153.673858720312	75.2176972572813	80.462395157367	43.8377375686096	71.6839587770324	102.056900329828	120.28670024319	1.0697755138474	8.37796466180763e-10	1.7127104973189e-08	MSF1	XVI	657529	658938	+	1410	protein_coding	- && P08425.3 RecName: Full=Phenylalanine--tRNA ligase, mitochondrial; AltName: Full=Phenylalanyl-tRNA synthetase; Short=PheRS; Flags: Precursor	tRNA-synt_2d	190	177	218	194	245	206	120	146	133	156	75	79	41	74	102	109	6.13768778043268	5.4760218984869	6.71372126029776	6.34959770215864	6.81769014574289
YNL011C	382.734638580655	388.007697847436	344.594507555087	371.146888508601	384.966665986532	321.916153922096	251.665418595902	293.587311541513	257.115485351657	215.734455511207	164.476031335922	156.85074499031	130.443999594399	146.274023990972	216.120494816107	196.431492140256	0.932559268761352	8.54960781279568e-10	1.74228600853817e-08	-	XIV	611836	613170	-	1335	protein_coding	- && P53980.1 RecName: Full=Uncharacterized protein YNL011C	-	406	431	380	386	475	314	240	258	234	219	164	154	122	151	216	178	13.8520825814567	14.0833841931885	12.3602784979814	13.3434960630791	13.9605533138005
YPL111W	12447.3600192585	12564.7875611524	11478.6244121903	11031.5239685471	24761.8664123927	25478.5358511845	13060.3866192165	13255.8084966941	15830.1828951338	15664.8827010923	6558.98320083493	6387.08455736517	5642.23758901348	5734.71670216259	8786.89900682895	8852.65971881536	1.15347742554088	8.84565380524827e-10	1.79694728244981e-08	CAR1	XVI	339944	340945	+	1002	protein_coding	- && P00812.1 RecName: Full=Arginase	-	13204	13957	12658	11473	30553	24852	12455	11649	14407	15902	6540	6271	5277	5920	8782	8022	600.216732474496	607.624643754447	548.558937332294	528.41223509672	1196.40005988946
YDR050C	4677.65831684042	4882.05509379732	3062.35697898297	2559.56740209818	3173.74624000686	3310.40528985493	1541.4506888999	1712.59265065883	4339.09851134056	4183.6722947767	1449.19430049029	1442.21204484597	1437.02242176125	1416.24253691921	1309.73022089946	1263.56212640783	1.27046623371347	8.88836930194959e-10	1.79996444171142e-08	TPI1	IV	555726	556472	-	747	protein_coding	- && P00942.2 RecName: Full=Triosephosphate isomerase; Short=TIM; AltName: Full=Triose-phosphate isomerase	-	4962	5423	3377	2662	3916	3229	1470	1505	3949	4247	1445	1416	1344	1462	1309	1145	302.556482355913	316.686846256947	196.307270313032	164.456499587603	205.689616704249
YKR082W	1564.87561587164	1498.91604852896	1381.09851317473	1371.12814252141	1372.10224318989	1396.33694790412	1333.82671855828	1397.38456811232	1729.48621343379	1711.0993115204	1015.94036428835	929.900845299697	1092.73579988095	1055.88533874277	1139.63538701642	1146.5860692906	0.472569871098415	8.99834229475682e-10	1.81654035075403e-08	NUP133	XI	592825	596298	+	3474	protein_coding	- && P36161.1 RecName: Full=Nucleoporin NUP133; AltName: Full=Nuclear pore protein NUP133	-	1660	1665	1523	1426	1693	1362	1272	1228	1574	1737	1013	913	1022	1090	1139	1039	21.7644941655012	20.9071794183471	19.036890618647	18.9431982441321	19.1213007150579
YPL107W	2469.86392384561	2563.91165538167	2482.89410969955	2386.49372351904	2427.31613606245	2621.46371203439	2700.16022035186	2377.14687523341	2147.02418109888	2156.35946627412	3284.50611356795	3214.42176097026	3643.87828375174	3443.73612773446	3085.72039820775	2829.49632498661	-0.417650955828971	9.38209316223863e-10	1.88810971426983e-08	-	XVI	349119	349865	+	747	protein_coding	- && Q02873.1 RecName: Full=UPF0651 protein YPL107W, mitochondrial; Flags: Precursor	-	2620	2848	2738	2482	2995	2557	2575	2089	1954	2189	3275	3156	3408	3555	3084	2564	159.753725064993	166.314611495442	159.161772613882	153.336225385586	157.313687954348
YNL221C	2180.45620452477	2174.10345777624	1930.63606995995	1838.42707468509	2253.87852233378	2295.44671538717	1749.07465924152	1778.59289898986	2692.02110731435	2470.6028055804	1347.90113485048	1325.08324176879	1383.56176618977	1456.9280270359	1503.83844309541	1516.27455168939	0.586992359474132	9.54898064777135e-10	1.91572717343487e-08	POP1	XIV	231068	233695	-	2628	protein_coding	- && P41812.1 RecName: Full=Ribonucleases P/MRP protein subunit POP1; AltName: Full=RNA-processing protein POP1; AltName: Full=RNases P/MRP 100.4 kDa subunit	-	2313	2415	2129	1912	2781	2239	1668	1563	2450	2508	1344	1301	1294	1504	1503	1374	40.088571034524	40.0869299065962	35.1784115909039	33.5757807222841	41.5208193961241
YBR274W	1095.41293111015	1091.1028533436	1228.75146772932	1202.86206612503	993.619226314712	1078.52163670715	1054.89754628116	1079.9006149337	971.325166884036	1064.88103382473	1383.00272690388	1344.4349570598	1344.00088106688	1570.26617807526	1517.84625294461	1397.09139915485	-0.392893054297496	9.89291327017915e-10	1.97858265403583e-08	CHK1	II	749594	751177	+	1584	protein_coding	- && P38147.1 RecName: Full=Serine/threonine-protein kinase CHK1; AltName: Full=Checkpoint kinase 1	Pkinase	1162	1212	1355	1251	1226	1052	1006	949	884	1081	1379	1320	1257	1621	1517	1266	33.413445019991	33.3778581819688	37.1458279870432	36.4473305308714	30.3686565845699
YDR343C	18537.177175	19055.5891887162	9298.6107380786	8507.5328226013	9541.50012349356	8966.49261847977	12499.3824569298	12385.2879799141	5442.27777327673	5608.11075445344	5048.61183990872	5148.57477874038	3749.73038178326	3934.8681155717	2868.59934554528	2751.14443767224	1.48763186005166	1.03281965685827e-09	2.05926388373593e-08	HXT6	IV	1159608	1161320	-	1713	protein_coding	- && P39003.2 RecName: Full=High-affinity hexose transporter HXT6	Sugar_tr	19664	21167	10254	8848	11773	8746	11920	10884	4953	5693	5034	5055	3507	4062	2867	2493	522.859263358662	539.030040437314	259.933273088046	238.369861341911	269.662197078813
YER156C	2036.22369294142	2174.10345777624	1536.16604157452	1500.93340145577	1848.65045287427	1738.75731545183	1629.53358540846	1688.69600902173	2419.52264420662	2177.04633187109	1222.53830608835	1267.02809589575	1180.41127501817	1282.5616408215	922.514334353939	1019.67808279549	0.706197715872771	1.10008361266103e-09	2.18013176385365e-08	-	V	483325	484341	-	1017	protein_coding	- && P40093.1 RecName: Full=UPF0160 protein YER156C	-	2160	2415	1694	1561	2281	1696	1554	1484	2202	2210	1219	1244	1104	1324	922	924	96.7393360455714	103.587464891381	72.3299855622834	70.8346158523056	88.0024209806343
YDR058C	785.265896398241	787.718644121825	939.473446913344	972.097161352839	777.227437223335	823.244177068289	844.127758207088	827.278974770077	861.446754340593	750.637694518447	1137.29158253009	1152.95482681189	1210.3492421382	1298.06087515167	1068.59577992409	1010.84970112626	-0.454408285470156	1.10019033284255e-09	2.18013176385365e-08	TGL2	IV	567723	568703	-	981	protein_coding	- && P54857.1 RecName: Full=Lipase 2; AltName: Full=Triacylglycerol lipase 2	-	833	875	1036	1011	959	803	805	727	784	762	1134	1132	1132	1340	1068	916	38.6764227091131	38.9089999093409	45.858165082403	47.560426560338	38.3565809073294
YOR375C	16365.2052358625	16725.7425018736	14164.647915817	13884.3551037933	19886.1622806559	19956.7511218074	20197.1984482319	20023.1098212576	20175.874111227	20195.3062668277	24667.3930898679	24754.9179025292	28260.3717481932	28811.1392154932	30916.2368950134	30118.0240645611	-0.620829535304453	1.10902283262524e-09	2.1909136081832e-08	GDH1	XV	1041678	1043042	-	1365	protein_coding	- && P07262.2 RecName: Full=NADP-specific glutamate dehydrogenase 1; Short=NADP-GDH 1; AltName: Full=NADP-dependent glutamate dehydrogenase 1	-	17360	18579	15620	14440	24537	19466	19261	17596	18362	20501	24596	24305	26431	29742	30899	27292	579.278451568609	593.746012298187	496.906071784957	488.200404271103	705.308469700505
YMR055C	417.614396283818	347.496453292599	379.960785962057	375.954490691355	290.143297733007	331.143050053621	310.387349601612	333.415047603346	329.635237630329	379.259202611026	520.506465020387	433.885827051118	515.36071970902	529.880073662658	694.387145381382	563.912879121746	-0.635510080167759	1.11829580375556e-09	2.20249722325028e-08	BUB2	XIII	386101	387021	-	921	protein_coding	- && P26448.1 RecName: Full=Mitotic check point protein BUB2; AltName: Full=Cell cycle arrest protein BUB2	TBC	443	386	419	391	358	323	296	293	300	385	519	426	482	547	694	511	21.9085885953007	18.2826311272474	19.755149385746	19.5920878761156	15.2515395057196
YJR146W	429.869446287632	377.20469929948	856.952130630415	777.870033169581	538.142876242226	640.75667580035	774.919768093215	818.175492241658	419.735535915952	458.066309647084	1393.03175320485	1307.76854913999	1232.80271747822	1253.50057645243	1192.66495287407	1253.63019702995	-1.06272680770447	1.12969313191533e-09	2.21266349246123e-08	-	X	703885	704238	+	354	protein_coding	- && P47174.1 RecName: Full=Uncharacterized protein YJR146W	-	456	419	945	809	664	625	739	719	382	465	1389	1284	1153	1294	1192	1136	58.6721340366785	51.6323370903489	115.918958861812	105.465120316782	73.5961515283099
YEL051W	3176.88603945027	3241.79981426593	3485.84549221515	3368.20608923738	3333.40609937391	3505.19531929823	3648.09996372976	3498.013161545	3465.56513162019	3702.94894185675	4164.05172016309	4051.63807513932	4013.82602030635	4221.60395067983	4134.30502120442	4069.88394951272	-0.255710933846834	1.13030797602509e-09	2.21266349246123e-08	VMA8	V	58378	59148	+	771	protein_coding	- && P32610.1 RecName: Full=V-type proton ATPase subunit D; Short=V-ATPase subunit D; AltName: Full=Vacuolar proton pump subunit D	ATP-synt_D	3370	3601	3844	3503	4113	3419	3479	3074	3154	3759	4152	3978	3754	4358	4132	3688	199.088340680469	203.741625063908	216.498517234048	209.676303758895	209.312236919511
YPR078C	244.158303922142	224.162219870096	445.252376867231	347.108877594832	218.012701369215	205.042136256112	225.450270825495	283.345893697042	306.560770996206	328.034583037589	94.2728472291259	106.943689766121	109.059737365809	106.557236019913	150.08367695563	190.91375359699	1.16368931880354	1.15269650171814e-09	2.24967353507529e-08	-	XVI	697147	698265	-	1119	protein_coding	- && Q06813.1 RecName: Full=Uncharacterized protein YPR078C	-	259	249	491	361	269	200	215	249	279	333	94	105	102	110	150	173	10.5424119304652	9.70689390920953	19.0536126034743	14.8881490578654	9.43218870850001
YPL176C	1090.69945033945	1268.45207950589	1596.01666657093	1578.81655681638	1398.0368396353	1319.44614680808	1213.23703881441	1091.27996809423	1431.71571544106	1321.00413169191	996.885214316502	922.771265981956	922.73091516366	853.42659030494	717.399975847912	716.202462915877	0.638639142028676	1.17468153949002e-09	2.28567552563419e-08	TRE1	XVI	216012	218363	-	2352	protein_coding	- && Q08919.1 RecName: Full=Uncharacterized protein TRE1; AltName: Full=Transferrin receptor-like protein 1	TFR_dimer	1157	1409	1760	1642	1725	1287	1157	959	1303	1341	994	906	863	881	717	649	22.4061039079047	26.1327249930458	32.4938578128996	32.2180631355454	28.7767715829917
YKL065W-A	1464.94982353285	1486.31255022301	1999.55497147097	1887.46461694918	2318.7150134473	2313.90050765022	1779.48423065519	1605.6267309499	880.126084472979	768.36929360156	4528.10537488834	4318.48804388907	4573.02447758398	4547.08787161338	2934.63616340575	2891.29499667118	-1.26451000558045	1.26197289103965e-09	2.44815161444928e-08	-	XI	315954	316175	+	222	protein_coding	- && Q2V2P2.1 RecName: Full=Uncharacterized protein YKL065W-A	-	1554	1651	2205	1963	2861	2257	1697	1411	801	780	4515	4240	4277	4694	2933	2620	318.836728383529	324.418133498922	431.302072161516	408.066476455042	505.65600707535
YDL053C	2944.0400893778	3167.97932418823	2704.16005665598	2787.44774556071	2853.61606513385	2706.55619858068	2961.26309214511	2585.389038071	2663.45272005306	2632.15737500432	3939.40153102135	4272.6550339893	3774.32228334614	3551.26206590001	3426.91062382022	3289.67571949496	-0.405172705852913	1.32851953696463e-09	2.5621856038261e-08	PBP4	IV	361699	362256	-	558	protein_coding	- && Q07362.1 RecName: Full=Protein PBP4; AltName: Full=PBP1-binding protein 4	-	3123	3519	2982	2899	3521	2640	2824	2272	2424	2672	3928	4195	3530	3666	3425	2981	254.922453338905	275.103483948862	232.059507131245	239.760485454002	247.583736920903
YLR430W	3545.48023571883	3205.78981910608	2618.0114297672	2783.60166381451	2928.98848605332	3252.99349170321	2848.01365377696	2635.4581919773	3097.47244959966	2821.29443189086	2071.99683378058	2055.35586617173	1641.24212604428	1733.97684068768	2264.26240633727	2356.07435797442	0.557674421107094	1.32868758093149e-09	2.5621856038261e-08	SEN1	XII	993434	1000129	+	6696	protein_coding	- && Q00416.2 RecName: Full=Helicase SEN1; AltName: Full=tRNA-splicing endonuclease positive effector	-	3761	3561	2887	2895	3614	3173	2716	2316	2819	2864	2066	2018	1535	1790	2263	2135	25.5833959602844	23.1989084574666	18.7222165517523	19.9524722717413	21.176929499956
YOR353C	1891.04848520393	1810.4025066617	2112.90842790356	2049.00005028971	1855.13410198562	1920.21960603849	1860.22688578804	1862.80011237774	1899.79775287613	1999.73034103996	1473.26396361262	1635.72919775609	1642.31133915571	1510.20664504586	1601.89311203976	1522.89583794131	0.30028800553214	1.36419385115004e-09	2.62282508286586e-08	SOG2	XV	998453	1000828	-	2376	protein_coding	- && Q08817.1 RecName: Full=Leucine-rich repeat-containing protein SOG2	-	2006	2011	2330	2131	2289	1873	1774	1637	1729	2030	1469	1606	1536	1559	1601	1380	38.4551753930591	36.9212721693836	42.5829172003989	41.3904936644215	37.7998123556719
YLR384C	4214.7945051579	4065.52845354761	3282.71609828794	3258.59275947059	4008.51606309345	3937.83422679863	3188.81057479224	2934.73518009908	4025.94503559175	4082.20814446777	2563.41912252815	2736.73994668158	2344.7843533649	2615.49579321605	2532.41190916466	2569.05906574447	0.531283982689054	1.37218733714647e-09	2.63036504390688e-08	IKI3	XII	888851	892900	-	4050	protein_coding	- && Q06706.1 RecName: Full=Elongator complex protein 1; AltName: Full=Gamma-toxin target 1; AltName: Full=Protein IKI3	-	4471	4516	3620	3389	4946	3841	3041	2579	3664	4144	2556	2687	2193	2700	2531	2328	50.2828575873989	48.6418330193615	38.8132020124723	38.6171428328727	47.9169731416382
YMR126C	1020.93993493313	1109.10785092353	921.336893884129	931.713303017706	965.253261452547	1089.79895420123	1031.8282162432	1012.76243128661	909.793255859708	877.71415461409	1529.42651089805	1443.23055617708	1530.04396245562	1546.04862443437	1203.67108918415	1151.00026012521	-0.505063465267898	1.37790891999595e-09	2.63351823170824e-08	DLT1	XIII	520761	521789	-	1029	protein_coding	- && Q04216.1 RecName: Full=Defect at low temperature protein 1 >B3LM17.1 RecName: Full=Defect at low temperature protein 1 >C8ZEY1.1 RecName: Full=Defect at low temperature protein 1	-	1083	1232	1016	969	1191	1063	984	890	828	891	1525	1417	1431	1596	1203	1043	47.9383835678692	52.2283559832626	42.8750123868909	43.4582261052284	45.4136777876182
YOR058C	3739.67564347157	4173.55843902718	3118.58029337354	3168.20983843482	3420.12490623824	3521.59869019872	2315.3218510823	2138.18045886241	2472.26428222747	2496.21511536712	1415.09561106699	1629.61812976946	1533.25160178991	1393.96238756959	2031.13242813286	1944.4510626468	0.882685806543964	1.42172606057873e-09	2.70924789125033e-08	ASE1	XV	433688	436345	-	2658	protein_coding	- && P50275.1 RecName: Full=Anaphase spindle elongation protein	-	3967	4636	3439	3295	4220	3435	2208	1879	2250	2534	1411	1600	1434	1439	2030	1762	67.9794314467086	76.0850750216876	56.1827670214399	57.2089576775499	62.294221380506
YER112W	1226.44769653555	1340.4720698256	1491.73148665294	1323.05212069387	1415.0564185526	1349.17725656522	1507.89529975378	1572.62660678438	1433.91328369193	1447.0955029496	1932.59336819708	1775.2652501176	1727.84838807007	1830.84705525123	1744.97288407079	2063.63421518134	-0.388084344744324	1.44046725483746e-09	2.73688778419118e-08	LSM4	V	387232	387795	+	564	protein_coding	- && P40070.1 RecName: Full=U6 snRNA-associated Sm-like protein LSm4	LSM	1301	1489	1645	1376	1746	1316	1438	1382	1305	1469	1927	1743	1616	1890	1744	1870	105.067523715038	115.166618740777	126.652195793461	112.590804615597	121.466193821093
YLR421C	3202.33883561203	3221.09406704902	3265.48637291018	3103.78796918592	3230.47816973119	2981.31266116387	4456.5751209691	4426.56837944374	3647.96329644231	3450.76619934136	5089.7308477427	5211.72248126895	5522.48572053338	5092.46717960621	5131.86119403618	4921.82278059293	-0.561280636588483	1.44686425620573e-09	2.73857397106357e-08	RPN13	XII	965090	965560	-	471	protein_coding	- && O13563.1 RecName: Full=26S proteasome regulatory subunit RPN13; AltName: Full=Proteasome non-ATPase subunit 13	-	3397	3578	3601	3228	3986	2908	4250	3890	3320	3503	5075	5117	5165	5257	5129	4460	328.507238798559	331.383172687376	331.992398218201	316.283263832392	332.052439174253
YPR010C-A	5147.12100160191	5514.93075873177	5809.13793525761	6039.30986197545	5343.33732389306	5222.42321044317	5896.31103651982	6242.71314386333	5738.94948714403	5637.66341959196	7221.9018393291	7258.93025679183	7506.94525534653	7140.30351547981	6645.7052155953	6695.2239483985	-0.322931865837969	1.44983327879836e-09	2.73857397106357e-08	-	XVI	582373	582734	-	219	protein_coding	- && A5Z2X5.1 RecName: Full=UPF0495 protein YPR010C-A	-	5460	6126	6406	6281	6593	5094	5623	5486	5223	5723	7201	7127	7021	7371	6642	6067	1135.58286821531	1220.2361868711	1270.19016243117	1323.57413420502	1181.21580271261
YER051W	1480.97565815322	1420.59430905627	1539.79335218036	1534.58661673505	1090.87396298499	1291.7654584135	1595.97819626234	1544.17822388307	1360.29474728782	1253.03300187331	1944.62819975825	2050.2633095162	1935.2757316874	2014.90046292199	1870.04261486715	2018.38875912656	-0.483281008056875	1.4949572072162e-09	2.81557538152089e-08	JHD1	V	254656	256134	+	1479	protein_coding	- && P40034.1 RecName: Full=JmjC domain-containing histone demethylation protein 1; AltName: Full=Jumonji/ARID domain-containing protein 1; AltName: Full=ScJHDM1; AltName: Full=[Histone-H3]-lysine-36 demethylase 1	-	1571	1578	1698	1596	1346	1260	1522	1357	1238	1272	1939	2013	1810	2080	1869	1829	48.3813870656355	46.5425149979005	49.8534751567191	49.7998811018511	35.7081354472813
YHR197W	1481.91835430736	1529.52454441484	935.846136307501	1082.67201155618	1328.33761168827	1225.12676413027	1226.86891565502	1252.86678297367	1943.74911789351	1824.38452788473	879.545606595143	803.605440242564	722.788063326343	843.739568848584	597.333034283408	609.158335176524	0.896790128861599	1.57167718074028e-09	2.9514635429018e-08	RIX1	VIII	493896	496187	+	2292	protein_coding	- && P38883.2 RecName: Full=Pre-rRNA-processing protein RIX1; AltName: Full=Involved in processing IST2 protein 2; AltName: Full=Ribosomal export protein 1	-	1572	1699	1032	1126	1639	1195	1170	1101	1769	1852	877	789	676	871	597	552	31.2397991161124	32.3362599949622	19.5519919310175	22.6718714304555	28.0578654234967
YPR138C	1263.21284654699	1179.32734148525	2639.77529340226	2678.79593623047	1523.65754116775	1620.85808710456	2535.52909235371	2396.4917756063	1875.62450211657	1769.21955295949	3215.30583209125	3300.99522411426	4096.15542988642	4282.63218585487	5143.86788819263	5366.55250718014	-1.12002101653126	1.59949248946095e-09	2.99184958590155e-08	MEP3	XVI	810984	812453	-	1470	protein_coding	- && P53390.1 RecName: Full=Ammonium transporter MEP3	Ammonium_transp	1340	1310	2911	2786	1880	1581	2418	2106	1707	1796	3206	3241	3831	4421	5141	4863	41.5200404308969	38.8745149648148	85.990563721228	87.4636042831955	50.1800167661676
YJL216C	177.226876978234	143.139730760423	186.806496200916	186.534964690851	181.542175117859	192.739608080745	91.2287142410144	72.827860227352	76.9148887804101	71.9114851704024	29.0841762728154	48.8885438930838	12.830557337154	30.9984686603383	39.0217560084638	66.2128625191874	1.87061570271068	1.60244575343953e-09	2.99184958590155e-08	IMA5	X	24341	26086	-	1746	protein_coding	- && P40884.1 RecName: Full=Oligo-1,6-glucosidase IMA5; AltName: Full=Alpha-glucosidase; AltName: Full=Isomaltase 5	-	188	159	206	194	224	188	87	64	70	73	29	48	12	32	39	60	4.90437775618585	3.97250001430802	5.12328960892548	5.12768199315217	5.03377809484404
YDR461C-A	2023.9686429376	1865.31774928048	2176.38636350582	1965.34777230979	1822.71585642886	1589.07655598487	1735.44278240091	1645.45446701174	1425.12301068846	1553.48509744828	2959.5656614165	2588.03729234012	2665.54828679375	2263.85691435033	2849.58874646423	2502.84620322528	-0.567140254082451	1.83919520948507e-09	3.42397724878201e-08	-	IV	1385524	1385766	-	243	protein_coding	- && Q2V2P7.1 RecName: Full=Uncharacterized protein YDR461C-A	-	2147	2072	2400	2044	2249	1550	1655	1446	1297	1577	2951	2541	2493	2337	2848	2268	402.435306196024	371.958510540733	428.87516035881	388.184518296409	363.139481721069
YDR382W	13712.4582581138	14494.0230518416	9353.9272248177	9398.86226728388	13928.4992034622	13763.4533961915	9383.97429589469	10694.3161002602	15863.1464188969	15875.6917124138	8070.35746439124	7688.74203851853	7744.31056608388	7326.29432744184	5898.28850435626	5813.48932918466	0.83486221062385	1.93330344890632e-09	3.58883341377438e-08	RPP2B	IV	1239492	1239824	+	333	protein_coding	- && P02400.2 RecName: Full=60S acidic ribosomal protein P2-beta; Short=P2B; AltName: Full=L12EIA; AltName: Full=L45; AltName: Full=YL44C; AltName: Full=YP2beta; AltName: Full=YPA1	-	14546	16100	10315	9775	17186	13425	8949	9398	14437	16116	8047	7549	7243	7563	5895	5268	1989.61778252545	2109.0781140047	1345.08869972669	1354.67814819088	2024.98057499638
YJR155W	1525.28237739778	1728.47976767303	2119.25622146379	2046.11548898006	1863.23866337481	1779.76574270305	1742.78302377662	1846.86901795301	1725.09107693206	1887.43021351358	2315.70217289417	2454.61230796525	2716.87051614236	2653.27517689583	3733.08132480971	4010.29237324545	-0.706449384125897	1.96936733956667e-09	3.64530458842427e-08	AAD10	X	727405	728271	+	867	protein_coding	- && P47182.1 RecName: Full=Putative aryl-alcohol dehydrogenase AAD10	Aldo_ket_red	1618	1920	2337	2128	2299	1736	1662	1623	1570	1916	2309	2410	2541	2739	3731	3634	85.0021134494233	96.6035650146538	117.048415845504	113.270317800289	104.042351997452
YBR296C-A	568.445780946146	595.965419895598	428.022651489477	452.876125615417	371.999367763828	389.580058886613	390.081398823648	403.967037198593	421.933104166821	436.394355212168	639.85187800194	653.884274569995	658.635276640573	718.776992061595	829.462454641449	900.494930260949	-0.71732732177033	2.1093796837328e-09	3.89331221626112e-08	-	II	800123	800242	-	120	protein_coding	- && Q8TGU5.1 RecName: Full=Uncharacterized protein YBR296C-A	-	603	662	472	471	459	380	372	355	384	443	638	642	616	742	829	816	228.879222875319	240.651052753562	170.799532612896	181.1353664081	150.079621953175
YDR123C	3125.98044712673	3177.88207285719	2303.34223471032	2399.95500963075	1996.96392629645	2099.63147526259	2573.2789051431	2616.11329160441	2865.62899913299	2965.11740223166	4111.90078339805	4004.78655390844	4454.3418222153	4269.07035581597	3694.05956880124	3680.33160835817	-0.627556235766561	2.12904250920915e-09	3.91840872065274e-08	INO2	IV	698554	699468	-	915	protein_coding	- && P26798.1 RecName: Full=Protein INO2	-	3316	3530	2540	2496	2464	2048	2454	2299	2608	3010	4100	3932	4166	4407	3692	3335	165.068320268506	168.292450343237	120.542043022161	125.888795949913	105.6598274203
YNL270C	1458.35095045388	1492.61429937598	2408.53424227977	2148.03665525444	943.370945701733	925.765245196345	2549.16096919432	2443.14712356445	741.67928466824	734.876273111235	4123.93561495921	4000.71250858402	4245.84526548655	4147.98258761152	5904.29185143449	5804.66094751543	-1.57003386993606	2.19986747284377e-09	4.0372567825485e-08	ALP1	XIV	135940	137661	-	1722	protein_coding	- && P38971.2 RecName: Full=Basic amino-acid permease	AA_permease	1547	1658	2656	2234	1164	903	2431	2147	675	746	4112	3928	3971	4282	5901	5260	40.9192316914982	42.0012679837684	66.9762532657905	59.8706005541913	26.5222351200528
YDR507C	385.562727043074	349.296953050592	641.127149582755	590.373548042179	341.202034484905	422.38680068759	220.207241271414	198.000744993113	412.044047037911	365.467958879716	132.383147172815	116.110291746074	133.651638928688	155.961045447327	218.121610508849	178.774728801806	1.33345635306767	2.22791030280295e-09	4.0771389677357e-08	GIN4	IV	1462358	1465786	-	3429	protein_coding	- && Q12263.1 RecName: Full=Serine/threonine-protein kinase GIN4; AltName: Full=Growth inhibitory protein 4	Pkinase	409	388	707	614	421	412	210	174	375	371	132	114	125	161	218	162	5.43283014243483	4.93600127233849	8.95319109371098	8.26350851389877	4.81731336846518
YJL083W	925.727623365033	939.860873672212	793.474195028162	726.90945003239	1040.62568237201	1077.49642602587	879.78035917484	780.62362681193	753.765910048019	806.787758281638	1173.39607721359	1239.52828995589	1317.27055328115	1340.68376955963	1310.73077874584	1263.56212640783	-0.54578075837972	2.24962720972192e-09	4.10525191378634e-08	TAX4	X	278841	280655	+	1815	protein_coding	- && P47030.1 RecName: Full=Protein TAX4	-	982	1044	875	756	1284	1051	839	686	686	819	1170	1217	1232	1384	1310	1145	24.6436574004428	25.0919776359859	20.9342472385886	19.2224508437506	27.7573934839124
YER093C	1326.37348887434	1407.99081075032	1289.5089203772	1341.32100898834	1560.93852355802	1314.32009340168	1180.73025557911	1184.59066401052	1222.94673160852	1257.95844606307	961.783622263104	926.84531130638	850.024423586454	835.989951683499	1092.60916823699	1013.05679654357	0.467867020170276	2.33872305403616e-09	4.25581716311932e-08	TSC11	V	343320	347612	-	4293	protein_coding	- && P40061.1 RecName: Full=Target of rapamycin complex 2 subunit TSC11; Short=TORC2 subunit TSC11; AltName: Full=Adheres voraciously to TOR2 protein 3; AltName: Full=Temperature-sensitive CSG2 suppressor protein 11	-	1407	1564	1422	1395	1926	1282	1126	1041	1113	1277	959	910	795	863	1092	918	14.9280648509409	15.8923046865404	14.3835018403356	14.9960511120488	17.6029591800493
YLL048C	3349.3994356578	3236.39831499196	3303.57313427154	3543.20280868962	3321.24925729012	3452.90957455292	3594.62106227813	3393.32311246818	4161.09548302019	4139.34329706892	2807.12446164174	2728.59185603274	2274.21628801055	2559.31106876918	2762.54021382996	2617.61516492521	0.435116116656387	2.35131906885766e-09	4.26671943393834e-08	YBT1	XII	41280	46265	-	4986	protein_coding	- && P32386.2 RecName: Full=ATP-dependent bile acid permease	ABC_membrane	3553	3595	3643	3685	4098	3368	3428	2982	3787	4202	2799	2679	2127	2642	2761	2372	32.4573633587381	31.4526790293445	31.7272786161649	34.1074154237649	32.2485333188672
YPR151C	1305.63417348327	1365.6790664375	1300.39085219472	1432.66545046066	1611.99726030992	1635.21103664249	1562.42280711622	1640.90272574753	932.867722493831	858.997466693026	2488.20142527087	2519.79703315603	2258.17809133911	2312.29202163211	2111.17705584253	2443.25462695802	-0.787402475897706	2.36909787047005e-09	4.28693900370772e-08	SUE1	XVI	831055	831675	-	621	protein_coding	- && Q06524.1 RecName: Full=Protein SUE1, mitochondrial; Flags: Precursor	-	1385	1517	1434	1490	1989	1595	1490	1442	849	872	2481	2474	2112	2387	2110	2214	101.584740927349	106.562647817958	100.2728771665	110.728205359373	125.670536901209
YLR154C	270.553796238049	214.259471201136	361.824232932842	319.224784934859	286.091017038412	289.109412121118	329.262255996305	322.035694442822	314.252259874247	333.945116065293	214.621162840776	152.776699665887	102.644458697232	104.619831728642	200.111569274173	168.842799423928	0.950494082525444	2.44592295503245e-09	4.41359281829878e-08	RNH203	XII	447982	448314	-	333	protein_coding	- && Q12338.1 RecName: Full=Ribonuclease H2 subunit C; Short=RNase H2 subunit C; Short=Rnh2C; AltName: Full=RNase H(203); AltName: Full=Ribonuclease HI subunit C	-	287	238	399	332	353	282	314	283	286	339	214	150	96	108	200	153	39.256173764939	31.1776764678956	52.0300912448813	46.0105519385546	41.5930491663983
YIL152W	1698.73846975946	1587.1405366706	1411.9306533244	1421.12720522205	1408.57276944125	1454.77395673711	1308.66017669869	1293.83245435155	1174.60023008941	1175.21098367521	1960.6746418398	1954.52324439224	1924.5836005731	1853.12720460085	1923.07218072481	1999.62844807946	-0.473813557214399	2.54821933609011e-09	4.58537518416214e-08	-	IX	56545	57252	+	708	protein_coding	- && P40455.1 RecName: Full=Uncharacterized protein YIL152W	-	1802	1763	1557	1478	1738	1419	1248	1137	1069	1193	1955	1919	1800	1913	1922	1812	115.928931506683	108.625071945448	95.495142300445	96.3395845662572	96.3178549368996
YDR092W	2255.87189685593	2539.60490864876	2189.98877827773	2088.42238818829	2231.18575044405	2427.69889327236	2173.7600531221	2249.69811983555	2137.13512396997	2098.23922483503	3008.70789029125	3128.86680915736	2837.6915977339	2603.87136746842	2748.53240398077	2780.94022580587	-0.348594657211662	2.59755827257109e-09	4.66117401133591e-08	UBC13	IV	629876	630605	+	462	protein_coding	- && P52490.1 RecName: Full=Ubiquitin-conjugating enzyme E2 13; AltName: Full=E2 ubiquitin-conjugating enzyme 13; AltName: Full=Ubiquitin carrier protein 13; AltName: Full=Ubiquitin-protein ligase 13	UQ_con	2393	2821	2415	2172	2753	2368	2073	1977	1945	2130	3000	3072	2654	2688	2747	2520	235.923404768641	266.361917768979	226.987052201268	216.960882255711	233.805392432499
YHL012W	1073.73091956494	1190.1303400332	580.369696934884	580.758343676671	941.750033423895	848.874444100303	865.099876423413	894.417158417167	832.878367079298	750.637694518447	368.06526524563	422.682202408953	425.546818348942	355.513687448255	539.300679193897	573.844808499624	0.935982552097593	2.66323639640668e-09	4.76579144620144e-08	-	VIII	78936	80417	+	1482	protein_coding	- && P38709.1 RecName: Full=Probable UTP--glucose-1-phosphate uridylyltransferase; AltName: Full=UDP-glucose pyrophosphorylase; Short=UDPGP; Short=UGPase	-	1139	1322	640	604	1162	828	825	786	758	762	367	415	398	367	539	520	35.0062689058068	38.9129605709858	18.7524361614378	18.8084205902667	30.7643831793441
YDR251W	1798.66426209825	1743.78401561597	1823.63040708758	2000.92402846217	1419.91915538611	1500.90843739474	1552.98535391888	1446.31578670257	1672.3494389112	1572.20178536935	1091.15806154563	1028.69644441697	1176.13442257245	1020.04335935426	1384.77205937728	1111.2725426137	0.542254523830622	2.8812075456971e-09	5.14160241580202e-08	PAM1	IV	960614	963106	+	2493	protein_coding	- && P37304.2 RecName: Full=Protein PAM1	-	1908	1937	2011	2081	1752	1464	1481	1271	1522	1596	1088	1010	1100	1053	1384	1007	34.8599207928356	33.8936518942088	35.0280303580059	38.5224051543309	27.5741485479041
YBR074W	1378.22177735201	1376.48206498545	1261.39726318191	1184.59317783056	1301.59255910394	1318.4209361268	1050.70312263789	1206.21143501552	1437.20963606823	1329.86993123347	953.760401222327	900.364016697626	1046.75963608948	1018.10595506299	862.480863571687	882.838166922499	0.444338605625639	2.89838816453952e-09	5.15801309722459e-08	-	II	386286	389216	+	2931	protein_coding	- && P38244.3 RecName: Full=Vacuolar membrane protease; AltName: Full=FXNA-related family protease 1	-	1462	1529	1391	1232	1606	1286	1002	1060	1308	1350	951	884	979	1051	862	800	22.7196615926656	22.7563544397391	20.6080660153478	19.3980682156504	21.4990866492998
YDR345C	648.574954048007	694.092656706202	799.821988588387	751.90898138271	675.109963719539	744.302954609686	480.261507153846	408.518778462803	623.010599121322	723.055207055827	410.187175709707	383.978771826929	372.086162777467	364.232006758975	394.219791470122	406.10555678435	0.754293872069058	2.91830166118741e-09	5.17918371738204e-08	HXT3	IV	1162957	1164660	-	1704	protein_coding	- && P32466.1 RecName: Full=Low-affinity glucose transporter HXT3	Sugar_tr	688	771	882	782	833	726	458	359	567	734	409	377	348	376	394	368	18.3903143132015	19.7376666602481	22.4763051689804	21.1787710491813	19.1807550227062
YPL133C	1698.73846975946	1587.1405366706	1786.45047337769	1923.04087310156	1490.42883947207	1460.9252208248	1899.02530448824	1873.04153022221	1520.71722960125	1702.23351197884	2832.19702739417	2782.57295658135	2688.00176213377	2801.48660517808	2131.18821276995	1964.31492140256	-0.580668947186684	2.99499180198779e-09	5.3007252166688e-08	RDS2	XVI	299888	301228	-	1341	protein_coding	- && P19541.2 RecName: Full=Regulator of drug sensitivity 2	-	1802	1763	1970	2000	1839	1425	1811	1646	1384	1728	2824	2732	2514	2892	2130	1780	61.2063262540875	57.3501498414443	63.7915821573968	68.8279462168076	53.8075526062179
YNL032W	1453.63746968318	1443.10055603118	1257.76995257607	1238.4383222774	1248.9129100742	1145.16033099038	1351.65301904216	1238.07362386498	1235.0333569883	1252.04791303536	1907.52080244465	1893.41256452589	1785.58589608727	1906.40582261081	1554.86689326033	1488.68585897306	-0.44903727705104	3.04208511196796e-09	5.36936333970301e-08	SIW14	XIV	574506	575351	+	846	protein_coding	- && P53965.1 RecName: Full=Tyrosine-protein phosphatase SIW14	-	1542	1603	1387	1288	1541	1117	1289	1088	1124	1271	1902	1859	1670	1968	1554	1349	83.0203031353262	82.6559614244304	71.192135994136	70.2601532678722	71.4697994189782
YHR086W	1772.26876978234	1596.14303546057	2027.66662866625	1821.11970682718	2028.57171571429	2005.31209258477	1890.63645720171	1878.73120680247	2147.02418109888	2199.70337514395	1465.24074257184	1254.80595992248	1428.46871686981	1531.51809224984	1400.78098491921	1488.68585897306	0.439244722851694	3.13814869597335e-09	5.52382577002393e-08	NAM8	VIII	278153	279724	+	1572	protein_coding	- && Q00539.2 RecName: Full=Protein NAM8	RRM_1	1880	1773	2236	1894	2503	1956	1803	1651	1954	2233	1461	1232	1336	1581	1400	1349	54.4722872919879	49.2002394469759	61.765389268087	55.6020784066615	62.4738967467938
YGL106W	1427.24197736727	1622.25028195146	1925.19510405119	1875.92637171057	1699.52652331317	1704.92536296957	1827.72010255274	1881.00707743458	1726.18986105749	1765.27919760769	1361.94177167184	1374.99029699298	1257.39461904109	1214.75249062701	1414.78879476841	1258.04438786456	0.409790753179816	3.20258957984583e-09	5.62193714288154e-08	MLC1	VII	306560	307009	+	450	protein_coding	- && P53141.1 RecName: Full=Myosin light chain 1; AltName: Full=Calmodulin-like myosin light chain MLC1; AltName: Full=Myosin-2 light chain	-	1514	1802	2123	1951	2097	1663	1743	1653	1571	1792	1358	1350	1176	1254	1414	1140	153.244065642115	174.684067295838	204.862942224395	200.082151372798	182.842101516809
YDR300C	963.435469530615	1017.2823632659	705.511912836469	651.910855981429	898.795858061187	971.89972585397	656.427300170977	592.864299663288	982.31300813838	941.744929080886	527.526783431066	530.64440350618	485.422752588994	500.819009293591	473.26386133342	370.79203010745	0.799998546611613	3.22145941923748e-09	5.63973654424773e-08	PRO1	IV	1061505	1062791	-	1287	protein_coding	- && P32264.2 RecName: Full=Glutamate 5-kinase; Short=GK; AltName: Full=Gamma-glutamyl kinase	AA_kinase	1022	1130	778	678	1109	948	626	521	894	956	526	521	454	517	473	336	36.1695123107966	38.3010710795885	26.2498590282551	24.3116670724278	33.8098533339572
YPR010C	4929.35818999568	4615.5811296144	5083.675814089	5102.78895677499	4876.51458787571	4795.93556703046	5927.76921384431	5838.74610666474	8468.32925472315	8250.11901783726	3391.81669498834	3461.92001442899	3508.08821860019	3563.85519379327	2845.58651507875	2708.10607703477	0.834266122462767	3.29375584335364e-09	5.75071966163905e-08	RPA135	XVI	577585	581196	-	3612	protein_coding	- && P22138.1 RecName: Full=DNA-directed RNA polymerase I subunit RPA135; AltName: Full=DNA-directed RNA polymerase I 135 kDa polypeptide; Short=A135; AltName: Full=DNA-directed RNA polymerase I polypeptide 2; Short=RNA polymerase I subunit 2	RNA_pol_Rpb2_6	5229	5127	5606	5307	6017	4678	5653	5131	7707	8375	3382	3399	3281	3679	2844	2454	65.938825056062	61.9193798851517	67.3955585778968	67.8055025024715	65.3615823284949
YIL009C-A	319.573996253306	339.394204381632	437.090928004085	397.107940295472	300.679227538954	323.966575284657	311.435955512429	292.449376225461	354.907272515321	280.750318815955	244.708241743689	226.109515505512	184.973868277304	160.804556175505	192.107106503206	226.22728027389	0.706958296508477	3.42616017804524e-09	5.96576677902217e-08	EST3	IX	335666	336212	-	546	protein_coding	- && Q03096.2 RecName: Full=Telomere replication protein EST3; AltName: Full=Ever shorter telomeres protein 3	-	339	377	482	413	371	316	297	257	323	285	244	222	173	166	192	205	28.2798668032486	30.1203302971657	38.333663028225	34.9076812610744	26.6607003972457
YDR168W	1950.43834291472	1971.54723500205	2117.44256616087	2054.76917290902	2072.33634721592	2174.47185499607	2143.35048170843	2093.80098153637	2174.49378423474	2062.7760266688	2484.18981475048	2505.53787452054	2843.03766329104	2740.45837000304	2378.32600082355	2426.70141132822	-0.300459628254803	3.61569093523747e-09	6.27886114022421e-08	CDC37	IV	790328	791848	+	1521	protein_coding	- && P06101.2 RecName: Full=Hsp90 co-chaperone Cdc37; AltName: Full=Cell division control protein 37; AltName: Full=Hsp90 chaperone protein kinase-targeting subunit	-	2069	2190	2335	2137	2557	2121	2044	1840	1979	2094	2477	2460	2659	2829	2377	2199	61.9585978233795	62.8095849085968	66.6628069152396	64.8393870968413	65.9616941613521
YBR079C	7945.04318708808	7650.32347171116	6783.07083292646	6816.21837470848	7676.64054784091	7774.17259615048	8641.56131103678	8508.34235812361	11548.2211583159	11585.6298231384	5266.24171063979	5684.31173890209	5446.57158962188	5442.16865418065	4503.51086651527	4562.06622757201	0.721392691621927	3.66094583986277e-09	6.340404859387e-08	RPG1	II	395383	398277	-	2895	protein_coding	- && P38249.1 RecName: Full=Eukaryotic translation initiation factor 3 subunit A; Short=eIF3a; AltName: Full=Eukaryotic translation initiation factor 3 110 kDa subunit homolog; Short=eIF3 p110; AltName: Full=Translation initiation factor eIF3, p110 subunit homolog	-	8428	8498	7480	7089	9472	7583	8241	7477	10510	11761	5251	5581	5094	5618	4501	4134	132.600836260369	128.049881583505	112.196408531173	113.005609272919	128.375872680233
YOR194C	2557.53466618059	2693.54763795714	2524.60818166675	2601.87430130641	2706.92350398951	2769.09405013879	3034.66550590225	2938.14898604723	2562.36458051309	2914.87787149617	3474.0547106563	3560.71561354627	3628.90930019173	3595.82236459925	3222.79682316056	3184.83868717291	-0.335490607021554	3.67842658849141e-09	6.35341684996278e-08	TOA1	XV	711683	712543	-	861	protein_coding	- && P32773.1 RecName: Full=Transcription initiation factor IIA large subunit; Short=TFIIA large subunit; AltName: Full=TFIIA 32 kDa subunit	-	2713	2992	2784	2706	3340	2701	2894	2582	2332	2959	3464	3496	3394	3712	3221	2886	143.52149396126	151.589618585567	140.408049015031	145.040147806304	152.206641410612
YCR102W-A	23.5674038534886	38.710744796844	74.359867419782	82.6907575433671	43.7646315016268	13.3277388566473	53.4789014516292	45.517412642095	27.4696031358608	31.522842814423	4.01161052038834	15.2776699665887	11.7613442257245	4.84351072817786	5.00278923185434	8.82838166922499	2.39688697303687	3.68812897637158e-09	6.35341684996278e-08	-	III	306735	306932	+	198	protein_coding	- && Q96VG5.1 RecName: Full=Putative uncharacterized protein YCR102W-A	-	25	43	82	86	54	13	51	40	25	32	4	15	11	5	5	8	5.75102323924114	9.4735835103938	17.9835152468637	20.0445750641403	10.7008643103868
YBR008C	1086.9286657229	979.471868348052	1177.06229159606	1218.24639310984	1266.74294513042	1443.49663924303	896.558053747901	971.796759908729	982.31300813838	1010.70114773744	604.750285948542	668.143433205478	689.642456872029	691.653331983799	763.425636780972	839.799806285027	0.637449877888462	3.71484166304817e-09	6.38241413385404e-08	FLR1	II	252563	254209	-	1647	protein_coding	- && P38124.1 RecName: Full=Fluconazole resistance protein 1	MFS_1	1153	1088	1298	1267	1563	1408	855	854	894	1026	603	656	645	714	763	761	31.8864383577248	28.8168375784453	34.2221285745329	35.5014922695289	37.2353693763368
YLR342W	3405.01850875204	3074.35333677261	4087.97905278509	4176.84477637659	3666.50357246962	3631.29623309574	3585.18360908079	3843.94549762492	5259.87960845462	5315.53936958207	2211.40029936407	2026.83754890076	1888.2303547845	1832.7844595425	3023.68581173276	2730.17703120783	0.809132672553265	3.75038240260438e-09	6.42638470048391e-08	FKS1	XII	809997	815627	+	5631	protein_coding	- && P38631.2 RecName: Full=1,3-beta-glucan synthase component FKS1; AltName: Full=1,3-beta-D-glucan-UDP glucosyltransferase; AltName: Full=Calcineurin dependent protein 1; AltName: Full=Calcofluor white hypersensitivity protein 53; AltName: Full=Echinocandin target gene protein 1; AltName: Full=FK506 sensitivity protein 1; AltName: Full=Glucan synthase of cerevisiae protein 1; AltName: Full=Papu…	-	3612	3415	4508	4344	4524	3542	3419	3378	4787	5396	2205	1990	1766	1892	3022	2474	29.2167913063223	26.4555139622562	34.7635648762872	35.6014660281082	31.5229865353749
YIL114C	658.001915589402	673.386909489286	662.891013217813	625.949804194558	722.116419776842	771.983643004261	586.170704146288	621.312682564597	685.641294271084	667.890232130587	874.531093444657	809.7165082292	891.723734932204	968.702145635573	908.506524504747	830.971424615802	-0.399567482071057	3.81386222431242e-09	6.51787036218471e-08	POR2	IX	149143	149988	-	846	protein_coding	- && P40478.1 RecName: Full=Mitochondrial outer membrane protein porin 2; AltName: Full=Voltage-dependent anion-selective channel protein 2; Short=VDAC-2	-	698	748	731	651	891	753	559	546	624	678	872	795	834	1000	908	753	37.5798778135264	38.5693444450867	37.5208734042634	35.5119252930007	41.3235504752171
YJL192C	604.268234803448	636.476664450435	654.729564354666	674.987346458648	706.717753137381	797.613910036275	616.58027555996	588.312558399078	729.592659288462	852.101844827371	395.143636258251	411.478577766788	414.854687234647	427.197646225288	487.271671182612	566.119974539052	0.608083676349007	4.24731374990712e-09	7.23948465023747e-08	SOP4	X	72710	73414	-	705	protein_coding	- && P39543.1 RecName: Full=Protein SOP4; AltName: Full=Suppressor of PMA1-7 protein 4; Flags: Precursor	-	641	707	722	702	872	778	588	517	664	865	394	404	388	441	487	513	41.4132407079721	43.74629923424	44.4707041278438	45.9527586279935	48.5308229150024
YDR393W	1025.65341570382	1042.4893598778	935.846136307501	1072.09528675412	1009.82834909309	1020.08462787416	943.745319734632	978.624371805043	963.633678005995	1019.56694727899	1291.73858756504	1222.21359732709	1234.94114370107	1155.66165974324	1215.6777833406	1183.00314367615	-0.281466679794845	4.75122301440413e-09	8.07707912448703e-08	SHE9	IV	1259901	1261271	+	1371	protein_coding	- && Q04172.1 RecName: Full=Sensitive to high expression protein 9, mitochondrial; AltName: Full=Mitochondrial distribution and morphology protein 33; Flags: Precursor	-	1088	1158	1032	1115	1246	995	900	860	877	1035	1288	1200	1155	1193	1215	1072	36.1461248808252	36.845302556225	32.686481040038	37.5319393153042	35.6591408310628
YLL024C	2495.31672000737	2703.4503866261	1860.81034079747	1663.43035523285	2846.32195988358	2975.16139707618	3765.54382574118	3817.77298535572	3222.73383989918	3396.58631325407	1348.90403748058	1480.915475428	1748.16343718724	1752.38218145475	1322.73747290229	1211.69538410113	0.960111806640525	4.7777864614046e-09	8.10091877707972e-08	SSA2	XII	95566	97485	-	1920	protein_coding	- && P10592.3 RecName: Full=Heat shock protein SSA2	HSP70	2647	3003	2052	1730	3512	2902	3591	3355	2933	3448	1345	1454	1635	1809	1322	1098	62.7947038713691	68.2283904285258	46.4089831728897	41.5822961632184	71.7701024373026
YMR266W	4901.07730537149	4679.49887102314	4115.18388232891	4360.49517975779	3208.59585398038	3183.27916537614	3532.75331353997	3620.91017567866	3714.98912809381	3649.75414460741	2769.01416169805	2729.61036736384	2391.8297302678	2512.81336577868	2653.47940857554	2680.51738431844	0.571149747329874	4.90093509407599e-09	8.2879687716573e-08	RSN1	XIII	798518	801379	+	2862	protein_coding	- && Q03516.1 RecName: Full=Uncharacterized protein RSN1; AltName: Full=Rescuer of SRO7 at high Nacl protein 1	-	5199	5198	4538	4535	3959	3105	3369	3182	3381	3705	2761	2680	2237	2594	2652	2429	82.7409479318143	79.2278130696646	68.8526702019439	73.1259051539153	54.2757908051519
YLR392C	2545.27961617677	2556.70965634969	2984.36980095735	2916.29148405852	2320.33592572514	2426.67368259108	3401.67757468794	3321.63318755688	2598.62445665243	2707.02412668857	3908.31154948834	3949.78694202873	3978.54198762918	4031.73833013525	6177.44414349373	6644.46075380046	-0.78360852901757	4.91668579226329e-09	8.2928956182822e-08	ART10	XII	904749	906305	-	1557	protein_coding	- && P18634.3 RecName: Full=Arrestin-related trafficking adapter 10	-	2700	2840	3291	3033	2863	2367	3244	2919	2365	2748	3897	3878	3721	4162	6174	6021	78.985151540098	79.5684228699294	91.7836226493323	89.8974536718527	72.1477884236805
YOR386W	455.3222424494	445.623690103204	478.804999971279	482.683259148492	377.672560736261	376.252320029965	466.629630313235	411.93258441096	399.957421658133	375.318847259224	239.693728593203	245.461230796525	251.265081185933	246.050344991435	279.155639137472	379.620411776675	0.644085970619303	4.9942535170551e-09	8.40179107296249e-08	PHR1	XV	1066839	1068536	+	1698	protein_coding	- && P05066.1 RecName: Full=Deoxyribodipyrimidine photo-lyase, mitochondrial; AltName: Full=DNA photolyase; AltName: Full=Photoreactivating enzyme; Flags: Precursor	-	483	495	528	502	466	367	445	362	364	381	239	241	235	254	279	344	12.9562628141717	12.7168203338222	13.5027479816148	13.6436202856664	10.7680860728392
YNL308C	11042.7427495906	10991.1507726667	9107.27010362038	9720.01009309184	9335.64426420813	10155.7370087652	10275.2893200885	9451.69073513103	12301.9870683639	11522.5841375095	7933.96270669803	8424.10721957699	7346.56328863211	7418.32103127722	6232.47482504413	5909.49797983748	0.526957609909347	5.01666656550534e-09	8.41757558783493e-08	KRI1	XIV	54122	55897	-	1776	protein_coding	- && P42846.1 RecName: Full=Protein KRI1; AltName: Full=KRR1-interacting protein 1	-	11714	12209	10043	10109	11519	9906	9799	8306	11196	11697	7911	8271	6871	7658	6229	5355	300.422573703721	299.880450627524	245.553668408056	262.681101024199	254.484950432583
YCR047C	2109.7539929643	2177.70445729222	1804.58702640691	1857.65748341611	1964.54568073969	1948.92550511434	2228.28756048455	2104.04239938084	2318.43450466665	2430.21416322442	3061.8617296864	2950.62732621383	2998.07356444832	3035.91252442188	2574.43533871224	2532.64199135892	-0.449225252366909	5.21167329607267e-09	8.71273212822117e-08	BUD23	III	210718	211545	-	828	protein_coding	- && P25627.1 RecName: Full=18S rRNA (guanine(1575)-N(7))-methyltransferase; AltName: Full=Bud site selection protein 23	Methyltransf_11	2238	2419	1990	1932	2424	1901	2125	1849	2110	2467	3053	2897	2804	3134	2573	2295	123.111904437946	127.443166647153	104.363507092748	107.681321856196	114.866282597485
YMR165C	3019.45578170896	2735.85938226997	3027.89752822747	3106.67253049557	2703.68167943383	2685.02677427378	3601.96130365385	3425.18530131765	2917.27185302841	3145.38865957664	3823.06482593009	3695.15910925225	4199.86910169508	4161.54441765042	4472.49357327778	4692.28485719308	-0.459037883535759	5.21954695607058e-09	8.71273212822117e-08	PAH1	XIII	590040	592628	-	2589	protein_coding	- && P32567.1 RecName: Full=Phosphatidic acid phosphohydrolase 1; Short=PAP1; AltName: Full=Protein SMP2	-	3203	3039	3339	3231	3336	2619	3435	3010	2655	3193	3812	3628	3928	4296	4470	4252	56.3501650395875	51.2046818565234	56.0028712801677	57.5928407411633	50.5573473328124
YER142C	1531.88125047676	1657.36002723232	2093.86504722289	1990.34730366011	1611.99726030992	1560.37065690901	2282.81506784699	2159.80122986741	1677.84335953837	1531.81314301337	3111.00395856116	3344.79121135181	2769.26195860241	2937.10490556706	2314.29029865582	2604.37259242137	-0.653713609473014	5.26872919866376e-09	8.77216253179585e-08	MAG1	V	455146	456036	-	891	protein_coding	- && P22134.1 RecName: Full=DNA-3-methyladenine glycosylase; AltName: Full=3-methyladenine DNA glycosidase; AltName: Full=3MEA DNA glycosylase	HhH-GPD	1625	1841	2309	2070	1989	1522	2177	1898	1527	1555	3102	3284	2590	3032	2313	2360	83.0703356779276	90.1336808404909	112.53099378051	107.215168947727	87.5885560220549
YBR017C	2274.72581993872	2303.73944035171	2458.40976311011	2350.91746736666	2346.27052217055	2455.37958166694	2427.52268353964	2443.14712356445	3285.36453504895	3069.53681905444	1814.25085784563	1762.02460281323	1876.46901055878	1874.43865180483	1738.96953699257	1684.01380340467	0.504082959274375	5.37981029396506e-09	8.93408084807566e-08	KAP104	II	270947	273703	-	2757	protein_coding	- && P38217.1 RecName: Full=Importin subunit beta-2; AltName: Full=Importin-104; AltName: Full=Karyopherin subunit beta-2; AltName: Full=Karyopherin-104; AltName: Full=Transportin; Short=TRN	-	2413	2559	2711	2445	2895	2395	2315	2147	2990	3116	1809	1730	1755	1935	1738	1526	39.8649166065317	40.4896984438204	42.6990956376276	40.9266021977923	41.2004623339702
YPR011C	970.977038763731	1079.39960491665	1109.95704538797	1103.8254611603	997.671507009307	1002.65604629239	1034.97403397565	1147.03879858079	1088.89506830552	1071.77665569038	717.075380519415	843.327382155695	853.232062920742	848.583079576762	858.478632186204	879.52752379654	0.347873766056631	5.49359876852375e-09	9.09965334478549e-08	-	XVI	583062	584042	-	981	protein_coding	- && Q12251.1 RecName: Full=Uncharacterized mitochondrial carrier YPR011C	Mito_carr	1030	1199	1224	1148	1231	978	987	1008	991	1088	715	828	798	876	858	797	47.8231877435612	53.3164467329139	54.1799170471634	54.0053112673274	49.2356111542466
YDR326C	1957.97991214783	1732.08076718902	1535.25921392306	1517.27924887713	2013.98350521375	1919.19439535721	1133.54298959237	1209.62524096368	1240.52727761547	1257.95844606307	658.907027973784	679.347057847643	574.167440837642	522.130456497574	1019.56844545191	1106.85835177908	1.0299465680065	5.64693375070005e-09	9.32971663159139e-08	YSP2	IV	1120609	1124925	-	4317	protein_coding	- && Q06681.1 RecName: Full=Membrane-anchored lipid-binding protein YSP2; AltName: Full=Lipid transfer at contact site protein 4; AltName: Full=Lipid transfer protein anchored at membrane contact sites 3; AltName: Full=Yeast suicide protein 2	GRAM	2077	1924	1693	1578	2485	1872	1081	1063	1129	1277	657	667	537	539	1019	1003	21.9141561551537	19.4416912339617	17.0294583522946	16.8689691143727	22.5857559975618
YGR138C	1022.82532724141	928.157625245259	994.78993365245	999.01973357626	726.979156610356	614.101198087055	598.753975076083	597.416040927497	652.677770508051	621.591056746903	439.271351982523	450.182008348813	331.456064543145	311.922090894654	477.266092718904	452.454560547781	0.918863204603783	5.67113884404618e-09	9.34580533993324e-08	TPO2	VII	763762	765606	-	1845	protein_coding	- && P53283.1 RecName: Full=Polyamine transporter 2	MFS_1	1085	1031	1097	1039	897	599	571	525	594	631	438	442	310	322	477	410	26.7857414089144	24.3766104574875	25.8188076720886	25.9885931262688	19.0759581121204
YDR287W	1575.24527356718	1474.60930179606	1969.62965897276	1853.8114016699	1662.2455409229	1701.84973092573	1739.63720604417	2116.55968785742	1439.4072043191	1495.36485600919	2617.57586455339	2596.18538298897	2591.77258210511	2692.02326272126	2066.15195275584	2350.55661943115	-0.54587955563647	5.86794009381397e-09	9.64551984886469e-08	INM2	IV	1035995	1036873	+	879	protein_coding	- && Q05533.1 RecName: Full=Inositol monophosphatase 2; Short=IMP 2; Short=IMPase 2; AltName: Full=Inositol-1(or 4)-monophosphatase 2	-	1671	1638	2172	1928	2051	1660	1659	1860	1310	1518	2610	2549	2424	2779	2065	2130	86.5880339881159	81.2897980904558	107.299295665879	101.223592656628	91.5518390999759
YPL218W	2981.74793554338	3133.76982878637	3230.12009450321	2993.21311898258	2908.72708258034	2952.60676208801	2798.72917596859	3043.9769704401	3296.35237630329	3054.76048648518	3769.91098653494	3742.01063048312	3510.22664482305	3531.8880229873	3533.9703133819	3793.99702234944	-0.262928845810972	6.12560056049235e-09	1.00434973656803e-07	SAR1	XVI	138698	139409	+	573	protein_coding	- && P20606.1 RecName: Full=Small COPII coat GTPase SAR1; AltName: Full=GTP-binding protein SAR1; AltName: Full=Secretion-associated RAS-related protein 1	Arf	3163	3481	3562	3113	3589	2880	2669	2675	3000	3101	3759	3674	3283	3646	3532	3438	251.42871400576	265.008878263598	269.938741311179	250.719487612817	245.758826125515
YDL006W	1019.05454262485	923.656375850277	985.721657137842	1058.63400064241	1117.61901556932	1139.0090669027	1181.77886148992	1012.76243128661	848.26134483538	860.967644368927	1443.1768847097	1474.80440744136	1290.54022549541	1299.99827944294	1473.82170770429	1462.20071396539	-0.471763385704504	6.47614275034633e-09	1.05913625739841e-07	PTC1	IV	439909	440754	+	846	protein_coding	- && P35182.1 RecName: Full=Protein phosphatase 2C homolog 1; Short=PP2C-1	PP2C	1081	1026	1087	1101	1379	1111	1127	890	772	874	1439	1448	1207	1342	1473	1325	58.2003551811204	52.9039403752125	55.7936927365723	60.0593390900057	63.9564266053023
YDL130W-A	4466.49437831316	4988.28457951889	5200.65658112744	4998.94474962751	5192.59248205413	4953.81801194766	4792.1290124303	4913.60469471416	5658.73824598732	5156.94006667201	6316.28076435144	6310.69620753223	7189.38896125197	6869.06691470185	5753.20761663249	6110.34366281235	-0.352478753925637	6.55561864703661e-09	1.0694266782792e-07	STF1	IV	229171	229431	+	261	protein_coding	- && P01098.2 RecName: Full=ATPase-stabilizing factor 9 kDa, mitochondrial; Flags: Precursor	-	4738	5541	5735	5199	6407	4832	4570	4318	5150	5235	6298	6196	6724	7091	5750	5537	826.846425331779	926.101665664815	954.154801806896	919.269609737866	963.173453388417
YPL067C	566.560388637866	490.636184053022	833.374611692435	735.563133961347	515.450104352493	461.344806576252	495.99059581609	522.31231006804	577.96044997851	616.665612557149	300.870789029125	294.349774689608	249.126654963074	259.612175030334	366.204171771737	441.419083461249	0.869041647422874	6.66893409643251e-09	1.08517164390312e-07	-	XVI	425251	425847	-	597	protein_coding	- && Q02754.1 RecName: Full=Uncharacterized protein YPL067C	-	601	545	919	765	636	450	473	459	526	626	300	289	233	268	366	400	45.8532839814551	39.8229284642825	66.8447195601957	59.1358300215288	41.7996910750787
YMR195W	2299.23591994635	2499.99391397292	3720.71385394348	3834.54350096451	2802.55732838195	2777.29573558904	3283.1851067657	3345.52982919398	4421.50732074815	4225.04602597063	7140.66672629124	6941.15472148679	6931.70860139746	7112.21115325637	4322.40989632215	4760.70481512958	-0.901106450335488	6.80168403398133e-09	1.1039919311437e-07	ICY1	XIII	654034	654417	+	384	protein_coding	- && Q04329.1 RecName: Full=Interacting with cytoskeleton protein 1	-	2439	2777	4103	3988	3458	2709	3131	2940	4024	4289	7120	6815	6483	7342	4320	4314	289.301629660501	315.468265434592	463.976749411224	479.278026297442	353.33287902647
YBR273C	2957.23783553575	2944.71735419713	2552.71983886203	2664.37312968221	2824.43964413277	3097.16146814857	3066.12368322674	2844.83829013094	2806.29465635953	2735.59170298914	3648.55976829319	3636.0854520481	3935.773463172	3773.09485725056	3500.95190445166	3167.18192383447	-0.341663052260578	7.3084664369545e-09	1.18327551836406e-07	UBX7	II	748061	749371	-	1311	protein_coding	- && P38349.1 RecName: Full=UBX domain-containing protein 7	UBX	3137	3271	2815	2771	3485	3021	2924	2500	2554	2777	3638	3570	3681	3895	3499	2870	108.98886530883	108.840085664673	93.2398643108448	97.543296130604	104.301457752016
YDR515W	933.269192598149	963.267370526117	1041.94497152841	899.021608174979	838.011647642261	967.798883128848	1200.65376788462	1057.14190861266	1087.79628418009	965.387061191703	1292.74149019514	1295.54641316672	1477.65251999557	1345.52728028781	1467.81836062606	1272.39050807705	-0.449599294635083	7.4907612425527e-09	1.20975794067226e-07	SLF1	IV	1473429	1474772	+	1344	protein_coding	- && Q12034.1 RecName: Full=Protein SLF1	-	990	1070	1149	935	1034	944	1145	929	990	980	1289	1272	1382	1389	1467	1153	33.5510587903586	34.7292601486716	37.1233094302772	32.1052410508746	30.1864163358977
YLR179C	1295.26451578773	1415.1928097823	1923.38144874826	1882.65701476643	1205.14827857257	1154.38722712191	1026.58518668912	1228.97014133657	1743.77040706444	1937.66974424906	822.380156679609	693.606216483126	804.048259794985	713.933481333417	915.510429429343	956.775863402258	0.857391481486008	8.02977660732784e-09	1.29357498462189e-07	-	XII	514108	514713	-	606	protein_coding	- && Q06252.1 RecName: Full=Uncharacterized protein YLR179C	-	1374	1572	2121	1958	1487	1126	979	1080	1587	1967	820	681	752	737	915	867	103.272433946009	113.15947920451	151.982634952153	149.108930830573	96.2783484735956
YGR174W-A	628.778334811076	640.07766396642	769.896676090182	738.447695270999	661.332209357916	588.470931055041	609.240034184246	794.278850604558	650.480202257183	633.412122802312	942.728472291259	917.678709326426	900.27743982364	875.706739654558	956.533301130549	850.835283371558	-0.434627330811613	8.05928883695998e-09	1.29509964892441e-07	-	VII	846655	846741	+	87	protein_coding	- && Q8TGT8.1 RecName: Full=Uncharacterized protein YGR174W-A	-	667	711	849	768	816	574	581	698	592	643	940	901	842	904	956	771	349.202131086722	356.501507464907	423.754538832112	407.385493524917	368.011333525026
YGL137W	2187.99777375788	2259.62719628089	2197.24339948941	2094.1915108076	2424.07431150677	2540.47206821323	2262.89155554148	2315.69836816658	2646.97095817154	2763.17419045176	1456.21461890097	1504.34123604343	1693.63356850433	1600.29594458997	1913.0666022611	1968.72911223717	0.488006180470396	8.12788046282228e-09	1.30288108659633e-07	SEC27	VII	249869	252738	+	2670	protein_coding	- && P41811.1 RecName: Full=Coatomer subunit beta'; AltName: Full=Beta'-coat protein; Short=Beta'-COP	Coatomer_WDAD	2321	2510	2423	2178	2991	2478	2158	2035	2409	2805	1452	1477	1584	1652	1912	1784	39.5944380191638	41.0084620938552	39.4065194744855	37.6452518463553	43.9536999595551
YAL005C	13012.9777117423	13609.9776706671	9313.11998050197	8911.37140595263	15099.6083242002	15816.9503907965	18163.9515871592	18365.1380657693	15884.0233172801	16114.0832111978	8251.88284043881	8330.40417711525	8598.61184211605	8909.15363341036	7522.19388901618	7345.21354879519	0.822379440343099	8.44532998702945e-09	1.35041662663887e-07	SSA1	I	139503	141431	-	1929	protein_coding	- && P10591.4 RecName: Full=Heat shock protein SSA1; AltName: Full=Heat shock protein YG100	HSP70	13804	15118	10270	9268	18631	15428	17322	16139	14456	16358	8228	8179	8042	9197	7518	6656	325.944027149984	341.879559610431	231.187389610992	221.72639212691	378.960745228094
YAL024C	406.302042434144	359.199701719552	381.774441264979	407.684665097531	491.946876323842	401.882587061979	248.519600863453	295.863182173618	409.846478787042	421.618022642907	223.64728651165	237.313140147677	211.704196063041	205.364854874741	242.13499882175	261.54080695079	0.733622667693226	8.51871374092098e-09	1.35878742632962e-07	LTE1	I	101565	105872	-	4308	protein_coding	- && P07866.2 RecName: Full=Guanine nucleotide exchange factor LTE1; AltName: Full=Low temperature essential protein 1	-	431	399	421	424	607	392	237	260	373	428	223	233	198	212	242	237	4.55692498783993	4.04024985688136	4.24357934174669	4.54206928641334	5.52844870012787
YDR246W	1770.38337747407	1915.73174250428	2294.27395819571	2278.80343462535	2033.43445254781	2144.74074523893	2245.06525505761	2446.56092951261	1988.79926703632	1973.13294241529	3264.44806096601	3085.07082191981	3416.13589101726	3018.47588580044	2636.46992518723	2475.25751050896	-0.500184538006423	8.74601375802928e-09	1.39160711519382e-07	TRS23	IV	954288	954947	+	660	protein_coding	- && Q03784.1 RecName: Full=Trafficking protein particle complex subunit 23; Short=TRAPP subunit 23; AltName: Full=Transport protein particle 23 kDa subunit	Sybindin	1878	2128	2530	2370	2509	2092	2141	2150	1810	2003	3255	3029	3195	3116	2635	2243	129.605059719538	140.649667745009	166.457171614263	165.717358960509	149.158158637558
YGL003C	3177.82873560441	3053.64758955569	3375.21251873694	3128.78750053624	2807.42006521547	2909.54791347423	4141.99334772422	3600.42733998972	3017.26120844295	3221.24050009885	4707.62494567571	4969.31678446574	4797.55923098417	4874.5091968382	4120.29721135523	3972.77175115125	-0.496080831895741	9.44187906359491e-09	1.49863731574504e-07	CDH1	VII	492474	494174	-	1701	protein_coding	- && P53197.1 RecName: Full=APC/C activator protein CDH1; AltName: Full=CDC20 homolog 1; AltName: Full=Homolog of CDC twenty 1	-	3371	3392	3722	3254	3464	2838	3950	3164	2746	3270	4694	4879	4487	5032	4118	3600	90.2661133266882	86.9886422886215	95.0162706461602	88.2829481783976	79.9031420111657
YIL046W	9579.67831836605	9049.31178367153	9598.77069071211	9463.28413653278	8553.55409015128	8250.89556294594	8560.81865590393	8737.06735665014	10707.6513023585	10590.6900968082	11970.6457928388	11870.7495640394	12209.3445194135	12125.2447569205	16002.9221948556	16367.8196147431	-0.528129287489904	9.70478628785778e-09	1.53659116224415e-07	MET30	IX	268651	270573	+	1923	protein_coding	- && P39014.1 RecName: Full=F-box protein MET30; AltName: Full=E3 ubiquitin ligase complex SCF(Met30) subunit MET30; AltName: Full=Methionine-requiring protein 30	WD40	10162	10052	10585	9842	10554	8048	8164	7678	9745	10751	11936	11655	11419	12517	15994	14832	240.696741240132	228.025920816587	239.021794958553	236.193351840579	215.341678150467
YML118W	1532.8239466309	1408.89106062932	1403.76920446125	1467.28018617649	974.978735119575	951.395512228359	1506.84669384296	1486.1435227644	1326.23243939936	1304.25762144675	2318.71088078446	2462.76039861409	2669.82513923947	2546.71794087592	1813.01081762401	1642.07899047585	-0.746912308935817	1.01983064121626e-08	1.6107838489626e-07	NGL3	XIII	32334	33851	+	1518	protein_coding	- && Q03210.1 RecName: Full=Probable RNA exonuclease NGL3	Exo_endo_phos	1626	1565	1548	1526	1203	928	1437	1306	1207	1324	2312	2418	2497	2629	1812	1488	48.7886806278579	44.9731795564195	44.2817840967313	46.3923481514834	31.094540496124
YIL065C	1815.63279287276	1910.3302432303	2207.21850365548	2344.1868243108	2005.87894382456	1953.02634783947	2433.81431900453	2117.69762317347	2289.86611740535	2371.10883294738	3504.14178955921	3107.47807120414	3235.43887518567	2846.04690387731	2628.46546241627	2707.00252932611	-0.486542077772098	1.04114638239484e-08	1.64044039762699e-07	FIS1	IX	241308	241775	-	468	protein_coding	- && P40515.1 RecName: Full=Mitochondria fission 1 protein; AltName: Full=Mitochondrial division protein 2	-	1926	2122	2434	2438	2475	1905	2321	1861	2084	2407	3494	3051	3026	2938	2627	2453	187.44796668702	197.792832110565	225.839886125483	240.409398063557	207.500734223847
YLR246W	1546.96438894299	1470.10805240107	1693.95405292869	1745.15959233967	1580.38947089208	1428.11847902382	1693.49854596826	1487.28145808045	1667.95430240946	1657.90451427106	2351.80666757766	2117.48505736919	2329.81536980488	2358.78972462262	1812.01025977764	1909.1375359699	-0.426579005208298	1.04714154255424e-08	1.64587210824827e-07	ERF2	XII	627118	628197	+	1080	protein_coding	- && Q06551.1 RecName: Full=Palmitoyltransferase ERF2; AltName: Full=DHHC cysteine-rich domain-containing protein ERF2; AltName: Full=Ras protein acyltransferase	-	1641	1633	1868	1815	1950	1393	1615	1307	1518	1683	2345	2079	2179	2435	1811	1730	69.2078136610279	65.9589072082185	75.1067624578366	77.5561901464265	70.8436850178385
YIL017C	2659.34585082766	2474.78691736103	3024.27021762162	3053.78890648528	2685.85164437761	2512.79137981865	3010.54756995348	3178.25333773429	2879.91319276364	2847.89183051553	3603.42914993882	3501.64195634212	3808.53710291188	4023.02001082453	3578.99541646859	3535.76685852461	-0.375909143041434	1.05505805917071e-08	1.65429006365116e-07	VID28	IX	318200	320965	-	2766	protein_coding	- && P40547.1 RecName: Full=Vacuolar import and degradation protein 28; AltName: Full=Glucose-induced degradation protein 5	-	2821	2749	3335	3176	3314	2451	2871	2793	2621	2891	3593	3438	3562	4153	3577	3204	46.4537966516855	43.3544405646166	52.356377188868	52.9897549140497	47.0100394758786
YPR004C	2813.94802010654	3023.93934354881	2279.76471577234	2466.29991975275	2605.61648662463	2924.92607369344	2078.33691523782	2173.45645366004	2412.92993945401	2437.10978509008	1817.25956573592	1648.96984506047	1704.32569961863	1726.22722352259	1955.09003180867	1867.20272304109	0.497437123415085	1.05846889714565e-08	1.65561963088642e-07	AIM45	XVI	564007	565041	-	1035	protein_coding	- && Q12480.1 RecName: Full=Probable electron transfer flavoprotein subunit alpha, mitochondrial; Short=Alpha-ETF; AltName: Full=Altered inheritance rate of mitochondria protein 45; Flags: Precursor	-	2985	3359	2514	2565	3215	2853	1982	1910	2196	2474	1812	1619	1594	1782	1954	1692	131.363372563814	141.573078716093	105.475319329113	114.369602716829	121.87957047885
YIL108W	1298.09260425015	1336.87107030961	2050.33731995277	2066.30741814763	1419.91915538611	1480.40422376913	1489.02039335909	1665.93730270068	1673.44822303664	1743.60724317277	781.261148845629	812.772042222517	786.940850012113	779.805227236636	1173.65435379303	1276.80469891166	0.794937921763972	1.16168543482031e-08	1.8126782388742e-07	-	IX	160887	162977	+	2091	protein_coding	- && P40483.1 RecName: Full=Putative zinc metalloproteinase YIL108W	-	1377	1485	2261	2149	1752	1444	1420	1464	1523	1770	779	798	736	805	1173	1157	29.9950929141299	30.9801448017649	46.9539847819661	47.429219239386	32.8753478383189
YCR089W	554.305338634052	493.336933690012	583.997007540727	543.259046651191	451.424069377891	441.865803631921	428.87981752385	455.17412642095	362.598761393362	454.125954295281	351.01592053398	329.997671278315	228.811605845913	272.205302923596	341.190225612466	253.815972990218	0.687245250717266	1.18170293867277e-08	1.8394701165846e-07	FIG2	III	267434	272263	+	4830	protein_coding	- && P25653.2 RecName: Full=Factor-induced gene 2 protein; AltName: Full=Cell wall adhesin FIG2; Flags: Precursor	-	588	548	644	565	557	431	409	400	330	461	350	324	214	281	341	230	5.54498658058311	4.94930764703052	5.78981466484394	5.39839812322542	4.52478920840165
YML056C	1917.44397751983	1896.82649504535	1317.62057757248	1199.97750481537	1575.52673405856	1661.86651435579	1105.23063000034	1271.0737480305	1737.17770231183	1744.59233201072	829.400475090289	677.310035185431	846.816784252165	802.085376586254	1142.63706055553	1019.67808279549	0.799788738147922	1.23858684587741e-08	1.92338245778079e-07	IMD4	XIII	162194	164176	-	1575	protein_coding	- && P50094.1 RecName: Full=Inosine-5'-monophosphate dehydrogenase 4; Short=IMP dehydrogenase 4; Short=IMPD 4; Short=IMPDH 4	-	2034	2107	1453	1248	1944	1621	1054	1117	1581	1771	827	665	792	828	1142	924	58.8221229507572	58.3572744240258	40.0600033715154	36.5676978711652	48.4290544790077
YIL023C	2234.18988531072	2464.88416869207	2230.79602259346	2212.45852450334	2419.21157467326	2209.32901815961	2012.2747428564	1840.04140605669	2443.69589496617	2496.21511536712	1844.33793674854	1729.43224021784	1675.45694561003	1624.51349823086	1654.92267789741	1739.19118883732	0.399227037388046	1.36499455318704e-08	2.11060539536562e-07	YKE4	IX	309386	310426	-	1041	protein_coding	- && P40544.1 RecName: Full=Zinc transporter YKE4	-	2370	2738	2460	2301	2985	2155	1919	1617	2224	2534	1839	1698	1567	1677	1654	1576	103.697412689579	114.734423228754	102.614870861067	102.006884146194	112.508126683173
YIL149C	2245.5022391604	2049.86897447474	2179.1068464602	2358.60963085906	2209.30343469323	2144.74074523893	2389.77287075025	2511.42324252759	2461.27644097312	2715.88992623013	1556.50488191067	1682.58071898697	1689.35671605861	1667.13639263882	1856.03480501796	1997.42135266215	0.417775030450625	1.36568584406011e-08	2.11060539536562e-07	MLP2	IX	63028	68067	-	5040	protein_coding	- && P40457.1 RecName: Full=Protein MLP2; AltName: Full=Myosin-like protein 2	-	2382	2277	2403	2453	2726	2092	2279	2207	2240	2757	1552	1652	1580	1721	1855	1810	21.5269015592281	19.7080437030593	20.7037569041964	22.461078445004	21.221965424025
YOR040W	4233.6484282407	4381.51616107534	4917.72635387168	4554.72230794105	5061.29858754925	5056.33908007572	5985.4425389392	5722.6767044274	3539.1836680243	3543.36455010873	7536.81326517959	7434.11420574205	8259.6712857929	7774.80342087111	6435.58806785742	6674.25654193409	-0.645736374624567	1.38933914915728e-08	2.14203601516851e-07	GLO4	XV	407064	407921	+	858	protein_coding	- && Q12320.1 RecName: Full=Hydroxyacylglutathione hydrolase, mitochondrial; AltName: Full=Glyoxalase II; Short=Glx II; Flags: Precursor	Lactamase_B	4491	4867	5423	4737	6245	4932	5708	5029	3221	3597	7515	7299	7725	8026	6432	6048	238.410880314757	247.448645501359	274.459483631544	254.788422394005	285.585032557118
YDL095W	842.770361800753	864.239883836517	1316.71374992102	1241.32288358706	996.861050870388	1070.3199512569	1050.70312263789	1155.00434579316	1249.31755061895	1179.15133902701	754.182777833007	781.198190958234	621.21281774054	561.847244468632	767.427868166455	748.205346466818	0.635837677963543	1.39406553937999e-08	2.14420556771303e-07	PMT1	IV	287059	289512	+	2454	protein_coding	- && P33775.1 RecName: Full=Dolichyl-phosphate-mannose--protein mannosyltransferase 1	-	894	960	1452	1291	1230	1044	1002	1015	1137	1197	752	767	581	580	767	678	16.5933190810848	17.0650551890189	25.6931873268747	24.2781324687999	19.6662176201485
YPL175W	781.495111781683	772.414396178887	836.095094646818	890.367924246022	744.809191666575	726.874373027917	753.947649876889	782.899497444034	741.67928466824	746.697339166644	633.834462221357	597.86615135917	404.162556120352	531.817477953929	602.335823515262	533.013543279459	0.498080545030627	1.49951152899607e-08	2.30091317750941e-07	SPT14	XVI	218630	220088	+	1359	protein_coding	- && P32363.4 RecName: Full=Phosphatidylinositol N-acetylglucosaminyltransferase GPI3 subunit; AltName: Full=GlcNAc-PI synthesis protein >B3LKQ3.1 RecName: Full=Phosphatidylinositol N-acetylglucosaminyltransferase GPI3 subunit; AltName: Full=GlcNAc-PI synthesis protein >B5VSZ6.2 RecName: Full=Phosphatidylinositol N-acetylglucosaminyltransferase GPI3 subunit; AltName: Full=GlcNAc-PI synthesis prot…	Glycos_transf_1	829	858	922	926	919	709	719	688	675	758	632	587	378	549	602	483	27.784678632392	27.5409459944853	29.4603152372302	31.4452551368139	26.5329990958303
YHR151C	1812.80470441034	1767.19051246988	1611.43273664576	1679.77620265421	1873.77459318076	1885.36244287495	1795.21331931743	1919.69687818036	1795.41326095986	1637.21764867409	2227.44674144562	2137.85528399131	2316.98481246773	2354.91491604008	2034.13410167197	2155.22867499955	-0.310571683719682	1.50973277341893e-08	2.31110751570765e-07	MTC6	VIII	399268	400848	-	1581	protein_coding	- && P38849.1 RecName: Full=Maintenance of telomere capping protein 6; Flags: Precursor >A6ZT59.1 RecName: Full=Maintenance of telomere capping protein 6; Flags: Precursor	-	1923	1963	1777	1747	2312	1839	1712	1687	1634	1662	2221	2099	2167	2431	2033	1953	55.4010146093364	54.1625935501346	48.8069291244197	50.9946514726955	57.3781111409987
YLR292C	915.357965669498	1045.19010951479	731.809914728831	813.44628932196	974.978735119575	1036.48799877465	781.211403558112	840.934198562706	846.063776584511	832.400068068357	1253.62828762136	1272.12065255128	1377.1464875212	1266.09370434569	1081.60303192691	1213.90247951844	-0.496131310223619	1.52778065042621e-08	2.33320638339322e-07	SEC72	XII	719789	720370	-	582	protein_coding	- && P39742.3 RecName: Full=Translocation protein SEC72; AltName: Full=Sec62/63 complex 23 kDa subunit; Short=p23	-	971	1161	807	846	1203	1011	745	739	770	845	1250	1249	1288	1307	1081	1100	75.9917681051563	87.0202361624832	60.211088073828	67.0827675186608	81.102255108447
YBL107C	1372.56560042718	1232.44208434603	1229.65829538079	1099.97937941409	1307.26575207637	1328.6730429396	1228.96612747665	1111.76280378317	1182.29171896745	993.954637492274	1858.3785735699	1949.43068773671	2036.8509772732	2101.11495388356	1474.82226555066	1376.12399269045	-0.573977528312737	1.56637828885627e-08	2.38651031745554e-07	MIX23	II	9961	10551	-	591	protein_coding	- && P38162.1 RecName: Full=Mitochondrial intermembrane space cysteine motif-containing protein MIX23; AltName: Full=Mitochondrial intermembrane space CX(n)C motif protein of 23 kDa	-	1456	1369	1356	1144	1613	1296	1172	977	1076	1009	1853	1914	1905	2169	1474	1247	112.2132648118	101.047829594867	99.6318361107662	89.330987819788	107.087104037898
YDL108W	1170.82862344131	1227.04058507205	915.895927975364	926.905700834952	1093.30533140175	1070.3199512569	1130.39717185993	1030.96939634345	970.226382758602	955.536172812196	1322.82856909805	1435.08246552823	1389.97704485835	1320.34102450129	1678.93606621031	1580.28031879127	-0.471063948180587	1.59883849616313e-08	2.43023451416796e-07	KIN28	IV	267698	268699	+	921	protein_coding	- && P06242.1 RecName: Full=Serine/threonine-protein kinase KIN28	Pkinase	1242	1363	1010	964	1349	1044	1078	906	883	970	1319	1409	1300	1363	1678	1432	61.4231761520619	64.5575808975082	47.6198111685047	48.303766528326	57.4701865732283
YHL003C	791.864769477218	855.237385046553	1020.18110789335	918.252016905995	996.050594731469	960.622408359884	1096.84178271381	977.486436488991	1164.7111729605	1306.22779912265	706.043451588347	644.717672590042	683.227178203452	693.59073627507	688.383798303157	719.513106041837	0.549168405630389	1.66674502892672e-08	2.5275053725039e-07	LAG1	VIII	100648	101883	-	1236	protein_coding	- && P38703.1 RecName: Full=Sphingosine N-acyltransferase LAG1; AltName: Full=Longevity assurance factor 1; AltName: Full=Longevity assurance gene 1 protein; AltName: Full=Longevity assurance protein 1	LAG1	840	950	1125	955	1229	937	1046	859	1060	1326	704	633	639	716	688	652	30.9550221731581	33.5286569260381	39.5239168564892	35.6573031805363	39.0142892697193
YNL253W	623.122157886239	681.489158400253	727.275776471527	744.216817890304	631.345332217912	660.23567874468	540.032044070373	614.485070668283	669.159532389568	574.306792525269	501.451315048542	501.107574904109	465.107703471833	405.886199021305	474.264419179791	474.525514720843	0.459677439965946	1.67754736502587e-08	2.53792880048411e-07	TEX1	XIV	170018	171286	+	1269	protein_coding	- && P53851.1 RecName: Full=Protein TEX1; AltName: Full=Trex component 1	-	661	757	802	774	779	644	515	540	609	583	500	492	435	419	474	430	23.725214168807	26.0222760650005	27.4434477612579	28.1477011538991	24.0860799253229
YER157W	593.898577107913	532.047678486855	417.140719671948	517.29799486432	592.4434375498	550.53813584766	368.060674696507	309.518405966246	512.033402452444	491.559330137408	186.539889198058	190.461618916805	193.52757316874	203.42745058347	357.1991511544	337.685598847856	0.997577376914172	1.70662142799862e-08	2.57588187496989e-07	COG3	V	484788	487193	+	2406	protein_coding	- && P40094.1 RecName: Full=Conserved oligomeric Golgi complex subunit 3; Short=COG complex subunit 3; AltName: Full=Component of oligomeric Golgi complex 3; AltName: Full=Protein SEC34	-	630	591	460	538	731	537	351	272	466	499	186	187	181	210	357	306	11.9265609121021	10.715264118959	8.30210332240714	10.3193001707576	11.9209822554475
YGL101W	828.62991948866	754.409398598959	579.462869283423	664.410621656589	683.214525108729	754.555061422492	620.774699203225	680.485318999321	638.393576877404	632.427033964361	535.550004471843	525.55184685065	474.730621474699	466.914434196346	376.209750235446	452.454560547781	0.53499178312599	1.71994839228987e-08	2.58994559771388e-07	-	VII	312193	312840	+	648	protein_coding	- && P53144.1 RecName: Full=HD domain-containing protein YGL101W	-	879	838	639	691	843	736	592	598	581	642	534	516	444	482	376	410	61.785159666914	56.4131090431589	42.8205042920749	49.2115035731687	51.0437833077247
YKL194C	185.71114236549	213.35922132214	229.427395819571	266.341160924566	222.875438202729	199.916082849709	205.526758519987	226.449127894423	127.458958550394	149.733503368509	66.1915735864076	81.4809064884729	76.9833440229241	62.9656394663122	133.074193567325	143.461202124906	1.11044968501772	1.73688119561322e-08	2.60936105201428e-07	MST1	XI	77258	78646	-	1389	protein_coding	- && P07236.2 RecName: Full=Threonine--tRNA ligase, mitochondrial; AltName: Full=Threonyl-tRNA synthetase; Short=ThrRS; Flags: Precursor	tRNA-synt_2b	197	237	253	277	275	195	196	199	116	152	66	80	72	65	133	130	6.46002627702923	7.44315602338539	7.90941204214641	9.20324781060357	7.76820603285819
YKR079C	1392.36221966411	1341.37231970459	1027.43572910504	1144.20931949543	1489.61838333315	1485.53027717553	1150.32068416543	979.762307121095	1418.53030593585	1461.87183551887	835.417890870871	818.883110209153	933.423046277955	849.551781722397	857.478074339833	904.909121095561	0.57330040392368	1.75472054025422e-08	2.63004517170353e-07	TRZ1	XI	586789	589305	-	2517	protein_coding	- && P36159.1 RecName: Full=Ribonuclease Z; Short=RNase Z; AltName: Full=tRNA 3 endonuclease; AltName: Full=tRNase Z	-	1477	1490	1133	1190	1838	1449	1097	861	1291	1484	833	804	873	877	857	820	26.7280690063268	25.8234388228546	19.5466627391781	21.8186230221135	28.6518440772613
YMR277W	2000.40123908411	2016.55972895187	2171.85222524851	2197.07419751853	2060.98996127105	2117.06005684436	2086.72576252435	1919.69687818036	2398.64574582336	2407.55711995155	1750.06508951941	1605.17385782292	1737.47130607294	1607.07685960942	1769.98683023006	1677.39251715275	0.337937277189901	1.76707220275972e-08	2.64242741431199e-07	FCP1	XIII	820256	822454	+	2199	protein_coding	- && Q03254.1 RecName: Full=RNA polymerase II subunit A C-terminal domain phosphatase; AltName: Full=CTD phosphatase FCP1	NIF	2122	2240	2395	2285	2543	2065	1990	1687	2183	2444	1745	1576	1625	1659	1769	1520	43.9531954544175	44.4358826795463	47.2940181524598	47.9539700723849	45.374454654305
YGL067W	482.660430919447	482.533935142055	390.842717779586	429.799635138199	478.979578101138	514.655762002841	357.574615588344	343.656465447817	392.265932780092	411.7671342634	245.711144373786	235.276117485466	284.410687640247	305.141175875205	286.159544062068	325.546574052671	0.613470329695684	1.91455104494048e-08	2.85635098159711e-07	NPY1	VII	376101	377255	+	1155	protein_coding	- && P53164.1 RecName: Full=NADH pyrophosphatase	NUDIX	512	536	431	447	591	502	341	302	357	418	245	231	266	315	286	295	20.1910210182272	20.2438834348349	16.2039618217385	17.8603157216027	20.0768597061543
YBR241C	4322.26186672981	4207.76793442904	3986.41435582149	4322.99588273231	4844.90679845787	4957.91885467278	4513.19984015317	4783.88006868419	3968.80826106916	3887.16055455353	5689.46662054076	5745.42241876845	5655.06814635063	5933.30064201788	5480.05532457324	5262.81902256675	-0.361824071706734	1.95959445067123e-08	2.91681570307285e-07	-	II	702589	704055	-	1467	protein_coding	- && P38142.1 RecName: Full=Probable metabolite transport protein YBR241C	Sugar_tr	4585	4674	4396	4496	5978	4836	4304	4204	3612	3946	5673	5641	5289	6125	5477	4769	142.357230464357	138.985539336107	130.122828561625	141.435940130136	159.888078918976
YDL099W	3320.17585487948	3249.9020631769	4120.62484823768	4283.57354483373	3151.05346811713	3191.48085082638	4452.38069732583	4358.2922604806	4261.08483843472	4132.44767520326	5986.3257990495	6367.73284207416	6152.25224316535	6184.1944977375	4920.74348845192	4951.61856872657	-0.580715956666111	1.97530394030976e-08	2.93343987457496e-07	BUG1	IV	283419	284444	+	1026	protein_coding	- && Q12191.1 RecName: Full=Binder of USO1 and GRH1 protein 1	-	3522	3610	4544	4455	3888	3113	4246	3830	3878	4195	5969	6252	5754	6384	4918	4487	156.355187603284	153.486740594752	192.316650855635	200.384414732394	148.685693575901
YGR207C	1106.72528495983	1222.53933567707	908.641306763678	806.715646266104	1092.49487526283	1247.68139911844	514.865502210783	512.070892223569	857.051617838855	745.712250328693	421.219104640775	331.016182609421	418.062326568935	332.264835953001	519.28952226648	534.117090988112	1.08202545312041	2.07650658714538e-08	3.07665884242183e-07	CIR1	VII	910843	911628	-	786	protein_coding	- && P42940.1 RecName: Full=Probable electron transfer flavoprotein subunit beta; Short=Beta-ETF; AltName: Full=Changed intracellular redox state protein 1	-	1174	1358	1002	839	1348	1217	491	450	780	757	420	325	391	343	519	484	68.0324098731848	75.3682179007257	55.3568157840995	49.2609754838321	67.2911009306257
YMR157C	895.561346432568	838.132637345622	794.381022679623	812.484768885409	1003.34469998174	946.269458821956	894.460841926268	883.037805256643	884.521220974716	905.29664207671	1140.30029042038	1096.93670360107	1197.51868480104	1231.22042710281	1101.61418885432	1030.71355988202	-0.355349138722933	2.17890404877639e-08	3.21374704651366e-07	AIM36	XIII	571277	572044	-	768	protein_coding	- && Q03798.1 RecName: Full=Altered inheritance of mitochondria protein 36, mitochondrial; AltName: Full=Found in mitochondrial proteome protein 39; Flags: Precursor	-	950	931	876	845	1238	923	853	776	805	919	1137	1077	1120	1271	1101	934	56.3420557969406	52.8809785955357	49.5300551406571	50.7760697368779	63.2484245567914
YLR324W	3211.76579715343	3051.8470897977	4100.67463990554	4039.34735394983	3569.24883579934	3918.3552238543	4071.73675169953	4193.291639653	2970.01349104926	3002.55077807379	4883.1329059427	4898.02099128833	4964.35647636718	5220.3358628301	6708.74035991666	6680.87782818601	-0.621753094758056	2.17898019562381e-08	3.21374704651366e-07	PEX30	XII	779215	780786	+	1572	protein_coding	- && Q06169.1 RecName: Full=Peroxisomal membrane protein PEX30; AltName: Full=Peroxin-30	-	3407	3390	4522	4201	4404	3822	3883	3685	2703	3048	4869	4809	4643	5389	6705	6054	98.716533406278	94.0715238157069	124.91193661462	123.328580457437	109.922109977179
YLR410W	3737.7902511633	3595.59801671151	3788.72592780304	3881.6580023555	3753.22237933396	3793.27952073807	3877.74465819852	3776.80731397783	3834.75659776616	3838.89120149395	3506.14759481941	3384.51315326494	3248.26943252283	3100.81556817947	3214.7923603896	3294.08991032957	0.20257470091568	2.18478059865257e-08	3.21496188321085e-07	VIP1	XII	937541	940981	+	3441	protein_coding	- && Q06685.1 RecName: Full=Inositol hexakisphosphate and diphosphoinositol-pentakisphosphate kinase; AltName: Full=InsP6 and PP-IP5 kinase	Acid_phosphat_A	3965	3994	4178	4037	4631	3700	3698	3319	3490	3897	3496	3323	3038	3201	3213	2985	52.4842291709508	50.6330874814754	52.7241623141194	54.1424207664044	52.8056503763842
YJR015W	1420.64310428829	1461.10555361111	1382.00534082619	1260.55329231807	1528.52027800126	1461.95043150608	1243.64661022808	1393.97076216416	1438.30842019367	1469.75254622247	1087.14645102524	1088.78861295222	1095.94343921524	1208.94027775319	1108.61809377892	1163.13928492039	0.321468695755285	2.22775112669672e-08	3.27074369965019e-07	-	X	462721	464253	+	1533	protein_coding	- && P47090.1 RecName: Full=Uncharacterized endoplasmic reticulum membrane protein YJR015W	-	1507	1623	1524	1311	1886	1426	1186	1225	1309	1492	1084	1069	1025	1248	1108	1054	44.7755987022624	46.1835579332073	43.1686768552943	39.4660925226369	48.271391820675
YDL236W	888.962473353591	909.252377786335	620.270113599157	600.950272844238	1021.98519117688	999.580414248545	800.086309952805	710.071637216682	1102.08047781073	1128.91180829152	611.770604359221	528.607380843968	492.907244369	478.538859943973	452.252146559632	483.353896390068	0.789974199706564	2.2363982171961e-08	3.27599376033714e-07	PHO13	IV	32296	33234	+	939	protein_coding	- && P19881.2 RecName: Full=4-nitrophenylphosphatase; Short=PNPPase	-	943	1010	684	625	1261	975	763	624	1003	1146	610	519	461	494	452	438	45.7421321870786	46.9209507989338	31.6312558366873	30.7169448471576	52.6914053423412
YGR150C	2479.290885387	2531.5026597378	1910.68586162781	1978.80905842151	2444.33571497975	2546.62333230091	2403.40474759086	2181.4220008724	2190.97554611625	2070.65673737241	3192.23907159902	3150.25554711058	3223.67753095995	3438.89261700628	2769.54411875456	2838.32470665583	-0.448175395235707	2.24997889906151e-08	3.28249047192787e-07	CCM1	VII	790459	793053	-	2595	protein_coding	- && P48237.1 RecName: Full=Mitochondrial group I intron splicing factor CCM1; AltName: Full=COB and COX1 mRNA maturation protein 1; AltName: Full=Required for respiratory growth protein 2; Flags: Precursor	-	2630	2812	2107	2058	3016	2484	2292	1917	1994	2102	3183	3093	3015	3550	2768	2572	46.1624330112128	47.2703672768116	35.2576286093242	36.5992007233774	45.6020390958757
YBL079W	2124.83713143053	2050.76922435373	2526.42183696967	2379.76308046318	2168.78062774728	2174.47185499607	2233.53059003863	2370.3192633371	2308.54544753774	2272.59994915231	1878.43662617184	1832.30188465953	1663.6956013843	1701.04096773607	1921.07106503206	1879.34174783627	0.318712071297599	2.25099578802484e-08	3.28249047192787e-07	NUP170	II	75259	79767	+	4509	protein_coding	- && P38181.1 RecName: Full=Nucleoporin NUP170; AltName: Full=Nuclear pore protein NUP170	-	2254	2278	2786	2475	2676	2121	2130	2083	2101	2307	1873	1799	1556	1756	1920	1703	22.7690012285421	22.0386255956411	26.8303786697525	25.3313631398236	23.2860680003361
YOL013C	1716.64969668811	1640.25527953139	1827.25771769342	1949.00192488843	1694.66378647966	1839.22796221732	1557.17977756214	1770.6273517775	1430.61693131563	1415.57266013518	2424.01565694465	2329.33541423922	2558.6269756508	2426.59887481711	2255.25738571993	1941.14041952084	-0.463647494113048	2.28655446859829e-08	3.32683375386148e-07	HRD1	XV	301380	303035	-	1656	protein_coding	- && Q08109.1 RecName: Full=ERAD-associated E3 ubiquitin-protein ligase HRD1; AltName: Full=HMG-CoA reductase degradation protein 1	-	1821	1822	2015	2027	2091	1794	1485	1556	1302	1437	2417	2287	2393	2505	2254	1759	50.0864115240171	47.995338906803	52.8373032140423	56.4881054354318	49.5431924322075
YDR376W	471.348077069772	462.728437804135	637.499838976912	644.218692489023	572.182034076824	610.000355361933	493.893383994458	482.484574006207	540.60178971374	594.008569284283	355.027531054368	397.219419131306	376.363015223185	349.701474574442	419.233737629393	395.070079697818	0.528483531291582	2.37898826843785e-08	3.45354252002438e-07	ARH1	IV	1226822	1228303	+	1482	protein_coding	- && P48360.1 RecName: Full=Probable NADPH:adrenodoxin oxidoreductase, mitochondrial; Short=AR; Short=Adrenodoxin reductase; AltName: Full=Ferredoxin--NADP(+) reductase; Short=Ferredoxin reductase; Flags: Precursor	-	500	514	703	670	706	595	471	424	492	603	354	390	352	361	419	358	15.3671066311707	15.1295474534695	20.5983790960794	20.8636453567527	18.6916131881385
YMR173W-A	99.9257923387918	96.3267370526117	67.105246208096	67.3064305585546	76.9933331973064	53.3109554265891	120.58967974387	112.655596289185	96.6930030382298	109.34486101253	273.792418016504	193.517152910123	252.334294297362	216.989280622368	131.073077874584	125.804438786456	-1.14599305379999	2.43308201810276e-08	3.52415018765556e-07	-	XIII	608897	610081	+	1185	protein_coding	- && A0A023PXQ4.1 RecName: Full=Putative uncharacterized membrane protein YMR173W-A	-	106	107	74	70	95	52	115	99	88	111	273	190	236	224	131	114	4.07434517283352	3.9389135561025	2.71168534935729	2.7261094140809	3.1455423922234
YDR007W	2370.88082766096	2548.60740743873	1873.50592791792	1906.6950256802	1877.01641773644	1884.33723219367	2270.2317969172	2187.11167745267	1696.52268967076	1676.62120219212	2805.11865638154	2897.66473699632	2758.56982748811	2849.92171245985	3046.69864219929	3110.90099069316	-0.520807234015792	2.51411036876224e-08	3.63336755754007e-07	TRP1	IV	461842	462516	+	675	protein_coding	- && P00912.2 RecName: Full=N-(5'-phosphoribosyl)anthranilate isomerase; Short=PRAI	-	2515	2831	2066	1983	2316	1838	2165	1922	1544	1702	2797	2845	2580	2942	3045	2819	169.708861774513	182.956194788945	132.908412195195	135.575911898943	134.624799590822
YFR052W	2919.52998937017	3126.5678297544	3769.68254712236	3463.39661245591	3211.02722239714	3205.83380036431	3989.94549065586	3912.22161658807	3695.21101383599	3392.64595790227	4426.81220924853	4376.5431897621	4824.28955876991	4857.07255821676	4486.50138312697	4630.48618550851	-0.407594908079323	2.5729319012184e-08	3.71007591113188e-07	RPN12	VI	252505	253329	+	825	protein_coding	- && P32496.3 RecName: Full=26S proteasome regulatory subunit RPN12; AltName: Full=Nuclear integrity protein 1	-	3097	3473	4157	3602	3962	3127	3805	3438	3363	3444	4414	4297	4512	5014	4484	4196	170.984822130526	183.637705292638	218.802359652329	201.489933156372	188.430330656678
YIL136W	18715.3467481324	18647.7759935308	24263.9874701355	23765.9006302256	20378.9196131186	20401.6925574831	33271.216944289	33913.886224309	25602.7689067477	25238.9611171353	44768.5705049037	42731.6428965485	44850.2823851333	44834.4414064512	34961.4922678908	35013.3617001463	-0.754371027913229	2.65616684748585e-08	3.82156744649412e-07	OM45	IX	93619	94800	+	1182	protein_coding	- && P16547.2 RecName: Full=Mitochondrial outer membrane protein OM45; AltName: Full=Outer membrane protein of 45 kDa	-	19853	20714	26757	24717	25145	19900	31729	29803	23301	25621	44639	41955	41947	46283	34942	31728	765.030888155451	764.464843764822	982.982683929119	965.032353995498	834.688540307794
YKL161C	523.196365547447	490.636184053022	949.448551079412	877.868158570862	537.332420103307	481.849020201863	676.350812476486	689.58880152774	662.566827636961	792.011425712377	312.90562059029	279.07210472302	188.181507611592	204.396152729106	436.243221017698	440.315535752596	1.10711120440239	2.73112836956352e-08	3.9206865038623e-07	KDX1	XI	149386	150687	-	1302	protein_coding	- && P36005.1 RecName: Full=Serine/threonine-protein kinase KDX1; AltName: Full=Kinase dead X-talker protein 1; AltName: Full=MPK1-like protein kinase 1	Pkinase	555	545	1047	913	663	470	645	606	603	804	312	274	176	211	436	399	19.415666474968	18.2598220377701	34.9189859106659	32.3611082471055	19.9798779865978
YMR173W	290.35041547498	243.967717208017	266.607329529462	221.149700406679	149.934385700018	224.521139200442	253.762630417534	275.380346484675	260.41183772796	222.630077376862	133.386049802912	116.110291746074	157.174327380137	156.929747592963	161.08981326571	137.94346358164	0.742628272828028	2.74539589822342e-08	3.93242960144641e-07	DDR48	XIII	608689	609981	+	1293	protein_coding	- && P18899.4 RecName: Full=Stress protein DDR48; AltName: Full=DNA damage-responsive protein 48; Short=DDRP 48; AltName: Full=Flocculent-specific protein; AltName: Full=YP 75	-	308	271	294	230	185	219	242	242	237	226	133	114	147	162	161	125	10.8498190633219	9.14285408012213	9.87358185304012	8.20905005864268	5.61388473102272
YDR159W	1449.86668506662	1388.1853134124	1392.88727264372	1454.78042050133	1390.74273438503	1292.79066909479	1506.84669384296	1308.62561346023	1518.51966135038	1386.01999499666	1052.04485897184	1090.82563561443	1120.53534077812	1125.63189322854	1217.67889903335	1228.24859973093	0.306833301583098	2.78871427326739e-08	3.98564031090871e-07	SAC3	IV	771877	775782	+	3906	protein_coding	- && P46674.2 RecName: Full=Nuclear mRNA export protein SAC3; AltName: Full=Leucine permease transcriptional regulator	SAC3_GANP	1538	1542	1536	1513	1716	1261	1437	1150	1382	1407	1049	1071	1048	1162	1217	1113	17.9347117348353	17.2211899585575	17.075951085254	17.875997363224	17.2375417923589
YLR037C	343.141400106794	342.995203897618	666.518323823656	604.796354590441	404.417613320588	405.983429787101	382.741157447934	417.622260991222	419.735535915952	441.319799401922	217.629870731067	279.07210472302	207.427343617323	234.425919243809	286.159544062068	267.058545494056	0.833327944861136	2.89585691692701e-08	4.12963260118068e-07	PAU23	XII	222685	223059	-	375	protein_coding	- && Q07987.1 RecName: Full=Seripauperin-23; AltName: Full=Cell wall protein DAN2; AltName: Full=Delayed anaerobic protein 2; Flags: Precursor	-	364	381	735	629	499	396	365	367	382	448	217	274	194	242	286	242	44.2120263358494	44.3205080841605	85.1102755732059	77.4074873686251	52.2107059553006
YOR319W	1130.29268881331	1253.14783156295	1059.17469690616	1071.13376631757	998.481963148226	1053.91658035641	1332.77811264746	1156.14228110921	970.226382758602	1121.03109758792	1692.89963960388	1784.43185209756	1917.0991087931	1685.5417334059	1302.72631597487	1329.77498892701	-0.538452630861709	2.91501289978711e-08	4.14779368560016e-07	HSH49	XV	912822	913463	+	642	protein_coding	- && Q99181.1 RecName: Full=Protein HSH49	RRM_1	1199	1392	1168	1114	1232	1028	1271	1016	883	1138	1688	1752	1793	1740	1302	1205	85.0656958904876	94.58346710138	79.0012094455341	80.0780991640867	75.2949704747466
YCR014C	1060.53317340699	1087.50185382762	1353.89368363091	1456.70346137443	1397.22638349638	1442.47142856175	1056.99475810279	941.072506375315	1269.09566487677	1232.34613627635	504.460022938833	517.403756201803	564.544522834777	590.908308837699	945.527164820469	954.568767984952	0.856103575898497	2.93873655936047e-08	4.17236003812498e-07	POL4	III	139185	140933	-	1749	protein_coding	- && P25615.4 RecName: Full=DNA polymerase IV; Short=POL IV	-	1125	1208	1493	1515	1724	1407	1008	827	1155	1251	503	508	528	610	945	865	29.2976655583983	30.1292379479308	37.0677242479073	39.9748107356374	38.6756605264294
YOR289W	1579.01605818374	1698.77152166615	1526.19093740845	1560.54766852192	1638.74231289425	1591.12697734743	1808.84519615804	1549.86790046334	1684.43606429098	1710.11422268245	2430.03307272524	2393.50162809889	2592.84179521654	2683.30494341054	1845.02866870788	1818.64662386035	-0.488873114769051	2.9684364796188e-08	4.20528501279331e-07	-	XV	853357	854112	+	756	protein_coding	- && Q12012.1 RecName: Full=Uncharacterized protein YOR289W	-	1675	1887	1683	1623	2022	1552	1725	1362	1533	1736	2423	2350	2425	2770	1844	1648	100.916764936208	108.883262970789	96.6692269933764	99.0741413676901	104.942074070381
YDR128W	2417.07293921379	2334.34793623759	2520.9808710609	2638.41207789534	2519.70813589922	2574.30402069548	2439.05734855862	2716.25159941702	2419.52264420662	2193.79284211625	3107.99525067086	3148.21852444837	3010.90412178548	3031.06901369371	2840.58372584689	2963.02559773364	-0.284477217029123	3.06926412910621e-08	4.3386096879707e-07	MTC5	IV	709549	712995	+	3447	protein_coding	- && Q03897.1 RecName: Full=Maintenance of telomere capping protein 5; AltName: Full=SEH-associated protein 3	-	2564	2593	2780	2744	3109	2511	2326	2387	2202	2227	3099	3091	2816	3129	2839	2685	33.8802839560433	32.8149884591611	35.0210721676809	36.737230781226	35.389116966533
YDR540C	204.565065448281	165.645977735332	245.750293545865	307.68653969625	164.52259620056	209.142978981234	216.012817628149	262.863058008099	199.978710829066	190.122145724489	156.452810295145	138.517541030404	78.0525571343536	87.1831931072015	110.061363100795	107.044127739353	0.938907041521153	3.18080816377368e-08	4.48646741003886e-07	IRC4	IV	1517136	1517675	-	540	protein_coding	- && Q03036.1 RecName: Full=Uncharacterized protein IRC4; AltName: Full=Increased recombination centers protein 4	-	217	184	271	320	203	204	206	231	182	193	156	136	73	90	110	97	18.3035899627581	14.863979089176	21.792219085732	27.3476372968116	14.7500185216628
YOR131C	329.000957794701	314.187207769734	519.612244287013	502.875188316058	351.737964290852	351.647263679232	353.380191945079	392.58768403807	493.354072320059	475.797908730197	243.705339113591	234.25760615436	229.880818957343	200.521344146564	285.158986215697	268.162093202709	0.745460125262167	3.24138548321623e-08	4.56194993934137e-07	-	XV	572182	572838	-	657	protein_coding	- && Q12486.1 RecName: Full=Putative uncharacterized hydrolase YOR131C	-	349	349	573	523	434	343	337	345	449	483	243	230	215	207	285	243	24.1952637977499	23.172403374579	37.8717329104518	36.7366805810765	25.9187854986233
YGR057C	2403.87519305584	2471.18591784504	2334.17437485999	2225.91981061506	1977.5129789624	1960.20282260843	2403.40474759086	2213.28418972187	2188.77797786538	2005.64087406766	3186.22165581844	3305.06926943868	3186.25507205991	3183.15525055849	2475.38011192153	2713.62381557803	-0.439467105069818	3.25816127840171e-08	4.57559170836415e-07	LST7	VII	604773	605501	-	729	protein_coding	- && P53237.2 RecName: Full=Protein LST7; AltName: Full=Lethal with SEC thirteen protein 7	-	2550	2745	2574	2315	2440	1912	2292	1945	1992	2036	3177	3245	2980	3286	2474	2459	159.324643813051	164.257739934735	153.322869828275	146.550417458608	131.32656519926
YJL013C	1140.66234650885	1182.92834100123	1080.03173288976	1059.59552107896	1068.18119109526	1147.21075235295	1236.30636885237	1070.79713240529	1073.51209054944	917.117708132118	1310.79373753689	1348.50900238423	1471.23724132699	1443.366196997	1509.84179017364	1363.98496789526	-0.359282993870674	3.31264905137914e-08	4.64202014575037e-07	MAD3	X	409493	411040	-	1548	protein_coding	- && P47074.1 RecName: Full=Spindle assembly checkpoint component MAD3; AltName: Full=Mitotic MAD3 protein	-	1210	1314	1191	1102	1318	1119	1179	941	977	931	1307	1324	1376	1490	1509	1236	35.6028461926975	37.0284413356495	33.4092503189396	32.8529392817075	33.4067895719181
YBR175W	180.054965440653	209.758221806155	265.700501878002	246.149231757	261.777332870842	215.294243068917	316.67898506651	314.070147230456	292.276577365558	287.64594068161	317.920133740776	417.589645753424	462.969277248974	395.230475419314	579.322993048732	571.637713082318	-0.821690884196761	3.32366094135481e-08	4.64737006085542e-07	SWD3	II	582408	583355	+	948	protein_coding	- && P38123.1 RecName: Full=COMPASS component SWD3; AltName: Full=Complex proteins associated with SET1 protein SWD3; AltName: Full=Set1C component SWD3	-	191	233	293	256	323	210	302	276	266	292	317	410	433	408	579	518	9.17688594352834	10.7215754506061	13.4210102594879	12.4622144643698	13.3685551669495
YLR148W	694.767065600844	649.080162756384	776.244469650408	725.947929595839	684.024981247648	712.521423489989	641.74681741955	728.27860227352	657.072907009789	653.113899561326	487.410678227183	525.55184685065	491.838031257571	498.88160500232	577.32187735599	602.537048924606	0.384403063578205	3.34778018379759e-08	4.67098487847353e-07	PEP3	XII	434641	437397	+	2757	protein_coding	- && P27801.1 RecName: Full=Vacuolar membrane protein PEP3; AltName: Full=Carboxypeptidase Y-deficient protein 3; AltName: Full=Vacuolar morphogenesis protein 8; AltName: Full=Vacuolar protein sorting-associated protein 18; AltName: Full=Vacuolar protein-targeting protein 18	-	737	721	856	755	844	695	612	640	598	663	486	516	460	515	577	546	12.1758986900182	11.4080002258673	13.4822670106268	12.6378669363326	12.0114646666221
YPL138C	1426.29928121313	1423.29505869326	1429.16037870215	1474.9723496689	1351.030383578	1364.55541678442	1522.57578250521	1395.10869748021	1313.04702989414	1331.84010890937	2213.40610462427	2106.28143272703	2088.17320662182	2065.27297449504	1740.97065268531	1426.88718728849	-0.467668876109531	3.48865495284255e-08	4.85704978348338e-07	SPP1	XVI	291366	292427	-	1062	protein_coding	- && Q03012.1 RecName: Full=COMPASS component SPP1; AltName: Full=Complex proteins associated with SET1 protein SPP1; AltName: Full=Set1C component SPP1; AltName: Full=Suppressor of PRP protein 1	PHD	1513	1581	1576	1534	1667	1331	1452	1226	1195	1352	2207	2068	1953	2132	1740	1293	64.8910371326714	64.940910851107	64.4403101115398	66.6598659109782	61.5887472879983
YHR097C	18897.2871058813	18322.7857872131	12602.1838723501	12908.4118606942	12775.2201177804	13078.6126610961	16418.0227456501	16017.5775087532	13390.8821366694	13575.5092757988	20724.9828509562	21036.3330326615	21303.0020321214	20966.5892401363	22864.7479052671	23321.2737269665	-0.552418683133878	3.54642876915682e-08	4.92686663414045e-07	-	VIII	297385	298609	-	1101	protein_coding	- && P38809.1 RecName: Full=Uncharacterized protein YHR097C	-	20046	20353	13897	13425	15763	12757	15657	14076	12187	13781	20665	20654	19924	21644	22852	21133	829.298177913095	806.403002493186	548.099825594933	562.717690120446	561.74840005174
YBR209W	365.766107806143	353.798202445574	409.886098460262	352.878000214136	269.881894260032	301.411940296484	367.01206878569	431.27748478385	312.054691623378	295.526651385215	569.648693895144	509.255665552956	452.277146134679	462.070923468168	588.32801366607	684.199579364937	-0.654218009702336	3.6240180905216e-08	5.02385340445698e-07	-	II	642583	642900	+	318	protein_coding	- && P38311.1 RecName: Full=Putative uncharacterized protein YBR209W	-	388	393	452	367	333	294	350	379	284	300	568	500	423	477	588	620	55.5744162681084	53.9108839606394	61.7216091629589	53.2601686269862	41.0872808898814
YDR523C	566.560388637866	509.541431511946	398.097338991272	374.031449818253	475.737753545462	445.966646357043	427.831211613033	398.277360618331	328.536453504895	341.825826768899	277.804028536892	317.775535305044	214.91183539733	247.987749282707	257.143366517313	270.369188620015	0.691466971805448	3.66305003324461e-08	5.05372326668233e-07	SPS1	IV	1485566	1487038	-	1473	protein_coding	- && P08458.2 RecName: Full=Sporulation-specific protein 1	Pkinase	601	566	439	389	587	435	408	350	299	347	277	312	201	256	257	245	18.5841212063331	16.7619564066817	12.9415918424974	12.1873826598953	15.6359992876595
YEL045C	281.866150087724	254.770715755973	313.762367405422	250.956833939754	240.705473258947	274.75646258319	196.08930532264	236.690545738894	123.063822048656	132.001904285396	75.2176972572813	75.3698385018375	90.8831144715076	88.1518952528371	137.076424952809	146.771845250865	1.1743873422304	3.66582325939404e-08	5.05372326668233e-07	-	V	68840	69265	-	426	protein_coding	- && P32616.1 RecName: Full=Uncharacterized protein YEL045C	-	299	283	346	261	297	268	187	208	112	134	75	74	85	91	137	133	31.9692091839957	28.9792978721152	35.2689414442958	28.2744718354799	27.3550263709184
YKR042W	18306.2166172358	18266.9702947154	15006.1839763726	15161.2542435327	19317.2220711347	19659.440024236	17838.8837548062	19105.9339565194	22208.6247432807	21891.6292457788	13718.705077098	13526.8489884176	12972.7626809741	13153.0377334398	13772.678755295	14070.2332853273	0.464411334130673	3.6690343840155e-08	5.05372326668233e-07	UTH1	XI	519527	520624	+	1098	protein_coding	- && A7A003.2 RecName: Full=Probable secreted beta-glucosidase UTH1; AltName: Full=Youth protein 1; Flags: Precursor	-	19419	20291	16548	15768	23835	19176	17012	16790	20212	22223	13679	13281	12133	13578	13765	12750	805.554310236762	806.143085437822	654.438887116376	662.731882524782	851.732273594038
YOR211C	2002.28663139239	2079.57722048162	2126.51084267547	2248.99630109227	1897.27782120941	1882.28681083111	2241.91943732516	2330.49152727527	2115.15944146128	2229.25604028247	2536.34075151553	2621.64816626662	2607.81077877655	2518.62557865249	2879.60548185536	2870.32759020677	-0.33746786266486	3.68736392303238e-08	5.06816403038068e-07	MGM1	XV	738924	741569	-	2646	protein_coding	- && P32266.3 RecName: Full=Dynamin-like GTPase MGM1, mitochondrial; AltName: Full=Mitochondrial division and morphology protein 17; AltName: Full=Mitochondrial genome maintenance protein 1; Contains: RecName: Full=Dynamin-like GTPase MGM1 large isoform; Short=l-MGM1; Contains: RecName: Full=Dynamin-like GTPase MGM1 small isoform; Short=s-MGM1; Flags: Precursor	-	2124	2310	2345	2339	2341	1836	2138	2048	1925	2263	2529	2574	2439	2600	2878	2601	36.5624236630286	38.0831762377957	38.4838871571968	40.7947217074249	34.7137763739948
YKL105C	1713.82160822569	1694.27027227117	1524.37728210553	1569.20135245087	2225.51255747161	2120.1356888882	1190.16770877645	1431.52262759389	1318.54095052132	1408.67703826953	857.481748733007	874.901233419978	862.854980923608	962.889932761759	1218.67945687972	1060.50934801565	0.735618916435853	3.7920629264626e-08	5.20100350423532e-07	SEG2	XI	239185	242583	-	3399	protein_coding	- && P34250.1 RecName: Full=Eisosome protein SEG2; AltName: Full=Stability of eisosomes guaranteed protein 2	-	1818	1882	1681	1632	2746	2068	1135	1258	1200	1430	855	859	807	994	1218	961	24.3620044635504	24.1534669224129	21.4754599549926	22.1581032996231	31.6985689280714
YDR499W	1360.31055042336	1564.63428969569	1739.29543550173	1648.04602824804	1620.91227783803	1710.05141637597	1635.82522087336	1447.45372201862	1421.82665831215	1453.00603597731	1973.71237603106	2101.1888760715	2081.75792795324	2173.76761480623	1875.04540409901	1890.3772249228	-0.369600304208007	3.80044181739227e-08	5.2014521483801e-07	LCD1	IV	1447830	1450073	+	2244	protein_coding	- && Q04377.1 RecName: Full=DNA damage checkpoint protein LCD1; AltName: Full=DNA damage checkpoint protein 2; AltName: Full=Lethal, checkpoint-defective, DNA damage-sensitive protein 1	-	1443	1738	1918	1714	2000	1668	1560	1272	1294	1475	1968	2063	1947	2244	1874	1713	29.2896230619705	33.7860905767396	37.1151889277095	35.2493861080059	34.9701448051856
YHR031C	666.486180976658	541.050177276819	764.455710181418	711.525123047577	525.175578019521	509.529708596438	672.156388833221	499.553603746993	637.294792751969	650.158633047474	409.18427307961	413.515600429	349.632687437447	479.507562089609	410.228717012056	381.827507193981	0.60043722846254	3.91974732429045e-08	5.35339697989775e-07	RRM3	VIII	170799	172970	-	2172	protein_coding	- && P38766.1 RecName: Full=ATP-dependent DNA helicase RRM3; AltName: Full=Regulation of Ty1 transposition protein 104; AltName: Full=rDNA recombination mutation protein 3	-	707	601	843	740	648	497	641	439	580	660	408	406	327	495	410	346	14.8262014579818	12.070511484109	16.8536386825395	15.7230027966821	11.705917864401
YBR002C	2098.44163911463	1967.94623548607	1881.66737678107	1731.69830622795	1877.01641773644	1874.08512538086	2009.12892512395	2132.49078228215	2241.51961588624	2266.6894161246	2602.53232510193	2509.61191984497	2750.01612259668	2745.30188073121	2410.34385190742	2506.15684635124	-0.366021490397113	3.94201216897623e-08	5.37244696446971e-07	RER2	II	241708	242568	-	861	protein_coding	- && P35196.1 RecName: Full=Dehydrodolichyl diphosphate synthase complex subunit RER2; Short=DEDOL-PP synthase; AltName: Full=Ditrans,polycis-polyprenyl diphosphate synthase ((2E,6E)-farnesyl diphosphate specific)	Prenyltransf	2226	2186	2075	1801	2316	1828	1916	1874	2040	2301	2595	2464	2572	2834	2409	2271	117.75851292214	110.753645129696	104.650395727798	96.5326334808403	105.54209027155
YJL066C	2418.01563536793	2373.05868103444	2049.43049230131	2074.96110207658	2351.94371514298	2461.53084575462	2266.03737327393	2281.56030868501	1897.60018462526	2102.17958018683	2723.88354334368	2717.38823139057	2965.99717110544	3063.03618449968	2736.52570982432	2919.98723709617	-0.35753359280167	3.98363504998485e-08	5.4177436679794e-07	MPM1	X	314114	314872	-	759	protein_coding	- && P40364.1 RecName: Full=Mitochondrial peculiar membrane protein 1	-	2565	2636	2260	2158	2902	2401	2161	2005	1727	2134	2716	2668	2774	3162	2735	2646	153.927387220733	151.500704550443	129.298232633867	131.211909974969	150.018880332089
YGL017W	971.919734917871	892.147630085404	1065.52249046639	1200.93902525192	976.599647397413	964.723251085006	1037.07124579728	1074.21093835344	1087.79628418009	964.401972353753	1288.72987967475	1164.15845145406	1361.10829084976	1432.71047339501	1413.78823692204	1538.34550586245	-0.417119573493393	4.0051851003107e-08	5.42987775973183e-07	ATE1	VII	459854	461365	+	1512	protein_coding	- && P16639.2 RecName: Full=Arginyl-tRNA--protein transferase 1; Short=Arginyltransferase 1; Short=R-transferase 1; AltName: Full=Arginine-tRNA--protein transferase 1	-	1031	991	1175	1249	1205	941	989	944	990	979	1285	1143	1273	1479	1413	1394	31.058264074397	28.591233069436	33.7451995594823	38.1218738657563	31.2698316653829
YDL231C	3130.69392789743	3002.3333464529	2734.08536915418	2815.33183822068	3356.90932740256	3314.50613258005	3132.18585560816	2930.18343883487	3249.10465890961	3332.55553878728	2381.89374648058	2617.57412094219	2446.3595989507	2356.85232033135	2490.38847961709	2604.37259242137	0.32024490302375	4.0093679433314e-08	5.42987775973183e-07	BRE4	IV	38867	42244	-	3378	protein_coding	- && Q07660.1 RecName: Full=Protein BRE4; AltName: Full=Brefeldin A-sensitivity protein 4	-	3321	3335	3015	2928	4142	3233	2987	2575	2957	3383	2375	2570	2288	2433	2489	2360	44.779530362924	43.0672573520752	38.7573073146191	40.0013842165618	48.1105959847882
YHR065C	2378.42239689407	2659.33814255528	1719.34522716959	1939.38672052292	2095.02911910565	2177.54748703991	2358.31469342576	2205.3186425095	2998.58187831056	2985.80426782863	1436.15656629902	1552.21126860541	1750.30186341009	1587.7028166967	1374.76648091357	1261.35503099052	0.65461213610105	4.07801065985068e-08	5.51128637293627e-07	RRP3	VIII	227532	229037	-	1506	protein_coding	- && P38712.2 RecName: Full=ATP-dependent rRNA helicase RRP3; AltName: Full=Ribosomal RNA-processing protein 3	DEAD	2523	2954	1896	2017	2585	2124	2249	1938	2729	3031	1432	1524	1637	1639	1374	1143	76.3066842830244	85.5650762309097	54.6687679509168	61.8079755788123	67.3481798729191
YPL130W	227.18977314763	236.765718176046	142.371941279339	115.382452386094	200.993122451916	158.907655598487	217.061423538965	229.86293384258	237.337371093837	183.226523858834	77.2235025174755	72.3143045085197	69.4988522429176	61.9969373206767	124.069172949988	137.94346358164	1.10768724000637	4.09077896720155e-08	5.51700044428435e-07	SPO19	XVI	304387	305058	+	672	protein_coding	- && Q03029.1 RecName: Full=Sporulation-specific protein 19; Flags: Precursor	-	241	263	157	120	248	155	207	202	216	186	77	71	65	64	124	125	16.334959936316	17.0725148020573	10.1450993569252	8.24091748899455	14.4801378168329
YGR264C	2911.04572398291	2860.99411545047	2774.89261346991	2800.90903167242	2894.1388720798	2801.90079193977	2924.56188526654	2977.97672210907	3618.29612505558	3904.89215363665	2281.60348347087	2114.42952337587	2288.11605845913	2438.22330056474	1993.11122997077	1938.93332410354	0.485650349064643	4.13219355010601e-08	5.56124381951767e-07	MES1	VII	1019598	1021853	-	2256	protein_coding	- && P00958.4 RecName: Full=Methionine--tRNA ligase, cytoplasmic; AltName: Full=Methionyl-tRNA synthetase; Short=MetRS	-	3088	3178	3060	2913	3571	2733	2789	2617	3293	3964	2275	2076	2140	2517	1992	1757	62.3459864012372	61.4505564738396	58.899045460181	59.5888469922298	62.1070701797139
YOR347C	1959.86530445611	1864.41749940149	1947.86579533771	2194.18963620888	1770.84666353805	1389.16047313516	2306.93300379577	2446.56092951261	2000.8858924161	1952.44607681832	3103.98364015048	2814.14680784563	3364.81366166864	3319.74225309311	2710.51120581868	2538.15972990218	-0.585329973793706	4.58980967850783e-08	6.1642766160417e-07	PYK2	XV	984942	986462	-	1521	protein_coding	- && P52489.1 RecName: Full=Pyruvate kinase 2; Short=PK 2	PK	2079	2071	2148	2282	2185	1355	2200	2150	1821	1982	3095	2763	3147	3427	2709	2300	62.2580593884998	59.3966439934722	61.3240724856251	69.2388775643387	56.3653898093681
YGR257C	1273.58250424252	1299.06057539176	1313.99326696664	1192.28534132297	1426.40280449747	1396.33694790412	1573.9574721352	1574.90247741649	1339.41784890457	1440.19988108395	1610.66162393592	1658.13644704042	1937.41415791026	1981.96458997038	1904.06158164376	1979.7645893237	-0.416347862898675	4.88465257171088e-08	6.54665054216853e-07	MTM1	VII	1006205	1007305	-	1101	protein_coding	- && P53320.1 RecName: Full=Mitochondrial carrier protein MTM1; AltName: Full=Manganese trafficking factor for mitochondrial SOD2	Mito_carr	1351	1443	1449	1240	1760	1362	1501	1384	1219	1462	1606	1628	1812	2046	1903	1794	55.8905436675941	57.1728753794363	57.1487837149786	51.9754142085179	62.7213845138021
YGL191W	7208.7974907051	7522.48798889368	6014.08098448774	5924.88893002591	7004.77240867704	6921.19730932506	7395.81748898707	7390.88987776018	6757.52237142175	7151.74496352221	11230.5036518271	10366.408327996	10948.7422610381	10525.9175144761	7851.37742047219	7889.26256916118	-0.500429269162652	5.04790837381401e-08	6.73945401867947e-07	COX13	VII	144808	145197	+	390	protein_coding	- && P32799.1 RecName: Full=Cytochrome c oxidase subunit 6A, mitochondrial; AltName: Full=Cytochrome c oxidase polypeptide VIa; Flags: Precursor	-	7647	8356	6632	6162	8643	6751	7053	6495	6150	7260	11198	10178	10240	10866	7847	7149	893.093209505072	934.64103965083	738.424054947019	729.156379426238	869.541258616585
YCR083W	2152.17531990058	2276.73194398182	2064.84656237614	1973.0399358022	2272.51901352892	2128.33737433844	2730.56979176554	2630.90645071309	2167.90107948213	2028.29791734053	2894.37699046019	2814.14680784563	3320.97592410003	3158.9376969176	2892.61273385818	2998.33912441054	-0.426396125256914	5.05289569386284e-08	6.73945401867947e-07	TRX3	III	259578	259961	+	384	protein_coding	- && P25372.1 RecName: Full=Thioredoxin-3, mitochondrial; Flags: Precursor	-	2283	2529	2277	2052	2804	2076	2604	2312	1973	2059	2886	2763	3106	3261	2891	2717	270.797712388243	287.29537028595	257.488437340813	246.609455858162	286.508210754835
YDR020C	453.436850141121	443.823190345211	419.86120262633	435.568757757503	481.410946517895	451.092699763446	423.636787969768	397.139425302279	557.083551595256	547.709393900599	350.013017903882	277.035082060808	344.286621880299	337.108346681179	340.189667766095	310.096906131528	0.497861682022098	5.0598068096897e-08	6.73945401867947e-07	DAS2	IV	485746	486444	-	699	protein_coding	- && Q12084.1 RecName: Full=Putative uridine kinase DAS2; AltName: Full=DST1-delta 6-azauracil sensitivity protein 2; AltName: Full=Regulator of rDNA transcription 3	-	481	493	463	453	594	440	404	349	507	556	349	272	322	348	340	281	31.3428298288325	30.7666893164181	28.7627058993856	29.9078104235785	33.3426072503898
YPL227C	270.553796238049	273.675963214897	314.669195056883	238.457068264593	314.456981900578	261.428723726543	288.366625474471	319.759823810718	432.920945421165	454.125954295281	497.439704528154	457.311587666554	560.267670389059	477.570157798337	627.349769674534	613.572526011137	-0.766776025511989	5.12850159787955e-08	6.81689718565883e-07	ALG5	XVI	120163	121167	-	1005	protein_coding	- && P40350.1 RecName: Full=Dolichyl-phosphate beta-glucosyltransferase; Short=DolP-glucosyltransferase; AltName: Full=Asparagine-linked glycosylation protein 5	Glycos_transf_2	287	304	347	248	388	255	275	281	394	461	496	449	524	493	627	556	13.007269516144	13.1952779973996	14.9930275276183	11.3880459788215	15.1480228446869
YHR195W	3255.12982024385	2935.71485540717	3370.67838047963	3166.28679756172	2996.2563455836	3269.3968626037	3563.16288495364	3814.35917940756	3253.49979541135	3260.64405361688	4610.3433905563	4804.31794882659	4684.22264117265	5041.12596588752	3680.05175895205	3844.76021694748	-0.434727808039883	5.19121215089671e-08	6.88608429051186e-07	NVJ1	VIII	490747	491712	+	966	protein_coding	- && P38881.1 RecName: Full=Nucleus-vacuole junction protein 1; Flags: Precursor	-	3453	3261	3717	3293	3697	3189	3398	3352	2961	3310	4597	4717	4381	5204	3678	3484	162.813253934979	147.259965665753	167.086499295224	157.317920529038	150.162887822809
YKL006C-A	1159.51626959164	1188.32984027521	1184.31691280775	1158.63212604369	1329.9585239661	1197.44607573569	1107.32784182197	1124.28009225975	1339.41784890457	1226.43560324864	1850.35535252912	1638.78473174941	1626.27314248427	1736.88294712458	1376.76759660631	1370.60625414718	-0.413144868929102	5.29772488776192e-08	7.01297188011107e-07	SFT1	XI	430198	430632	-	294	protein_coding	- && P43682.1 RecName: Full=Protein transport protein SFT1; AltName: Full=P14	-	1230	1320	1306	1205	1641	1168	1056	988	1219	1245	1845	1609	1521	1793	1376	1242	190.558394514937	195.856334937235	192.895355925668	189.148677604542	219.003743386386
YGR080W	1101.06910803499	1085.70135406962	1100.88876887336	1157.67060560714	1263.50112057474	1342.00078179625	940.599502002183	946.762182955576	1096.58655718356	1151.56885156439	813.354033008735	836.197802837953	923.800128275089	816.615908770788	762.425078934601	764.758562096615	0.449433477013521	5.41289408893485e-08	7.15077624018796e-07	TWF1	VII	642010	643008	+	999	protein_coding	- && P53250.1 RecName: Full=Twinfilin-1; AltName: Full=Twinfilin-A	Cofilin_ADF	1168	1206	1214	1204	1559	1309	897	832	998	1169	811	821	864	843	762	693	53.2534389749695	52.6614535298069	52.769031554959	55.6191812590559	61.2309382912323
YOL100W	2313.37636225844	2259.62719628089	2643.40260400811	2720.14131500216	2530.24406570516	2469.73253120487	2634.09804797044	2596.76839123152	2116.25822558671	2223.34550725477	3230.34937154271	3274.51392950551	3412.92825168297	3403.05063761777	2948.64397325495	2857.08501770294	-0.379369266224617	5.42575199362945e-08	7.15313426098903e-07	PKH2	XV	129237	132482	+	3246	protein_coding	- && Q12236.1 RecName: Full=Serine/threonine-protein kinase PKH2; AltName: Full=PKB-activating kinase homolog 2	Pkinase	2454	2510	2915	2829	3122	2409	2512	2282	1926	2257	3221	3215	3192	3513	2947	2589	34.4347034351369	33.7315446058513	38.9956325046675	40.220551826139	37.7376342315982
YNL172W	871.051246424939	732.803401503046	906.827651460757	913.444414723241	839.632559920099	857.076129550548	578.830462770574	698.692284056159	747.173205295412	766.399115925658	446.291670393202	524.533335519544	363.532457886031	324.515218787917	605.337497054375	573.844808499624	0.742768504128444	5.50795052684073e-08	7.24671291311428e-07	APC1	XIV	310636	315882	+	5247	protein_coding	- && P53886.2 RecName: Full=Anaphase-promoting complex subunit 1	-	924	814	1000	950	1036	836	552	614	680	778	445	515	340	335	605	520	8.02104977065482	6.76743920795134	8.27589288857052	8.3555710008483	7.74709673344565
YNL190W	2681.970558527	2726.85688348001	3072.33208314904	3335.51439439466	2292.78041700189	2316.97613969406	3680.60674696507	4184.18815712458	4257.78848605842	4436.84012613003	6146.79021986503	6046.9017727758	6204.6436856254	6630.7661868755	4966.76914938498	4835.74605931799	-0.815693707922288	5.6492984069052e-08	7.41757473752187e-07	-	XIV	282395	283009	+	615	protein_coding	- && P53872.1 RecName: Full=Hydrophilin YNL190W; Flags: Precursor	-	2845	3029	3388	3469	2829	2260	3510	3677	3875	4504	6129	5937	5803	6845	4964	4382	210.706269977036	214.849911956536	239.218196152332	260.311153671876	180.487911368524
YPL240C	8241.99247564204	8230.08439378483	6322.40238598439	6138.34646694018	9355.90566768111	9072.08931865167	13504.9955254026	12720.9788981495	11238.3640349434	11676.2579962299	4393.71642245533	4798.20688083995	4910.8958207957	4952.97407063468	6243.48096135421	6129.10397385945	0.881481967670423	5.69725122082848e-08	7.46536366867181e-07	HSP82	XVI	96496	98625	-	2130	protein_coding	- && P02829.1 RecName: Full=ATP-dependent molecular chaperone HSP82; AltName: Full=82 kDa heat shock protein; AltName: Full=Heat shock protein Hsp90 heat-inducible isoform	HATPase_c	8743	9142	6972	6384	11544	8849	12879	11179	10228	11853	4381	4711	4593	5113	6240	5554	186.961067488745	187.228792329948	142.135872687648	138.317416243451	212.65079085918
YLR340W	7357.74348305915	8069.83991532347	4486.98321942782	4403.76359940257	7100.40623306949	7459.43291699735	5355.23038653863	5514.43454158981	7716.760912926	7464.01812515259	4311.47840678737	4124.97089097894	4011.68759408349	3967.80398852331	2819.5720110731	2896.81273521445	0.815717702020062	5.85489271030461e-08	7.6563981596291e-07	RPP0	XII	805887	806825	+	939	protein_coding	- && P05317.2 RecName: Full=60S acidic ribosomal protein P0; Short=A0; AltName: Full=L10E	-	7805	8964	4948	4580	8761	7276	5107	4846	7023	7577	4299	4050	3752	4096	2818	2625	378.597393128472	416.43505243727	228.817915029136	225.093771839971	366.082000161976
YMR039C	5854.14311720657	5686.87848562008	5629.58606026838	5518.16578536493	4958.37065790653	4848.22131177576	5526.15315000168	5728.36638100766	6169.67286431433	6151.87979300223	6864.86850301454	6630.50876549948	7018.31486342325	7009.528725819	7324.08343543475	7112.36498226938	-0.318802752659632	6.19697426373592e-08	8.08736439267355e-07	SUB1	XIII	348644	349522	-	879	protein_coding	- && P54000.1 RecName: Full=RNA polymerase II transcriptional coactivator SUB1	-	6210	6317	6208	5739	6118	4729	5270	5034	5615	6245	6845	6510	6564	7236	7320	6445	321.790359704488	313.496736591825	306.682333100266	301.308194116385	273.093199226549
YER139C	473.233469378051	508.64118163295	671.959289732421	618.257640702152	522.744209602764	472.622124070338	703.614566157709	631.554100409068	644.98628163001	661.979699102882	785.272759366017	820.920132871365	935.561472500814	825.334228081508	940.524375588615	882.838166922499	-0.550336844658174	6.41093356441642e-08	8.34972395688106e-07	RTR1	V	450563	451243	-	681	protein_coding	- && P40084.1 RecName: Full=RNA polymerase II subunit B1 CTD phosphatase RTR1; AltName: Full=RNA polymerase II-associated protein 2 homolog RTR1; AltName: Full=Regulator of transcription 1	-	502	565	741	643	645	461	671	555	587	672	783	806	875	852	940	800	33.5758417555132	36.1919812624306	47.249478707592	43.574002488064	37.1623261293169
YPR034W	2289.80895840495	2282.1334432558	2020.41200745457	1917.27175048226	2176.88518913647	2393.86694079011	2580.61914651881	2283.83617931712	2185.48162548908	2295.25699242517	1835.31181307766	1756.9320461577	1755.64792896724	1796.94248015399	1743.97232622442	1794.36857426998	0.332576694305897	6.42929470888562e-08	8.35678950088553e-07	ARP7	XVI	639525	640958	+	1434	protein_coding	- && Q12406.1 RecName: Full=Actin-related protein 7; AltName: Full=Actin-like protein ARP7; AltName: Full=Chromatin structure-remodeling complex protein ARP7; AltName: Full=SWI/SNF complex component ARP7	Actin	2429	2535	2228	1994	2686	2335	2461	2007	1989	2330	1830	1725	1642	1855	1743	1626	77.1522627260004	77.1151725758483	67.4670872033069	64.1711164917077	73.4931977951391
YLR262C	590.127792491355	474.431686231088	573.115075723198	510.567351808464	563.267016548715	534.134764947171	583.024886413839	562.140046129874	539.503005588305	616.665612557149	643.863488522328	811.753530891412	841.470718695018	844.708270994219	649.362042294693	743.791155632205	-0.446404619704784	6.99446641762096e-08	9.05883642253312e-07	YPT6	XII	668244	668891	-	648	protein_coding	- && Q99260.1 RecName: Full=GTP-binding protein YPT6	Ras	626	527	632	531	695	521	556	494	491	626	642	797	787	872	649	674	44.0017178060161	35.4769790760677	42.3514220854325	37.8166546994972	42.0823599037588
YJR147W	891.790561816009	893.948129843397	1597.83032187385	1594.20088380119	1205.95873471149	1087.74853283867	1613.80449674622	1791.11018746644	917.484744737749	923.028241159823	2305.6731465932	2232.57683778416	2309.50032068772	2294.85538301067	2264.26240633727	2296.48278170715	-0.867770233558136	6.9974603325759e-08	9.05883642253312e-07	HMS2	X	704196	705272	+	1077	protein_coding	- && P47175.1 RecName: Full=Probable transcription factor HMS2; AltName: Full=High-copy MEP suppressor 2	HSF_DNA-bind	946	993	1762	1658	1488	1061	1539	1574	835	937	2299	2192	2160	2369	2263	2081	40.0078982691098	40.2202316579769	71.0421548708566	71.0448195931445	54.2097638602325
YOR054C	2310.54827379602	2423.47267425823	2633.42749984204	2413.41629574246	2544.02182006679	2527.14432935658	3152.10936791367	2918.80408567434	2236.02569525907	2309.04823615648	3526.20564742135	3640.15949737253	3644.94749686317	3623.91472682268	3151.75721606823	3087.72648881144	-0.436332357682209	7.09712832251508e-08	9.16851511763228e-07	VHS3	XV	427833	429857	-	2025	protein_coding	- && Q08438.1 RecName: Full=Phosphopantothenoylcysteine decarboxylase subunit VHS3; AltName: Full=Viable in a HAL3 SIT4 background protein 3	Flavoprotein	2451	2692	2904	2510	3139	2465	3006	2565	2035	2344	3516	3574	3409	3741	3150	2798	55.1300755744642	57.9910604464664	62.2726732840992	57.2021413458308	60.8214228433491
YOR246C	2532.08187001882	2538.70465876977	2560.88128772518	2366.30179435147	2582.9237147349	2733.21167629397	2421.23104807474	2371.45719865315	2620.60013916112	2517.88706980203	2916.44084832232	2778.49891125693	3161.66317049704	3095.00335530566	3150.75665822186	2960.81850231633	-0.253895730230539	7.11056667791606e-08	9.16851511763228e-07	ENV9	XV	795801	796793	-	993	protein_coding	- && Q08651.1 RecName: Full=Probable oxidoreductase ENV9; AltName: Full=Late endosome and vacuole interface protein 9	adh_short	2686	2820	2824	2461	3187	2666	2309	2084	2385	2556	2908	2728	2957	3195	3149	2683	123.204639970962	123.882762801552	123.492723667064	114.373643974146	125.928230993364
YFL034C-A	1667.62949667285	1451.20280494215	910.4549620666	853.830147657093	1191.37052421095	1239.4797136682	1336.97253629073	1156.14228110921	1299.86162038893	1479.60343460198	2263.55123612912	2057.39288883394	2528.68900853077	2449.84772631236	1740.97065268531	1682.91025569601	-0.752627212772158	7.18805912918579e-08	9.24997250488849e-07	RPL22B	VI	64243	64932	-	369	protein_coding	- && P56628.2 RecName: Full=60S ribosomal protein L22-B; AltName: Full=L1c; AltName: Full=RP4; AltName: Full=YL31	-	1769	1612	1004	888	1470	1209	1275	1016	1183	1502	2257	2020	2365	2529	1740	1525	218.359338951012	190.5678761274	118.14987649397	111.058088046808	156.308017975569
YDR444W	562.789604021308	587.863170984631	684.654876852871	674.025826022097	642.691718162779	586.42050969248	437.26866481038	427.863678835693	646.085065755445	721.085029379925	352.018823164077	400.274953124623	395.608851228916	419.448029060203	387.215886545526	385.13815031994	0.61535205156699	7.27042317434439e-08	9.3373625658578e-07	-	IV	1350290	1352353	+	2064	protein_coding	- && Q04093.1 RecName: Full=Putative lipase YDR444W	-	597	653	755	701	793	572	417	376	588	732	351	393	370	433	387	349	13.1745242832895	13.8011256804675	15.8841209010072	15.6737139994172	15.0748771607726
YGL246C	1263.21284654699	1364.7788165585	1035.59717796818	1050.94183715	1238.37698026825	1214.87465731746	987.786767988915	1106.07312720291	1594.33576600536	1506.20083322665	847.452722432036	841.290359493483	924.869341386519	855.363994596211	685.382124764044	712.891819789918	0.607690791239891	7.64037174995271e-08	9.77849618827342e-07	RAI1	VII	37617	38780	-	1164	protein_coding	- && P53063.3 RecName: Full=Decapping nuclease RAI1; AltName: Full=RAT1-interacting protein	-	1340	1516	1142	1093	1528	1185	942	972	1451	1529	845	826	865	883	685	646	52.4351026060296	56.8142454876506	42.6028888353851	43.3341991122319	51.5063365776006
YAL034C	3341.85786642469	3039.24359149175	3174.80360776411	3223.01650331821	3501.17052013014	3597.46428061348	3489.76047119651	3667.56552363681	3099.67001785053	3036.04379856411	4043.70340455144	3898.86137547343	4009.54916786063	4150.88869404843	4884.72340598257	4791.60415097186	-0.373315025616039	7.64418045677721e-08	9.77849618827342e-07	FUN19	I	80710	81951	-	1242	protein_coding	- && P28003.3 RecName: Full=SWIRM domain-containing protein FUN19	SWIRM	3545	3376	3501	3352	4320	3509	3328	3223	2821	3082	4032	3828	3750	4285	4882	4342	130.006464472005	118.574653603635	122.404233946972	124.550652471348	136.474791204933
YPR061C	2028.6821237083	2143.49496189036	2270.69643925773	2250.91934196538	2528.62315342733	2687.07719563635	2626.75780659473	2642.28580387362	1958.03331152415	1912.05743446234	3661.59750248445	3890.71328482458	3698.40815243465	3528.98191655039	2713.51287935779	2878.05242416735	-0.558902261317323	7.69333433114146e-08	9.82192485754424e-07	JID1	XVI	675977	676882	-	906	protein_coding	- && Q12350.1 RecName: Full=J domain-containing protein 1	DnaJ	2152	2381	2504	2341	3120	2621	2505	2322	1782	1941	3651	3820	3459	3643	2712	2608	108.18931559151	114.641595127394	120.014039079215	119.244074959959	135.119081358526
YBR121C	4260.0439205566	4250.07967874187	3641.8198482664	3623.00900492334	3981.77101050912	4155.17889123011	4102.1463231132	4016.91166566489	5493.92062717215	5209.1497750834	3062.8646323165	3119.70020717741	3130.65599026558	3225.77814496646	2885.60882893358	2854.87792228563	0.488054560061198	7.80426739780123e-08	9.94389889345088e-07	GRS1	II	481364	483367	-	2004	protein_coding	- && P38088.3 RecName: Full=Glycine--tRNA ligase 1, mitochondrial; AltName: Full=Diadenosine tetraphosphate synthetase; Short=AP-4-A synthetase; AltName: Full=Glycyl-tRNA synthetase 1; Short=GlyRS 1; Short=GlyRS1; Flags: Precursor	HGTP_anticodon	4519	4721	4016	3768	4913	4053	3912	3530	5000	5288	3054	3063	2928	3330	2884	2587	102.710520071654	102.765491981255	87.0205677171154	86.7714330098684	96.1920841527335
YNL071W	5717.45217485634	5622.96074421134	6051.26091819763	6216.22962230079	6024.93093672396	6095.90271089421	6198.3095388349	6255.23043233991	6169.67286431433	6051.40073153126	7196.82927357668	7222.26384887202	8248.97915467861	8117.7239804261	6709.74091776304	6838.68515052341	-0.290857503382664	7.88659064060281e-08	1.00290109327351e-06	LAT1	XIV	491523	492971	+	1449	protein_coding	- && P12695.1 RecName: Full=Dihydrolipoyllysine-residue acetyltransferase component of pyruvate dehydrogenase complex, mitochondrial; AltName: Full=Dihydrolipoamide acetyltransferase component of pyruvate dehydrogenase complex; AltName: Full=Pyruvate dehydrogenase complex component E2; Short=PDC-E2; Short=PDCE2; Flags: Precursor	Biotin_lipoyl	6065	6246	6673	6465	7434	5946	5911	5497	5615	6143	7176	7091	7715	8380	6706	6197	190.648206412906	188.03756425397	199.976362621654	205.903503638067	201.300317027276
YOR215C	4808.69308226582	5121.52156161036	6253.48348447338	6471.03253798675	5906.60434044178	5903.16310281346	7314.0262279434	7692.44273651406	6112.53608979173	5959.78746960184	9666.97845150579	9662.61699820178	10085.8872801145	9913.69775843445	7532.19946747989	7700.5559109815	-0.563361454445271	7.98067636730597e-08	1.01287169612567e-06	AIM41	XV	746725	747282	-	558	protein_coding	- && Q12032.1 RecName: Full=Altered inheritance of mitochondria protein 41, mitochondrial; Flags: Precursor >B3LJN9.1 RecName: Full=Altered inheritance of mitochondria protein 41, mitochondrial; Flags: Precursor >C7GWG7.1 RecName: Full=Altered inheritance of mitochondria protein 41, mitochondrial; Flags: Precursor >B5VS96.1 RecName: Full=Altered inheritance of mitochondria protein 41, mitochondri…	-	5101	5689	6896	6730	7288	5758	6975	6760	5563	6050	9639	9487	9433	10234	7528	6978	416.381503196206	444.746723553589	536.647337752201	556.60160990184	512.465286759312
YDR258C	6662.9764174583	6851.80182904138	4262.08996186556	4138.38395891456	7318.4189344387	7350.76058478161	8364.72935058129	7836.96052165271	6466.34457818162	6582.3636151867	3790.97194176698	3627.93736139926	3987.09569252061	4306.84973949576	4079.27433965403	4099.67973764635	0.725325891824725	8.0692443054487e-08	1.02210427869017e-06	HSP78	IV	971808	974243	-	2436	protein_coding	- && P33416.2 RecName: Full=Heat shock protein 78, mitochondrial; Flags: Precursor	AAA	7068	7611	4700	4304	9030	7170	7977	6887	5885	6682	3780	3562	3729	4446	4077	3715	132.156814227937	136.293599222193	83.7811851131974	81.5377215462817	145.445655713016
YGR192C	12215.4567653402	12300.1140967274	9894.39650508831	9680.58775519325	11880.4765404138	11743.7883540688	11339.624319567	12855.2552654437	19439.6887471859	19449.594016499	8008.17750132522	7499.29893093283	7382.91653442071	7579.12558745272	7771.33279276253	7823.04970664199	0.768650020939776	8.25245912725123e-08	1.04194894033825e-06	TDH3	VII	882812	883810	-	999	protein_coding	- && P00359.3 RecName: Full=Glyceraldehyde-3-phosphate dehydrogenase 3; Short=GAPDH 3	-	12958	13663	10911	10068	14659	11455	10814	11297	17692	19744	7985	7363	6905	7824	7767	7089	590.803135477444	596.611475603442	474.26927783868	465.094615378883	575.743633361882
YCR071C	1055.81969263629	1039.78861024081	832.467784040974	746.139858763405	1019.55382276012	982.151832666776	809.523763150151	834.106586666391	739.481716417371	833.385156906307	1230.56152712912	1252.76893726027	1351.48537284689	1222.50210779209	1248.69619227084	1180.79604825884	-0.487985318607974	8.25817116800598e-08	1.04194894033825e-06	IMG2	III	240103	240543	-	441	protein_coding	- && P25642.2 RecName: Full=54S ribosomal protein IMG2, mitochondrial; AltName: Full=Integrity of mitochondrial genome protein 2; Flags: Precursor	-	1120	1155	918	776	1258	958	772	733	673	846	1227	1230	1264	1262	1248	1070	115.677724583593	114.249528713387	90.392004461339	81.2057393201241	111.926349453615
YNL036W	37767.2360232926	39259.8972230318	36093.554183441	36841.6170468797	33589.3546774986	34279.9695499781	43719.5262396622	43750.1990962657	33496.4340638686	33459.5274698341	30641.6840573562	30682.6538495656	26953.7933260263	26858.2356898919	26037.5168361091	26116.5600729848	0.416961684840182	8.30832874732235e-08	1.04623399040355e-06	NCE103	XIV	559814	560479	+	666	protein_coding	- && P53615.1 RecName: Full=Carbonic anhydrase; AltName: Full=Carbonate dehydratase; AltName: Full=Non-classical export protein 3	-	40063	43610	39802	38316	41445	33437	41693	38447	30485	33966	30553	30125	25209	27726	26023	23666	2739.93046959016	2856.42535874985	2595.11490191575	2655.0305844543	2441.67694433623
YDR049W	920.071446440196	973.170119195078	908.641306763678	869.214474641905	1080.33803317905	989.32830743574	807.426551328519	782.899497444034	1168.0075253368	1213.62944835528	668.936054274755	671.198967198796	704.611440432042	691.653331983799	674.375988453964	656.610886648609	0.519018041633804	8.49583096582036e-08	1.06776396963423e-06	VMS1	IV	553254	555152	+	1899	protein_coding	- && Q04311.1 RecName: Full=Protein VMS1; AltName: Full=VCP/CDC48-associated mitochondrial stress-responsive protein 1	-	976	1081	1002	904	1333	965	770	688	1063	1232	667	659	659	714	674	595	23.4096627474855	24.8320029807324	22.9122997400222	21.9688365962538	27.5419998917328
YOR129C	1087.87136187703	1068.59660636869	764.455710181418	759.601144875116	1142.74315587581	1137.98385622142	577.781856859758	656.588677362221	783.433081434749	755.563138708201	409.18427307961	496.015018248579	498.253309926148	484.351072817786	597.333034283408	495.492921185253	0.814684886816575	8.59291906053339e-08	1.07643565536191e-06	AFI1	XV	566877	569558	-	2682	protein_coding	- && Q99222.1 RecName: Full=ARF3-interacting protein 1	-	1154	1187	843	790	1410	1110	551	577	713	767	408	487	466	500	597	449	19.5982520802489	19.3064741525225	13.6488080605801	13.5935193778195	20.627691455891
YAR035W	39315.1431083897	37562.0259512446	37636.0680185758	35600.2941632926	30407.5038761025	30888.572616302	37828.4582326965	41643.8808262527	31264.8035051113	32021.297766426	28454.3534211145	27599.620050308	21182.1809505299	21399.5990992354	26248.6345416933	25924.5427716792	0.494740089222219	8.59815477038302e-08	1.07643565536191e-06	YAT1	I	190193	192256	+	2064	protein_coding	- && P80235.2 RecName: Full=Putative mitochondrial carnitine O-acetyltransferase	-	41705	41724	41503	37025	37519	30129	36075	36596	28454	32506	28372	27098	19811	22091	26234	23492	920.340930041187	881.834866603106	873.163800999338	827.84487992642	713.233690031561
YER090W	1990.03158138858	1840.11075266858	2648.84356991687	2847.06201262686	2201.19887330404	2219.58112497241	2435.91153082617	2472.73344178181	3354.58793495132	3557.15579384004	1453.20591101068	1499.2486793879	1665.83402760716	1662.29288191064	1610.8981326571	1607.8690115076	0.691301237162325	8.71865442205257e-08	1.08941020438026e-06	TRP2	V	337949	339472	+	1524	protein_coding	- && P00899.4 RecName: Full=Anthranilate synthase component 1; AltName: Full=Anthranilate synthase component I	-	2111	2044	2921	2961	2716	2165	2323	2173	3053	3611	1449	1472	1558	1716	1610	1457	63.0918947898041	58.5068810605276	83.2285858071316	89.6637778448242	69.9254204149423
YDR056C	1807.14852748551	1985.050983187	2108.37428964626	2066.30741814763	1619.29136556019	1564.47149963413	2310.07882152822	2372.5951339692	2663.45272005306	2492.27476001532	4148.00527808154	4066.9157451059	3793.56811935187	3650.06968475484	2687.49837535215	2548.09165928006	-0.730666125225413	8.92655262924006e-08	1.11323416959249e-06	EMC10	IV	565023	565640	-	618	protein_coding	- && Q12025.1 RecName: Full=Uncharacterized protein YDR056C; Flags: Precursor	-	1917	2205	2325	2149	1998	1526	2203	2085	2424	2530	4136	3993	3548	3768	2686	2309	141.287565490343	155.643554782977	163.365523006822	160.476533057534	126.851993427012
YNL127W	1314.11843887053	1239.644083378	1262.30409083337	1266.32241493738	1312.9389450488	1277.41250887558	1243.64661022808	1247.1771063934	1383.36921392195	1189.98731624447	1750.06508951941	1633.69217509388	1653.00347027001	1706.85318060988	1519.84736863735	1335.29272747028	-0.32925085480476	9.03979309572669e-08	1.12518426586502e-06	FAR11	XIV	383987	386848	+	2862	protein_coding	- && P53917.1 RecName: Full=Factor arrest protein 11	-	1394	1377	1392	1317	1620	1246	1186	1096	1259	1208	1745	1604	1546	1762	1519	1210	22.1852051196286	20.988206732768	21.120078651632	21.2363433489981	22.2093410215575
YGR170W	1621.43738512002	1596.14303546057	1903.43124041613	2006.69315108148	1536.62483939045	1706.97578433213	1614.85310265704	1445.17785138652	1529.50750260473	1668.74049148852	1177.40768773398	1278.23172053792	1197.51868480104	1166.31738334523	1364.76090244986	1325.3607980924	0.410309521500874	9.27649502167474e-08	1.15242611230805e-06	PSD2	VII	837142	840558	+	3417	protein_coding	- && P53037.1 RecName: Full=Phosphatidylserine decarboxylase proenzyme 2; Contains: RecName: Full=Phosphatidylserine decarboxylase 2 beta chain; Contains: RecName: Full=Phosphatidylserine decarboxylase 2 alpha chain	C2	1720	1773	2099	2087	1896	1665	1540	1270	1392	1694	1174	1255	1120	1204	1364	1201	22.9273453246235	22.6347019053691	26.674321732896	28.1864942573536	21.771263882297
YMR308C	3989.49012431855	3837.76523416153	3020.64290701578	3081.67299914525	3778.34651964045	3773.80051779374	3548.48240220222	3474.1165199079	4569.8431776818	4693.94831283517	2589.49459091067	2856.92428375208	2747.87769637382	2801.48660517808	2409.34329406105	2240.20184856584	0.534361607328609	9.32847163690727e-08	1.15508578016138e-06	PSE1	XIII	888952	892221	-	3270	protein_coding	- && P32337.2 RecName: Full=Importin subunit beta-3; AltName: Full=Karyopherin subunit beta-3; AltName: Full=Karyopherin-121; AltName: Full=Protein secretion enhancer 1	-	4232	4263	3331	3205	4662	3681	3384	3053	4159	4765	2582	2805	2570	2892	2408	2030	58.9478826788595	56.8693942674926	44.2336528637503	45.23180033409	55.9390136152147
YMR099C	1625.20816973658	1671.76402529626	2089.33090896558	1933.61759790362	1912.67648784887	1878.18596810598	2016.46916649966	1870.76565959011	1887.71112749635	1837.19068277809	2489.20432790096	2368.03884482124	2385.41445159922	2592.24694172079	2341.30536050783	2105.56902811016	-0.346599097672569	9.33366528241862e-08	1.15508578016138e-06	-	XIII	463934	464827	-	894	protein_coding	- && Q03161.1 RecName: Full=Glucose-6-phosphate 1-epimerase; AltName: Full=D-hexose-6-phosphate mutarotase	Aldose_epim	1724	1857	2304	2011	2360	1832	1923	1644	1718	1865	2482	2325	2231	2676	2340	1908	87.8354937253442	90.6119355549309	111.910511642621	103.8097498815	103.577344331708
YGR211W	4357.14162443298	4489.5461465549	3049.66139186252	3183.59416541963	4102.52897520805	4175.68310485572	5014.43346552335	5125.2606634999	5669.72608724166	5526.34838090353	2833.19993002426	2862.01684040761	3023.73467912263	2970.04077851867	2495.39126884894	2597.75130616945	0.676059654278606	9.37920893002252e-08	1.15850267089762e-06	ZPR1	VII	915241	916701	+	1461	protein_coding	- && P53303.1 RecName: Full=Zinc finger protein ZPR1	-	4622	4987	3363	3311	5062	4073	4782	4504	5160	5610	2825	2810	2828	3066	2494	2354	144.095370938562	148.901877836686	99.9545519397852	104.58576024226	135.944678651827
YMR309C	6333.03276350946	6223.42741350192	4560.43625919614	4753.75703830706	5506.23900781579	5402.86029034855	5941.40109068492	5605.469366874	7738.73659543469	7402.94261719964	3846.13158642232	3999.69399725291	4327.10546195519	4260.35203650525	3632.02498232625	3832.6211921523	0.578210477927054	9.47893348605709e-08	1.1685860748078e-06	NIP1	XIII	892988	895426	-	2439	protein_coding	- && P32497.2 RecName: Full=Eukaryotic translation initiation factor 3 subunit C; Short=eIF3c; AltName: Full=Eukaryotic translation initiation factor 3 93 kDa subunit; Short=eIF3 p93; AltName: Full=Nuclear transport protein NIP1; AltName: Full=Translation initiation factor eIF3, p93 subunit	-	6718	6913	5029	4944	6794	5270	5666	4926	7043	7515	3835	3927	4047	4398	3630	3473	125.458041426846	123.641930984446	89.5356025507385	93.5470840374329	109.295940053635
YOR298W	395.932384738609	485.234684779044	262.980018923619	321.147825807961	433.594034321673	410.084272512224	413.150728861606	477.932832741998	267.004542480566	258.093275543088	199.57762338932	190.461618916805	192.45836005731	173.397684068768	273.152292059247	196.431492140256	0.866961830350349	9.79420615279082e-08	1.20515374756245e-06	MUM3	XV	875599	877038	+	1440	protein_coding	- && Q08750.1 RecName: Full=Protein MUM3; AltName: Full=Muddled meiosis protein 3	-	420	539	290	334	535	400	394	420	243	262	199	187	180	179	273	178	13.284863682647	16.3281618119549	8.74503256669136	10.7040361607052	14.5774505709783
YBR167C	1365.02403119406	1248.64658216797	1090.91366470729	1005.75037663212	1274.84750651961	1231.27802821795	1084.25851178401	1241.48742981314	918.583528863184	968.342327705556	1680.86480804271	1802.76505605746	1634.82684737571	1670.04249907573	1372.76536522083	1559.31291232686	-0.503077315822954	1.01041149961705e-07	1.24092362880725e-06	POP7	II	571468	571890	-	423	protein_coding	- && P38291.1 RecName: Full=Ribonucleases P/MRP protein subunit POP7; AltName: Full=RNA-processing protein POP7; AltName: Full=RNases P/MRP 15.8 kDa subunit	-	1448	1387	1203	1046	1573	1201	1034	1091	836	983	1676	1770	1529	1724	1372	1413	155.918805369588	143.036579532982	123.495514925661	114.118199251855	145.907844887804
YLR195C	1513.02732739397	1461.10555361111	1134.44139197741	1183.63165739401	1528.52027800126	1395.31173722284	913.335748320961	980.900242437148	1119.66102381768	1234.31631395225	749.168264682522	728.235601740727	688.573243760599	645.155628993291	940.524375588615	922.565884434011	0.678635846405115	1.02277005508524e-07	1.25371813203997e-06	NMT1	XII	541937	543304	-	1368	protein_coding	- && P14743.1 RecName: Full=Glycylpeptide N-tetradecanoyltransferase; AltName: Full=Cell division control protein 72; AltName: Full=Myristoyl-CoA:protein N-myristoyltransferase; Short=NMT; AltName: Full=Peptide N-myristoyltransferase	-	1605	1623	1251	1231	1886	1361	871	862	1019	1253	747	715	644	666	940	836	53.439113309896	51.7539432102388	39.7097486059198	41.5274771945416	54.093599167467
YML052W	233.788646226607	322.289456680701	422.581685580713	372.108408945152	235.032280286514	262.453934407823	389.032792912832	441.518902628322	372.487818522272	362.512692365864	194.563110238834	217.961424856665	104.782884920091	169.522875486225	198.110453581432	199.742135266215	0.915973311007042	1.05005399147842e-07	1.28472514866489e-06	SUR7	XIII	170402	171310	+	909	protein_coding	- && P54003.1 RecName: Full=Protein SUR7	-	248	358	466	387	290	256	371	388	339	368	194	214	98	175	198	181	12.4267654626929	17.1802771650614	22.2611685958521	19.6476527856425	12.5176960579882
YJR067C	433.640230904191	358.299451840556	515.98493368117	539.412964904988	439.267227294106	395.731322974296	444.608906186093	512.070892223569	558.182335720691	520.126906437979	799.313396187376	808.697996898094	964.43022650941	818.553313062059	547.305141964864	603.640596633259	-0.682835927233982	1.05824706277057e-07	1.29230170614326e-06	YAE1	X	567019	567444	-	426	protein_coding	- && P47118.1 RecName: Full=Uncharacterized protein YAE1	-	460	398	569	561	542	386	424	450	508	528	797	794	902	845	547	547	49.1833987446088	40.7553376434694	58.0000800052148	60.7738647498246	49.9206205152786
YKL138C-A	574.101957870983	461.828187925139	547.723901482297	487.490861331246	547.868349909254	547.462503803819	434.122847077931	500.691539063045	523.021243706789	472.842642216345	791.290175146599	865.734631440025	742.033899332074	770.11820578028	591.329687205182	597.01931038134	-0.51072449610999	1.09703070678946e-07	1.33713554072829e-06	HSK3	XI	184803	185012	-	210	protein_coding	- && P69852.1 RecName: Full=DASH complex subunit HSK3; AltName: Full=Helper of ASK1 protein 3; AltName: Full=Outer kinetochore protein HSK3	-	609	513	604	507	676	534	414	440	476	480	789	850	694	795	591	541	132.089501758891	106.563651327214	124.894573484491	111.417204451206	126.304169860375
YMR265C	2533.9672623271	2270.43019482885	1897.0834468559	1825.92730900993	2081.25136474403	2097.58105390002	1199.6051619738	1381.45347368758	1491.05005821452	1515.0666327682	1066.0854957932	1038.88155772803	953.738095395115	1117.88227606345	1190.66383718133	1145.48252158194	0.753298601350991	1.12950178091007e-07	1.37412081067403e-06	-	XIII	796540	797925	-	1386	protein_coding	- && Q03508.1 RecName: Full=Uncharacterized protein YMR265C	-	2688	2522	2092	1899	2568	2046	1144	1214	1357	1538	1063	1020	892	1154	1190	1038	88.3357169547439	79.3766698113394	65.5427071366532	63.2303123701037	72.6979353150087
YHR118C	662.7153963601	862.439384078524	807.076609800073	856.714708966745	621.619858550884	723.798740984075	763.385103074236	708.93370190063	695.530351399994	730.935917759433	1098.17837995631	1101.01074892549	1275.5712419354	1150.81814901506	848.473053722495	926.980075268624	-0.521277074163984	1.13719581666717e-07	1.38088063452442e-06	ORC6	VIII	344321	345628	-	1308	protein_coding	- && P38826.2 RecName: Full=Origin recognition complex subunit 6; AltName: Full=ACS-associated protein 1; AltName: Full=Origin recognition complex 50 kDa subunit	-	703	958	890	891	767	706	728	623	633	742	1095	1081	1193	1188	848	840	24.4803647939735	31.9498473541273	29.5466459387104	31.436454054348	23.0079490791879
YOR309C	372.36498088512	374.503949662491	290.184848467442	232.687945645289	396.313051931398	369.075845261001	357.574615588344	275.380346484675	359.302409017059	403.886423559794	224.650189141747	218.979936187771	237.365310737349	200.521344146564	231.12886251167	215.191803187359	0.633554729201035	1.15602857178834e-07	1.40111530464402e-06	-	XV	896698	897078	-	381	protein_coding	- && Q12444.1 RecName: Full=Putative uncharacterized protein YOR309C	-	395	416	320	242	489	360	341	242	327	410	224	215	222	207	231	195	47.2217876683517	47.6298679475137	36.4712734793319	29.3125758033738	50.3586606522927
YIL057C	23796.4790189445	24902.7121527976	23474.1405857131	22748.6120083549	17261.0948466972	17420.3798963193	24858.2517218102	27255.8266900865	14811.6100108561	14684.7193073314	41113.99332083	38664.7271514426	34925.8462848447	33977.2277581677	31533.5810862242	30820.9839549731	-0.735757990146109	1.16164836206181e-07	1.40528996608976e-06	RGI2	IX	247902	248396	-	495	protein_coding	- && P40188.1 RecName: Full=Respiratory growth induced protein 2 >C7GVY4.1 RecName: Full=Respiratory growth induced protein 2 >A6ZVL3.1 RecName: Full=Respiratory growth induced protein 2	-	25243	27662	25886	23659	21298	16992	23706	23952	13480	14907	40995	37962	32665	35075	31516	27929	2322.76927405063	2437.75132153036	2270.83549112349	2205.74233229067	1688.20005987124
YOR176W	1377.27908119788	1487.21280010201	1796.42557754376	1770.15912368999	1120.860840125	1110.30316782685	1392.54864956399	1297.24626029971	1353.70204253522	1360.40768520994	1857.3756709398	1928.04194978349	2034.71255105034	2211.54699848601	2210.23228263325	2186.12801084184	-0.558223726979531	1.16648674441659e-07	1.40850548951985e-06	HEM15	XV	662401	663582	+	1182	protein_coding	- && P16622.1 RecName: Full=Ferrochelatase, mitochondrial; AltName: Full=Heme synthase; AltName: Full=Protoheme ferro-lyase; Flags: Precursor	-	1461	1652	1981	1841	1383	1083	1328	1140	1232	1381	1852	1893	1903	2283	2209	1981	56.2993062809204	60.9682302741858	72.776794740202	71.8786488532473	45.9086995921924
YNR040W	189.481926982048	223.2619699911	146.906079536643	114.420931949543	208.287227702187	204.016925574831	101.714773349177	95.5865665483995	157.126129937123	159.584391748016	62.1799630660192	60.0921685352488	86.6062620257896	94.9328102722861	86.0479747878946	69.5235056451468	1.06523020544824	1.17226786632147e-07	1.41284522694714e-06	-	XIV	699690	700460	+	771	protein_coding	- && P53736.1 RecName: Full=Uncharacterized protein YNR040W	-	201	248	162	119	257	199	97	84	143	162	62	59	81	98	86	63	11.8744084500814	14.0316364942653	9.12402700101865	7.12288899437869	13.0788341571394
YPR056W	895.561346432568	930.858374882248	832.467784040974	812.484768885409	868.808980921184	823.244177068289	899.703871480349	1011.62449597056	866.940674967765	883.624687641794	1254.63119025145	1161.10291746074	1335.44717617545	1205.06546917065	989.551710060788	1027.40291675606	-0.397548382152738	1.17793764275893e-07	1.41703485516251e-06	TFB4	XVI	671126	672142	+	1017	protein_coding	- && Q12004.1 RecName: Full=RNA polymerase II transcription factor B subunit 4; AltName: Full=General transcription and DNA repair factor IIH subunit TFB4; Short=TFIIH subunit TFB4; AltName: Full=RNA polymerase II transcription factor B 34 kDa subunit; AltName: Full=RNA polymerase II transcription factor B p34 subunit	-	950	1034	918	845	1072	803	858	889	789	897	1251	1140	1249	1244	989	931	42.5473931681911	44.3517344503886	39.1965329080143	38.3441706567574	41.3584372166769
YLL054C	859.738892575265	838.132637345622	727.275776471527	749.985940509608	718.064139082247	713.546634171269	720.392260730769	732.83034353773	736.185364041068	785.115803846722	536.55290710194	536.755471492815	550.644752386193	535.692286536472	697.388818920494	594.812214964034	0.398459538685793	1.20519502640308e-07	1.44713008746541e-06	-	XII	32673	35204	-	2532	protein_coding	- && Q12244.2 RecName: Full=Uncharacterized transcriptional regulatory protein YLL054C	Zn_clus	912	931	802	780	886	696	687	644	670	797	535	527	515	553	697	539	16.4059521713935	16.039728104807	13.7542398139954	14.2165590805404	13.7296766151961
YPL225W	2979.8625432351	2969.02410093003	2750.40826688047	2886.48435052544	2769.32862668627	2841.88400850971	3324.08073728754	3017.8044581709	2929.35847840819	2896.16118357511	4101.87175709707	3928.3982040755	3935.773463172	3844.77881602759	3255.8152320908	3264.29412219594	-0.342175204659502	1.22285763478339e-07	1.46561415968473e-06	-	XVI	126006	126446	+	441	protein_coding	- && Q08971.1 RecName: Full=Protein PBDC1 homolog	-	3161	3298	3033	3002	3417	2772	3170	2652	2666	2940	4090	3857	3681	3969	3254	2958	326.479720900659	326.229390213637	298.648093171287	314.149007009037	304.016165407792
YGL114W	2811.11993164412	2865.49536484545	2663.35281234024	2750.90996897178	3155.91620495064	3227.3632246712	2857.4511069743	2737.87237042202	2617.30378678481	2579.94766659293	2230.45544933592	2175.54020324223	2314.84638624487	2425.63017267147	2233.24511309978	2292.06859087254	0.311107784033226	1.22792658560445e-07	1.46896402648237e-06	-	VII	293460	295637	+	2178	protein_coding	- && P53134.1 RecName: Full=Putative oligopeptide transporter YGL114W	OPT	2982	3183	2937	2861	3894	3148	2725	2406	2382	2619	2224	2136	2165	2504	2232	2077	62.362004725153	63.7514086967938	58.5560801330807	60.621066869456	70.1501104792023
YNL021W	716.449077146054	609.469168080543	802.542471542769	796.138921464046	564.077472687634	627.428936943702	693.128507049546	714.623378480892	641.689929253707	619.620879071001	520.506465020387	525.55184685065	426.616031460371	417.510624768932	522.291195805593	467.904228468924	0.49878769569618	1.24451793251816e-07	1.48606022995699e-06	HDA1	XIV	593227	595347	+	2121	protein_coding	- && P53973.1 RecName: Full=Histone deacetylase HDA1	Hist_deacetyl	760	677	885	828	696	612	661	628	584	629	519	516	399	431	522	424	16.3208670823387	13.9238399530086	18.1187622998122	18.0157879363366	12.8753445167879
YDR102C	28.2808846241863	44.1122440708222	24.4843465894404	24.9995313503203	26.7450525843275	25.630267032014	26.2151477704064	18.206965056838	23.074466634123	10.8359772174579	62.1799630660192	58.055145873037	53.4606555714751	66.8404480488545	40.0223138548347	76.1447918970655	-1.22770770271008	1.24893063199941e-07	1.48857783813952e-06	-	IV	657648	657980	-	333	protein_coding	- && Q03864.1 RecName: Full=Putative uncharacterized protein YDR102C	-	30	49	27	26	33	25	25	16	21	11	62	57	50	69	40	69	4.10343279772882	6.4189333904491	3.52083324213483	3.60323599518801	3.88830204671713
YLR243W	1527.16776970606	1545.72904223677	1425.53306809631	1233.63072009465	1350.21992743908	1344.05120315881	1581.29771351092	1490.69526402861	1316.34338227045	1425.42354851469	1828.29149466698	1731.46926288005	1990.87481348173	1907.37452475644	1773.98906161555	1659.7357538143	-0.350383705206837	1.25198956262216e-07	1.48947561225398e-06	GPN3	XII	624203	625021	+	819	protein_coding	- && Q06543.1 RecName: Full=GPN-loop GTPase 3	-	1620	1717	1572	1283	1666	1311	1508	1310	1198	1447	1823	1700	1862	1969	1773	1504	90.0951508776063	91.452886154259	83.3478814389621	72.2946812880685	79.8144238307482
YDR067C	843.713057954893	902.050378754364	1015.64696963605	1034.59598972864	930.403647479029	1003.68125697367	932.210654715653	964.969148012415	1070.21573817313	1080.64245523194	1177.40768773398	1329.15728709321	1380.35412685549	1314.52881162747	1107.61753593255	1286.73662828954	-0.372831570649864	1.30929584909197e-07	1.55478882079672e-06	OCA6	IV	582791	583465	-	675	protein_coding	- && Q12454.1 RecName: Full=Putative tyrosine-protein phosphatase OCA6; AltName: Full=Oxidant-induced cell-cycle arrest protein 6	-	895	1002	1120	1076	1148	979	889	848	974	1097	1174	1305	1291	1357	1107	1166	60.3934120430177	64.7552480319755	72.0510269402801	73.5651443284231	66.7311182773158
YOR133W	5715.56678254806	6184.71666870507	6092.97499016482	6206.61441793529	6365.32251506994	6381.93649097148	6071.42822362613	6553.36948514563	8872.68181288302	8829.35125455228	4641.43337208931	5099.6862348473	4648.93860849547	4803.79394020681	4190.33626060119	4219.96643788954	0.548116072652201	1.34460113169323e-07	1.59378409371344e-06	EFT1	XV	575098	577626	+	2529	protein_coding	- && P32324.1 RecName: Full=Elongation factor 2; Short=EF-2; AltName: Full=Eukaryotic elongation factor 2; Short=eEF2; AltName: Full=Ribosomal translocase; AltName: Full=Translation elongation factor 2	GTP_EFTU	6063	6870	6719	6455	7854	6225	5790	5759	8075	8963	4628	5007	4348	4959	4188	3824	109.196581607035	118.500158219061	115.367036574989	117.790702013513	121.851913962246
YGR007W	2138.03487758849	2086.77921951359	2304.24906236178	2180.72835009717	2296.02224155757	2343.63161740736	2305.88439788495	2189.38754808477	2409.63358707771	2382.92989900279	2944.52212196504	3055.53399331773	3044.04972823979	3044.63084373261	2536.41414055015	2456.49719946185	-0.330930247420013	1.35581454649887e-07	1.60413222900782e-06	ECT1	VII	506969	507940	+	972	protein_coding	- && P33412.1 RecName: Full=Ethanolamine-phosphate cytidylyltransferase; AltName: Full=CTP:phosphoethanolamine cytidylyltransferase; AltName: Full=Phosphorylethanolamine transferase	CTP_transf_2	2268	2318	2541	2268	2833	2286	2199	1924	2193	2419	2936	3000	2847	3143	2535	2226	106.278909461176	104.029901958665	113.517894007473	107.681321856196	114.35906533079
YBR073W	395.932384738609	355.598702203567	590.344801100953	604.796354590441	327.424280123282	358.823738448196	368.060674696507	396.001489986227	368.092682020534	403.886423559794	200.580526019417	232.220583492148	252.334294297362	235.394621389444	266.148387134651	285.818856541159	0.765162162337478	1.36779948183721e-07	1.61535368421726e-06	RDH54	II	383112	385988	+	2877	protein_coding	- && P38086.4 RecName: Full=DNA repair and recombination protein RDH54; AltName: Full=RAD homolog 54; AltName: Full=Recombination factor TID1; AltName: Full=Two hybrid interaction with DMC1 protein 1; Includes: RecName: Full=DNA topoisomerase; Includes: RecName: Full=Putative helicase	SNF2_N	420	395	651	629	404	350	351	348	335	410	200	228	236	243	266	259	6.6493582561737	5.98919228159096	9.82578036187018	10.0896099281315	5.50974869602119
YLL014W	879.535511812195	1099.20510225457	1085.47269879853	956.712834368026	944.181401840652	926.790455877626	801.134915863621	780.62362681193	943.855563748175	852.101844827371	732.118919970872	769.994566316069	623.351243963399	649.999139721469	615.343075518083	569.430617665012	0.490256608807094	1.38569734147624e-07	1.63350453028039e-06	EMC6	XII	121322	121648	+	327	protein_coding	- && Q12431.1 RecName: Full=ER membrane protein complex subunit 6	Rab5ip	933	1221	1197	995	1165	904	764	686	859	865	730	756	583	671	615	516	129.958351936144	162.884190477618	158.954315454546	140.423217885864	139.78753938594
YLR078C	1156.68818112922	1273.85357877987	1199.73298288258	1043.2496736576	1017.93291048228	1093.89979692636	931.162048804837	1165.24576363763	1177.89658246571	1232.34613627635	1468.24945046213	1347.49049105312	1534.32081490133	1466.61504849226	1462.81557139421	1477.65038188653	-0.3701307589697	1.39719306140939e-07	1.64405595204092e-06	BOS1	XII	285736	286559	-	735	protein_coding	- && P25385.1 RecName: Full=Protein transport protein BOS1; AltName: Full=Bet one suppressor 1	-	1227	1415	1323	1085	1256	1067	888	1024	1072	1251	1464	1323	1435	1514	1462	1339	76.0374471771798	83.9808224049053	78.1624979753931	68.1249179090217	67.0490436790494
YGL160W	1149.14661189611	1241.444583136	1090.00683705583	1099.97937941409	1181.64505054392	1357.37894201546	998.272827097078	1103.7972565708	915.28717648688	884.609776479745	917.655906538832	821.938644202471	635.112588189124	699.402949148884	712.397186616057	752.61953730143	0.543038469724299	1.40413358711269e-07	1.64921872231781e-06	AIM14	VII	200561	202273	+	1713	protein_coding	- && P53109.1 RecName: Full=Probable metalloreductase AIM14; AltName: Full=Altered inheritance of mitochondria protein 14	Ferric_reduct	1219	1379	1202	1144	1458	1324	952	970	833	898	915	807	594	722	712	682	32.4128072637413	35.1170418936578	30.4700403990473	30.8199730306449	33.395692121032
YBL059W	324.287477024003	303.384209221777	369.078854144528	343.262795848629	329.04519240112	322.941364603376	309.338743690796	336.828853551503	363.697545518796	366.453047717667	379.097194176698	426.756247733377	465.107703471833	452.383902011812	492.274460414467	446.936822004515	-0.397959175317405	1.46340124181733e-07	1.71571180075136e-06	-	II	110594	111244	+	582	protein_coding	- && P34224.1 RecName: Full=Uncharacterized protein YBL059W	-	344	337	407	357	406	315	295	296	331	372	378	419	435	467	492	405	26.9219034275734	25.2591038645623	30.3666825849418	28.3079763642576	27.3711683907145
YDL148C	4320.37647442153	4289.69067341771	3081.40035966365	2902.83019794681	3993.11739645399	4092.64103967199	3756.10637254384	3430.87497789791	4824.76109478258	4565.88676390158	2700.81678285145	2583.9632470157	2871.90641729964	2847.98430816858	1973.10007304335	1871.6169138757	0.665528797161773	1.51261591281111e-07	1.77019905738402e-06	NOP14	IV	188154	190586	-	2433	protein_coding	- && Q99207.1 RecName: Full=Nucleolar complex protein 14; AltName: Full=U three protein 2; AltName: Full=U3 small nucleolar RNA-associated protein 2; Short=U3 snoRNA-associated protein 2	-	4583	4765	3398	3019	4927	3992	3582	3015	4391	4635	2693	2537	2686	2940	1972	1696	85.7981754554467	85.4342120891161	60.6467023154738	57.264384478396	79.4567396944833
YLR164W	1321.66000810364	1385.48456377542	1878.94689382669	1843.23467686785	2255.49943461162	2188.82480453399	2077.28830932701	1977.73157929903	1898.6989687507	1819.45908369498	2806.12155901164	2795.81360388573	3047.25736757408	2908.04384119799	2511.40019439088	2607.68323554733	-0.575921018946958	1.52084175251805e-07	1.77660718286919e-06	SHH4	XII	493883	494389	+	507	protein_coding	- && Q06236.1 RecName: Full=Mitochondrial inner membrane protein SHH4; AltName: Full=SDH4 homolog; Flags: Precursor	-	1402	1539	2072	1917	2783	2135	1981	1738	1728	1847	2798	2745	2850	3002	2510	2363	125.953534289577	132.416371471686	177.462958366222	174.492894335018	215.375121061059
YOL073C	1676.11376206011	1606.04578412953	1576.97328589026	1605.7391290398	1670.35010231209	1689.54720275036	1693.49854596826	1466.79862239151	1549.28561686255	1618.50096075303	1977.72398655145	1883.22745121483	2053.95838705607	1957.74703632949	1806.00691269942	1845.13176886802	-0.249394938117573	1.58957399174336e-07	1.85354656798955e-06	DSC2	XV	193832	194800	-	969	protein_coding	- && Q08232.1 RecName: Full=Uncharacterized membrane protein YOL073C	-	1778	1784	1739	1670	2061	1648	1615	1289	1410	1643	1972	1849	1921	2021	1805	1672	83.575365334795	80.3123059145948	77.9294713789753	79.5346340114315	83.4534897766698
YOL083W	3834.88795503967	3749.54074601989	5096.37140120945	4894.13902204347	4459.12967633242	4453.51519948275	5055.32909604518	4986.43255494151	3658.95113769665	3846.77191219755	5931.16615439416	5857.4586651901	5822.93460484507	6147.38381620334	6161.4352179518	6366.36673121987	-0.457778317426992	1.60018665235515e-07	1.86255959895752e-06	ATG34	XV	165714	166952	+	1239	protein_coding	- && Q12292.1 RecName: Full=Autophagy-related protein 34	-	4068	4165	5620	5090	5502	4344	4821	4382	3330	3905	5914	5751	5446	6346	6158	5769	149.547770213789	146.640766437984	196.965849978347	189.587661102745	174.236671991722
YFL042C	1987.20349292616	1985.050983187	2591.71342787484	2692.25722234218	1996.96392629645	1966.35408669611	2639.34107752452	2647.97548045388	2604.1183772796	2702.09868249882	3508.1534000796	3547.47496624189	3594.69448062598	3798.28111303708	3015.68134896179	3105.38325214989	-0.525988200001481	1.61112863377644e-07	1.87158790838307e-06	-	VI	45720	47744	-	2025	protein_coding	- && P43560.2 RecName: Full=Membrane-anchored lipid-binding protein LAM5; AltName: Full=Lipid transfer at contact site protein 2; AltName: Full=Lipid transfer protein anchored at membrane contact sites 1	GRAM	2108	2205	2858	2800	2464	1918	2517	2327	2370	2743	3498	3483	3362	3921	3014	2814	47.415013998764	47.5001070893233	61.286260415274	63.8111536925603	47.7425886862097
YEL001C	1012.45566954587	1146.91834584138	1257.76995257607	1426.89632784136	1167.8672961823	1228.20239617411	1125.15414230584	1234.65981791683	1447.09869319714	1247.12246884561	790.287272516502	843.327382155695	846.816784252165	904.767804023625	988.551152214417	1020.78163050414	0.451317779521387	1.6164743243507e-07	1.87158790838307e-06	IRC22	V	150301	150978	-	678	protein_coding	- && P40006.1 RecName: Full=Increased recombination centers protein 22; Flags: Precursor >B3LS11.1 RecName: Full=Increased recombination centers protein 22; Flags: Precursor >C7GKH8.1 RecName: Full=Increased recombination centers protein 22; Flags: Precursor >A6ZQU6.1 RecName: Full=Increased recombination centers protein 22; Flags: Precursor >C8Z6Z8.1 RecName: Full=Increased recombination centers…	-	1074	1274	1387	1484	1441	1198	1073	1085	1317	1266	788	828	792	934	988	925	72.151421467322	81.9692113488323	88.8326652670192	101.010797493422	83.3920354886633
YBR111C	2541.50883156021	2736.75963214897	2186.36146767188	2298.99536379292	2690.71438121113	2558.92586047628	2604.73708246758	2893.76950872119	2737.07125645717	2350.42196735041	3573.34207103591	3508.77153565987	3652.43198864318	3770.18875081365	3006.67632834446	2908.95176000963	-0.411094581115724	1.61663475677671e-07	1.87158790838307e-06	YSA1	II	461178	461873	-	696	protein_coding	- && Q01976.2 RecName: Full=ADP-ribose pyrophosphatase; AltName: Full=ADP-ribose diphosphatase; AltName: Full=ADP-ribose phosphohydrolase; AltName: Full=Adenosine diphosphoribose pyrophosphatase; Short=ADPR-PPase	NUDIX	2696	3040	2411	2391	3320	2496	2484	2543	2491	2386	3563	3445	3416	3892	3005	2636	176.433460534071	190.535264186589	150.422878846323	158.53820231414	187.162626731478
YNR046W	1173.65671190373	1128.01309838245	924.057376838511	937.482425637011	966.874173730385	1133.8830134963	976.252102969936	944.486312323472	1005.3874747725	889.535220669498	1550.48746613009	1532.8595533144	1491.55229044415	1481.14558067679	1135.63315563093	1206.17764555786	-0.473646426144777	1.63877619693855e-07	1.89382723295582e-06	TRM112	XIV	707788	708195	+	408	protein_coding	- && P53738.1 RecName: Full=Multifunctional methyltransferase subunit TRM112; AltName: Full=eRF1 methyltransferase subunit TRM112; Short=eRF1 MTase subunit TRM112; AltName: Full=tRNA methyltransferase 112	-	1245	1253	1019	975	1193	1106	931	830	915	903	1546	1505	1395	1529	1135	1093	138.988699873072	133.968264217262	108.452594549191	110.282866396839	114.728302569613
YPR109W	1152.91739651266	1256.74883107893	992.976278349528	1029.78838754589	1018.7433666212	1030.33673468696	1006.66167438361	1001.38307812609	1086.69750005465	974.25286073326	1386.01143479417	1274.1576752135	1549.28979846135	1556.70434803637	1217.67889903335	1350.74239539142	-0.396616924721742	1.64257439111194e-07	1.89482688688984e-06	-	XVI	744689	745573	+	885	protein_coding	- && Q06104.1 RecName: Full=Uncharacterized membrane protein YPR109W	-	1223	1396	1095	1071	1257	1005	960	880	989	989	1382	1251	1449	1607	1217	1224	62.9438771288226	68.8102554445127	53.7275174407128	55.8482787932133	55.7291340187263
YBL068W	1005.85679646689	987.57411725902	720.927982911301	678.833428204851	797.48884069631	787.36180322347	636.503787865469	712.347507848787	1070.21573817313	1041.23890171391	658.907027973784	551.014630128298	476.869047697558	468.851838487617	384.214213006413	307.889810714222	0.829856874163493	1.6670249276962e-07	1.91855899278002e-06	PRS4	II	92414	93394	+	981	protein_coding	- && P38063.3 RecName: Full=Ribose-phosphate pyrophosphokinase 4; AltName: Full=Phosphoribosyl pyrophosphate synthase 4	-	1067	1097	795	706	984	768	607	626	974	1057	657	541	446	484	384	279	49.5411080799804	48.7807690291965	35.19038729779	33.212325570325	39.3564917756122
YJR109C	6666.74720207486	6620.43761013932	9424.65978163164	9580.58962979197	6302.91739237318	6682.32322058669	9067.29531082818	9732.76075819597	10476.9066360173	10785.7376867224	5926.15164124367	5597.73827575809	4986.8099517072	5194.18090489794	5244.92423067609	5332.34252821189	0.665458950787515	1.66908692560738e-07	1.91855899278002e-06	CPA2	X	629585	632941	-	3357	protein_coding	- && P03965.1 RecName: Full=Carbamoyl-phosphate synthase arginine-specific large chain; AltName: Full=Arginine-specific carbamoyl-phosphate synthetase, ammonia chain	CPSase_L_D2	7072	7354	10393	9964	7777	6518	8647	8553	9535	10949	5909	5496	4664	5362	5242	4832	95.9535870942728	95.5615767179744	134.435978131642	136.976470187046	90.8973129938099
YOL049W	930.441104135731	946.162622825186	1331.22299234439	1464.39562486684	1301.59255910394	1400.43779062924	1218.48006836849	1283.59103650708	1057.03032866792	1170.28553948545	759.197290983493	748.605828362845	702.473014209183	674.216693362359	921.513776507569	962.293601945524	0.607123671639806	1.74515321666772e-07	2.00243157720665e-06	GSH2	XV	238619	240094	+	1476	protein_coding	- && Q08220.1 RecName: Full=Glutathione synthetase; Short=GSH synthetase; Short=GSH-S; AltName: Full=Glutathione synthase	-	987	1051	1468	1523	1606	1366	1162	1128	962	1188	757	735	657	696	921	872	30.4579801504591	31.0618544990535	43.1882516666204	47.6186565583582	42.6922919844836
YER044C-A	118.779715421583	171.947726888307	134.210492416192	174.035199015691	98.8756489481198	123.025281753667	88.0828965085657	112.655596289185	132.952879177566	72.8965740083531	51.1480341349513	40.7404532442365	52.3914424600456	43.5915965536008	90.050206173378	62.9022193932281	1.11256602149576	1.76234671589021e-07	2.01857442990262e-06	MEI4	V	238460	239774	-	1227	protein_coding	- && P29467.2 RecName: Full=Meiosis-specific protein MEI4	-	126	191	148	181	122	120	84	99	121	74	51	40	49	45	90	57	4.67731141882928	6.79046987729711	5.23772964790283	6.80765604469835	3.90126593440345
YLR084C	335.599830873678	279.977712367872	771.710331393104	813.44628932196	347.685683596257	364.975002535879	511.719684478334	462.001738317264	576.861665853076	537.858505521092	267.775002235921	229.16504949883	150.75904871156	139.493108971522	279.155639137472	246.091139029647	1.19315664483634	1.77030601646877e-07	2.0241021002457e-06	RAX2	XII	296589	300251	-	3663	protein_coding	- && Q12465.1 RecName: Full=Bud site selection protein RAX2; AltName: Full=Revert to axial protein 2; Flags: Precursor	-	356	311	851	846	429	356	488	406	525	546	267	225	141	144	279	223	4.42673356361048	3.70368883938714	10.0883134311675	10.6585232584932	4.59526605521115
YBL081W	185.71114236549	202.556222774184	162.322149611475	155.766310721226	290.143297733007	240.924510100931	202.380940787538	199.138680309166	339.524294759239	320.153872333983	90.2612367087376	131.387961712663	135.790065151547	142.399215408429	99.0552267907158	103.733484613394	0.972457279727645	1.81638661331987e-07	2.07311970354176e-06	-	II	71866	72972	+	1107	protein_coding	- && P38180.1 RecName: Full=Uncharacterized protein YBL081W	-	197	225	179	162	358	235	193	175	309	325	90	129	127	147	99	94	8.10566982727516	8.86637140791252	7.02152320465491	6.75353238122481	12.6889502120756
YJL096W	601.44014634103	545.551426671801	474.270861713976	440.376359940257	667.005402330349	652.033993294436	510.671078567518	611.071264720126	552.688415093518	536.873416683141	764.211804133978	760.827964336116	839.332292472159	902.830399732354	724.403880772508	749.308894175471	-0.498818775385188	1.85551738923525e-07	2.11404626710048e-06	MRPL49	X	246490	246975	+	486	protein_coding	- && P40858.2 RecName: Full=54S ribosomal protein L49, mitochondrial; AltName: Full=YmL49; Flags: Precursor	-	638	606	523	458	823	636	487	537	503	545	762	747	785	932	724	679	59.7936016192509	54.3935466669122	46.729522680762	43.4903398678462	66.4437068600354
YKL139W	1657.25983897732	1747.38501513196	1520.74997149969	1430.74240958756	1508.25887452829	1471.1773276376	1736.49138831172	1849.14488858511	1620.70658501578	1737.69671014507	1993.770428633	1924.98641579017	2386.48366471065	2294.85538301067	2030.13187028649	2079.08388310249	-0.380072916223984	1.89144759153095e-07	2.15118863402992e-06	CTK1	XI	182958	184544	+	1587	protein_coding	- && Q03957.1 RecName: Full=CTD kinase subunit alpha; Short=CTDK-I subunit alpha; AltName: Full=CTD kinase 58 kDa subunit; AltName: Full=CTD kinase subunit 1	Pkinase	1758	1941	1677	1488	1861	1435	1656	1625	1475	1764	1988	1890	2232	2369	2029	1884	50.4559337922625	53.3530966361502	45.8861965640042	43.2702692200969	46.0107946435472
YNR050C	4722.90773223912	4570.56863566458	1702.11550179184	1663.43035523285	7539.67346036359	7904.37435267311	1665.18618637622	1678.45459117725	3714.98912809381	3798.50255913797	934.705251250483	983.881945848311	1056.38255409235	883.456356819642	1222.6816882652	1144.37897387329	1.90882417555068	1.89923403471614e-07	2.15624813080251e-06	LYS9	XIV	714048	715388	-	1341	protein_coding	- && P38999.1 RecName: Full=Saccharopine dehydrogenase [NADP(+), L-glutamate-forming]; AltName: Full=Saccharopine reductase	Saccharop_dh	5010	5077	1877	1730	9303	7710	1588	1475	3381	3856	932	966	988	912	1222	1037	170.168531927291	165.154118403297	60.7801013753471	59.5361734775386	272.197749807311
YOR081C	1174.59940805787	1032.58661120884	1463.61982945766	1424.97328696826	1343.73627832773	1217.9502893613	1327.53508309338	1346.17747888996	1394.35705517629	1441.1849699219	1012.93165639806	1009.34472912596	979.399210069423	850.520483868033	1084.60470546602	859.663665040783	0.446445028063441	1.93873134763962e-07	2.19722886065824e-06	TGL5	XV	476939	479188	-	2250	protein_coding	- && Q12043.1 RecName: Full=Lipase 5; AltName: Full=Triacylglycerol lipase 5	-	1246	1147	1614	1482	1658	1188	1266	1183	1269	1463	1010	991	916	878	1084	779	25.2235278454525	22.2378052373281	31.1492028968604	30.396898855406	28.9129427100495
YHR159W	768.297365623729	723.800902713083	824.306335177828	802.869564519901	925.540910645515	856.050918869267	809.523763150151	787.451238708244	732.889011664765	713.20431867632	977.830064344657	967.585764550616	1042.48278364376	1178.91051123849	1042.58127591844	963.397149654177	-0.37275930175615	1.94321735066222e-07	2.19845605696636e-06	TDA11	VIII	417549	419063	+	1515	protein_coding	- && P38854.1 RecName: Full=Topoisomerase I damage affected protein 11 >B3LSS3.1 RecName: Full=Topoisomerase I damage affected protein 11 >C7GJX9.1 RecName: Full=Topoisomerase I damage affected protein 11	-	815	804	909	835	1142	835	772	692	667	724	975	950	975	1217	1042	873	24.5027754486163	23.1501835319151	26.0541659917977	25.4353334511806	29.5762942721846
YLL060C	1210.42186191518	1304.46207466574	1430.97403400507	1407.66591911034	1941.85290884996	1858.70696516165	1030.77961033238	1117.45248036343	1054.83276041705	1045.17925706571	558.616764964076	525.55184685065	527.122063934744	684.87241696435	917.511545122085	1013.05679654357	0.928284024647137	1.98330220679598e-07	2.23988326152133e-06	GTT2	XII	21138	21839	-	702	protein_coding	- && Q12390.1 RecName: Full=Glutathione S-transferase 2; AltName: Full=GST-II	GST_C	1284	1449	1578	1464	2396	1813	983	982	960	1061	557	516	493	707	917	918	83.3102074164532	90.0414117902008	97.6103369778176	96.2426466407022	133.918318976522
YHR210C	241.330215459723	209.758221806155	278.396088998452	253.841395249406	183.973543534616	168.134551730012	175.117187106315	147.931591086809	117.569901421484	129.046637771544	85.2467235582522	111.017735090544	49.1838031257571	74.5900652139391	85.0474169415237	124.700891077803	1.11150431983081	1.98732157276906e-07	2.24050564748484e-06	-	VIII	520712	521737	-	1026	protein_coding	- && P38893.1 RecName: Full=Uncharacterized isomerase YHR210C	Aldose_epim	256	233	307	264	227	164	167	130	107	131	85	109	46	77	85	113	11.3648290818969	9.90648491927348	12.9932244306074	11.8746319841419	8.68098056628845
YKL152C	1179.31288882857	1329.66907127764	631.152045416687	649.987815108327	828.286173975233	805.81559548652	639.649605597917	818.175492241658	1282.28107438198	1267.80933444257	303.879496919417	331.016182609421	303.656523645978	319.671708059739	647.360926601951	627.918646223627	1.15969441799881	1.99732596330056e-07	2.24571006421407e-06	GPM1	XI	163642	164385	-	744	protein_coding	- && P00950.3 RecName: Full=Phosphoglycerate mutase 1; Short=PGAM 1; AltName: Full=BPG-dependent PGAM 1; AltName: Full=MPGM 1; AltName: Full=Phosphoglyceromutase 1	-	1251	1477	696	676	1022	786	610	719	1167	1287	303	325	284	330	647	569	76.5869330276104	86.6001376369287	40.622086761405	41.9312059762605	53.8974536636955
YCL059C	2818.66150087724	2762.86687863986	2699.62591839867	2895.1380344544	2479.18532895327	2462.5560564359	2941.3395798396	2836.87274291857	3773.22468674183	3691.12787580134	2268.5657492796	2256.00259839959	1998.35930526174	2043.96152729106	1752.97734684176	1745.81247508924	0.545781485543155	1.99889053703265e-07	2.24571006421407e-06	KRR1	III	22429	23379	-	951	protein_coding	- && P25586.1 RecName: Full=KRR1 small subunit processome component; AltName: Full=KRR-R motif-containing protein 1; AltName: Full=Ribosomal RNA assembly protein KRR1 >B3LU25.1 RecName: Full=KRR1 small subunit processome component; AltName: Full=KRR-R motif-containing protein 1; AltName: Full=Ribosomal RNA assembly protein KRR1 >B5VEQ2.1 RecName: Full=KRR1 small subunit processome component; AltN…	-	2990	3069	2977	3011	3059	2402	2805	2493	3434	3747	2262	2215	1869	2110	1752	1582	143.205921265848	140.775602256937	135.932793826817	146.114673325374	126.2086867088
YDR214W	1816.5754890269	1978.74923403402	2165.50443168829	1895.15678044159	1830.00996167914	1726.45478727646	2057.3647970215	2059.6629220548	1884.41477512005	1919.93814516595	1575.56003188252	1542.02615529435	1667.97245383002	1607.07685960942	1575.87860803412	1515.17100398074	0.290498647155344	2.05728993737568e-07	2.30730781170953e-06	AHA1	IV	892875	893927	+	1053	protein_coding	- && Q12449.1 RecName: Full=Hsp90 co-chaperone AHA1; AltName: Full=Activator of Hsp90 ATPase protein 1	-	1927	2198	2388	1971	2258	1684	1962	1810	1715	1949	1571	1514	1560	1659	1575	1373	83.3534629758595	91.0563713433915	98.4763348977729	86.3817197307942	84.1367735806861
YLR190W	614.637892498983	733.703651382043	1018.36745259043	885.560322063268	711.580489970895	700.218895314622	664.816147457508	732.83034353773	630.702087999363	714.18940751427	470.361333515533	455.274565004342	368.878523443178	357.451091739526	556.310162582202	576.051903916931	0.675117849009205	2.07043867307228e-07	2.31803012617798e-06	MMR1	XII	535214	536689	+	1476	protein_coding	- && Q06324.1 RecName: Full=Mitochondrial MYO2 receptor-related protein 1	-	652	815	1123	921	878	683	634	644	574	725	469	447	345	369	556	522	20.1201652057744	24.0869756581623	33.0384241291653	28.7963116810558	23.3398707113179
YCL055W	420.442484746237	434.820691555247	551.35121208814	641.33413117937	459.528630767081	457.243963851129	542.129255892005	557.588304865664	563.676256347863	607.799813015593	737.133433121357	677.310035185431	697.126948652035	747.838056430662	887.494809730959	835.385615450415	-0.545248164475591	2.09319708153932e-07	2.33945556172041e-06	KAR4	III	27929	28936	+	1008	protein_coding	- && P25583.1 RecName: Full=Karyogamy protein KAR4	-	446	483	608	667	567	446	517	490	513	617	735	665	652	772	887	757	20.1532285797979	20.9024705941538	26.192018721913	30.5371775842187	22.0705326401728
YDR265W	2062.61918525732	2274.93144422383	1724.78619307836	1874.00333083747	2019.65669818618	2257.51392017979	2017.51777241048	2034.62834510165	1743.77040706444	1850.9819265094	2503.24496472232	2484.14913656732	2415.35241871924	2621.30800608986	2552.42306609208	2688.24221827901	-0.357185657174165	2.14748156937794e-07	2.39598116376191e-06	PEX10	IV	998864	999877	+	1014	protein_coding	- && Q05568.1 RecName: Full=Peroxisome biogenesis factor 10; AltName: Full=Peroxin-10; AltName: Full=Peroxisomal biogenesis factor 10; AltName: Full=Peroxisome assembly protein 10	-	2188	2527	1902	1949	2492	2202	1924	1788	1587	1879	2496	2439	2259	2706	2551	2436	98.2832856724657	108.712206208236	81.4513867790915	88.7028302188187	96.4273808271936
YGR293C	67.8741230980472	76.5212397146916	111.539801129673	76.9216349240624	94.8233682535247	123.025281753667	70.2565960246893	62.5864423828807	58.2355586480248	34.4781093282751	33.0957867932038	28.5183172709655	12.830557337154	14.5305321845336	38.021198162093	40.8312652201656	1.47556701934767	2.16227790113859e-07	2.40504098230095e-06	-	VII	1079885	1080346	-	462	protein_coding	- && P53342.1 RecName: Full=Putative uncharacterized protein YGR293C	-	72	85	123	80	117	120	67	55	53	35	33	28	12	15	38	37	7.0984058267205	8.02579333937016	11.5608312301267	7.99119271660078	9.93651685964488
YML119W	1035.08037724522	904.751128391353	1040.13131622549	1070.17224588102	693.750454914677	769.9332216417	951.085561110346	1011.62449597056	1004.28869064707	1065.86612266268	1312.79954279708	1345.45346839091	1470.16802821556	1493.73870857005	1178.65714302488	1366.19206331257	-0.512141570638258	2.16304769460813e-07	2.40504098230095e-06	-	XIII	30611	31684	+	1074	protein_coding	- && Q03208.1 RecName: Full=Uncharacterized protein YML119W	-	1098	1005	1147	1113	856	751	907	889	914	1082	1309	1321	1375	1542	1178	1238	46.5659387822712	40.8199814372106	46.375121652067	47.8249446232824	31.2722961969591
YDR344C	187.596534673769	167.446477493325	248.470776500247	285.571569655582	194.509473340564	168.134551730012	181.408822571213	157.035073615228	184.595733072984	183.226523858834	84.2438209281551	75.3698385018375	52.3914424600456	65.871745903219	130.072520028213	153.393131502784	1.06744517632078	2.16756561005334e-07	2.40592334036848e-06	-	IV	1162006	1162449	-	444	protein_coding	- && Q05510.1 RecName: Full=Putative uncharacterized protein YDR344C	-	199	186	274	297	240	164	173	138	168	186	84	74	49	68	130	139	20.4145781687009	18.2743103666867	26.7974530095817	30.8700314587742	21.2089202548207
YLL033W	411.015523204842	442.922940466215	296.532642027667	282.687008345929	331.476560817877	343.445578228987	251.665418595902	283.345893697042	260.41183772796	246.272209487679	189.548597088349	193.517152910123	191.389146945881	212.14576989419	139.077540645551	199.742135266215	0.749150725072766	2.17311045526477e-07	2.40794057307212e-06	IRC19	XII	73409	74101	+	693	protein_coding	- && Q07843.1 RecName: Full=Increased recombination centers protein 19; AltName: Full=Respiratory growth protein 4	-	436	492	327	294	409	335	240	249	237	250	189	190	179	219	139	181	28.6565272263902	30.9701201801578	20.489928521688	19.5784221556719	23.1568968409958
YHR200W	3865.05423197213	3819.7602365816	4662.00095615975	4152.80676546282	4157.63999265455	4057.78387650845	5174.87016987823	5474.60680552798	4369.86446685273	4279.22591205792	5998.36063061066	6010.23536485598	6296.59601320833	6079.57466600885	5405.01348609542	5703.13455831934	-0.42672587549556	2.2264307123289e-07	2.46279835644601e-06	RPN10	VIII	499079	499885	+	807	protein_coding	- && P38886.3 RecName: Full=26S proteasome regulatory subunit RPN10	-	4100	4243	5141	4319	5130	3958	4935	4811	3977	4344	5981	5901	5889	6276	5402	5168	231.409202756677	229.356218473559	276.630457174374	246.986526339303	249.421632810874
YDR261C	352.56836164819	312.386708011741	494.221070046112	375.954490691355	338.770666068148	350.622052997951	375.40091607222	407.38084314675	234.041018717534	269.914341598497	212.615357580582	222.035470181089	191.389146945881	195.677833418386	244.136114514492	224.020184856584	0.708146498088547	2.27592434177574e-07	2.51324294835407e-06	EXG2	IV	977521	979209	-	1689	protein_coding	- && P52911.1 RecName: Full=Glucan 1,3-beta-glucosidase 2; AltName: Full=Exo-1,3-beta-glucanase 2; Flags: Precursor	-	374	347	545	391	418	342	358	358	213	274	212	218	179	202	244	203	10.0858442371175	8.96212191974219	14.0117628434278	10.683429801008	9.7103955198655
YER019C-A	4398.62025521512	4609.27938046142	4278.41285959185	4023.00150652846	4354.58083441187	4074.18724740894	3791.75897351159	3360.32298830267	4367.66689860186	4089.10376633343	5139.87597924756	4901.07652528165	5354.61926203894	5008.19009293591	6048.37218131189	6123.58623531618	-0.392754004768454	2.3187839073465e-07	2.55620205485638e-06	SBH2	V	194273	194539	-	267	protein_coding	- && P52871.1 RecName: Full=Protein transport protein SBH2; AltName: Full=Ssh1 complex subunit SBH2; AltName: Full=Ssh1 complex subunit beta	-	4666	5120	4718	4184	5373	3974	3616	2953	3975	4151	5125	4812	5008	5170	6045	5549	795.982971983706	836.507274583818	767.313078335216	723.176004247708	789.579504790001
YOR163W	1451.7520773749	1468.30755264308	1254.14264197023	1191.32382088642	1370.48133091205	1235.37887094307	1329.63229491502	1173.21131085	1099.88290955986	1051.08979009342	1882.44823669223	1805.82059005078	1881.81507611592	1985.83939855292	1497.83509601719	1494.20359751633	-0.477335159722948	2.434494009826e-07	2.67918761558364e-06	DDP1	XV	642741	643307	+	567	protein_coding	- && Q99321.3 RecName: Full=Diphosphoinositol polyphosphate phosphohydrolase DDP1; AltName: Full=Diadenosine 5',5'''-P1,P6-hexaphosphate hydrolase; Short=Ap6A hydrolase; AltName: Full=Diadenosine and diphosphoinositol polyphosphate phosphohydrolase 1; AltName: Full=Diadenosine hexaphosphate hydrolase (AMP-forming)	NUDIX	1540	1631	1383	1239	1691	1205	1268	1031	1001	1067	1877	1773	1760	2050	1497	1354	123.710899901898	125.482142310797	105.916847638613	100.844412531993	117.017505606999
YLR137W	515.654796314331	509.541431511946	392.656373082508	325.955427990714	427.92084134924	462.370017257532	575.684645038126	596.278105611445	340.623078884673	372.363580745371	766.217609394172	674.254501192113	706.749866654901	696.496842711977	671.374314914852	817.728852111965	-0.676610223381671	2.45560440387923e-07	2.69745641039693e-06	RKM5	XII	417006	418109	+	1104	protein_coding	- && Q12367.1 RecName: Full=Ribosomal lysine N-methyltransferase 5 >C7GMI9.1 RecName: Full=Ribosomal lysine N-methyltransferase 5 >B5VN66.1 RecName: Full=Ribosomal lysine N-methyltransferase 5 >A7A136.1 RecName: Full=Ribosomal lysine N-methyltransferase 5	-	547	566	433	339	528	451	549	524	310	378	764	662	661	719	671	741	22.5677653242482	22.3644581404367	17.0311803660151	14.1707950734667	18.7652837906783
YLR180W	5428.98715168964	5174.63630447114	5663.13868337242	5426.8213438926	4792.22714942813	5032.75923440627	2949.72842712613	3014.39065222274	6617.97678749157	6597.13994775596	2335.76022549611	2333.40945956364	2768.19274549098	2908.04384119799	3326.85483918313	3259.87993136133	0.845246530168299	2.45944555065603e-07	2.69745641039693e-06	SAM1	XII	515262	516410	+	1149	protein_coding	- && P10659.2 RecName: Full=S-adenosylmethionine synthase 1; Short=AdoMet synthase 1; AltName: Full=Methionine adenosyltransferase 1; Short=MAT 1	-	5759	5748	6245	5644	5913	4909	2813	2649	6023	6697	2329	2291	2589	3002	3325	2954	228.295501524399	218.226633625058	236.014311892626	226.689063989693	201.919442222364
YJR092W	789.036681014799	753.509148719963	759.921571924114	928.828741708054	870.429893199022	809.916438211642	466.629630313235	529.139921964355	673.554668891306	769.354382439511	340.986894233009	242.405696803207	209.565769840182	284.798430816858	501.279481031804	576.051903916931	1.03373146656557	2.48555808697234e-07	2.72147546471886e-06	BUD4	X	598735	603078	+	4344	protein_coding	- && P47136.2 RecName: Full=Bud site selection protein 4	PH	837	837	838	966	1074	790	445	465	613	781	340	238	196	294	501	522	8.77618855751821	8.40517313826889	8.37683820638677	10.2624464199965	9.70073748948048
YPR085C	1506.42845431499	1477.31005143305	1394.70092794664	1521.12533062333	1363.18722566178	1267.16040206277	1253.08406342543	1345.03954357391	1343.81298540631	1329.86993123347	1705.93737379514	1636.7477090872	1716.08704384435	1773.69362865873	1622.90482681355	1650.90737214507	-0.286948925764878	2.5283785582761e-07	2.76367605523919e-06	ASA1	XVI	708497	709828	-	1332	protein_coding	- && Q06822.2 RecName: Full=ASTRA-associated protein 1 >B3LK55.1 RecName: Full=ASTRA-associated protein 1 >A6ZWX0.1 RecName: Full=ASTRA-associated protein 1 >C8ZJB0.2 RecName: Full=ASTRA-associated protein 1	-	1598	1641	1538	1582	1682	1236	1195	1182	1223	1350	1701	1607	1605	1831	1622	1496	54.6440467564221	53.7421923149335	50.1392733926237	54.8107629268022	49.5463942619561
YPR189W	1306.57686963741	1262.15033035291	1197.91932757966	1240.36136315051	1289.43571702015	1238.45450298692	1218.48006836849	1051.4522320324	1292.17013151089	1169.3004506475	1088.14935365534	1002.21514980822	903.485079157929	908.642612606167	1027.57290822288	967.811340488789	0.319814583068504	2.59320434872035e-07	2.82974663728606e-06	SKI3	XVI	912664	916962	+	4299	protein_coding	- && P17883.2 RecName: Full=Superkiller protein 3	-	1386	1402	1321	1290	1591	1208	1162	924	1176	1187	1085	984	845	938	1027	877	14.6847341753754	14.2262878232973	13.3432400074299	13.8479618377522	14.520882863928
YPL139C	1619.55199281174	1499.81629840795	1690.32674232285	1746.12111277622	1691.42196192398	1820.77416995427	1787.87307794172	1739.90309824408	1507.53182009604	1503.2455667128	2099.0752047932	2163.31806726896	2110.62668196184	2244.48287143762	1943.08333765222	1903.61979742664	-0.323263080183223	2.66378950932127e-07	2.90186850425217e-06	UME1	XVI	289669	291051	-	1383	protein_coding	- && Q03010.1 RecName: Full=Transcriptional regulatory protein UME1; AltName: Full=WD repeat-containing transcriptional modulator 3	-	1718	1666	1864	1816	2087	1776	1705	1529	1372	1526	2093	2124	1974	2317	1942	1725	56.5810865987917	52.5489254133512	58.5261091934333	60.597855745538	59.2093858697396
YMR179W	504.342442464656	480.733435384062	663.797840869274	724.024888722737	623.240770828722	631.529779668825	536.886226337924	682.761189631425	458.192980306157	462.991753836837	266.772099605824	356.478965887069	319.694720317421	305.141175875205	477.266092718904	387.345245737246	0.712360794731872	2.67255314278112e-07	2.90651402396735e-06	SPT21	XIII	619858	622134	+	2277	protein_coding	- && P35209.1 RecName: Full=Protein SPT21	-	535	534	732	753	769	616	512	600	417	470	266	350	299	315	477	351	10.7019041147618	10.2303207169874	13.9596321958688	15.2614408728995	13.2511508127012
YIR025W	938.925369522987	955.16512161515	847.883854115807	828.830616306772	745.619647805494	736.101269159442	710.954807533423	804.52026844903	760.358614800626	765.414027087708	939.719764400968	1123.41799820982	1070.28232454093	1162.44257476269	1073.59856915594	1061.6128957243	-0.4047821559498	2.7011169268372e-07	2.93264123485182e-06	MND2	IX	403659	404765	+	1107	protein_coding	- && P40577.1 RecName: Full=Anaphase-promoting complex subunit MND2; AltName: Full=Meiotic nuclear division protein 2	-	996	1061	935	862	920	718	678	707	692	777	937	1103	1001	1200	1073	962	40.9809499896754	41.8098669502008	36.6766714880019	35.9354624235542	32.6084754053341
YOR001W	3982.89125123958	3741.43849710892	3620.05598463134	3777.81379520802	3813.19613361396	3770.7248857499	4204.90970237319	3826.87646788414	4203.94806391213	4255.5837799471	3234.3609820631	3414.04998186702	3327.39120276861	3206.40410205375	2776.54802367916	2680.51738431844	0.335255248964237	2.73391419572349e-07	2.96326941348553e-06	RRP6	XV	326832	329033	+	2202	protein_coding	- && Q12149.1 RecName: Full=Exosome complex exonuclease RRP6; AltName: Full=Ribosomal RNA-processing protein 6	3_5_exonuc	4225	4156	3992	3929	4705	3678	4010	3363	3826	4320	3225	3352	3112	3310	2775	2429	87.3936147281958	82.332110213769	78.722548167769	82.343307429543	83.8363960617724
[truncated: 5,866 more rows]
[truncated: 11 more columns]

## Sheet: summary
Total_genes	Significant	Upregulated	Downregulated	Min_padj	Max_log2FC	Significant_large_effect_size	Significant_large_effect_size_up	Significant_large_effect_size_down
6462	2837	1476	1361	7.2445e-52	3.685	1050	698	352
