# Supplementary material for: Ecological History Shapes Transcriptome Variation in Quiescent Saccharomyces cerevisiae
Source: Biomolecules. 2025 Nov 12;15(11):1588. doi: 10.3390/biom15111588 (PMC12650442; doi:10.3390/biom15111588)
Supplement: Supplementary file 1 [file biomolecules-15-01588-s001.zip › biomolecules-3922832-supplementary/Suplementary_Files_Biomolecules/Table S4.xlsx]

## Sheet: Up_w_U_lines
UP w NQ	GO kategorie (wszystkie proces, funkcja i komponent)
NQ UP na tle całego genomu – I krok w analizie					FDR do -3 i poniżej wybrane te które pasują do wczesniejszych kategorii
	Description	P-value	FDR q-value	Enrichment	N	B	n	b	Genes
GO_PROCESS	Translation
GO:0002181	cytoplasmic translation	1.68E-25	8.72E-22	28887	5736	128	1379	86	[RPL24A - ribosomal 60s subunit protein l24a, RPL30 - ribosomal 60s subunit protein l30, RPS7A - ribosomal 40s subunit protein s7a, RPS20 - ribosomal 40s subunit protein s20, RPL25 - ribosomal 60s subunit protein l25, RPS31 - ubiquitin-ribosomal 40s subunit protein s31 fusion protein, RPS3 - ribosomal 40s subunit protein s3, RPS18B - ribosomal 40s subunit protein s18b, RPS17A - ribosomal 40s subu…
GO:0006412	translation	2.18E-14	3.76E-11	28856	5736	314	1379	135	[RPL24A - ribosomal 60s subunit protein l24a, RPS7A - ribosomal 40s subunit protein s7a, RPL30 - ribosomal 60s subunit protein l30, CDC60 - leucine--trna ligase cdc60, RPL25 - ribosomal 60s subunit protein l25, RPS31 - ubiquitin-ribosomal 40s subunit protein s31 fusion protein, RPL29 - ribosomal 60s subunit protein l29, RPS1A - ribosomal 40s subunit protein s1a, YNL040W - putative alanine--trna l…
GO:0006450	regulation of translational fidelity	1.26E-7	2.73E-5	33270	5736	30	1379	21	[ALA1 - alanine--trna ligase, CDC60 - leucine--trna ligase cdc60, TPA1 - tpa1p, SSB1 - hsp70 family atpase ssb1, HPM1 - hpm1p, RPS2 - ribosomal 40s subunit protein s2, GCD11 - gcd11p, RPL31B - ribosomal 60s subunit protein l31b, DTD1 - dtd1p, YHR020W - proline--trna ligase, RPL31A - ribosomal 60s subunit protein l31a, ILS1 - isoleucine--trna ligase ils1, FRS2 - phenylalanine--trna ligase subunit …
GO:0006418	tRNA aminoacylation for protein translation	8.36E-7	1.35E-4	21582	5736	37	1379	23	[HTS1 - histidine--trna ligase, DPS1 - aspartate--trna ligase dps1, GUS1 - glutamate--trna ligase gus1, ALA1 - alanine--trna ligase, CDC60 - leucine--trna ligase cdc60, WRS1 - tryptophan--trna ligase wrs1, FRS1 - phenylalanine--trna ligase subunit beta, SES1 - serine--trna ligase ses1, GLN4 - glutamine--trna ligase, THS1 - threonine--trna ligase ths1, MST1 - threonine--trna ligase mst1, MSF1 - ph…
GO:0006414	translational elongation	1.39E-5	1.13E-3	21217	5736	29	1379	18	[HEL2 - hel2p, ASC1 - asc1p, TEF4 - tef4p, EFT1 - eft1p, SSB1 - hsp70 family atpase ssb1, TEF1 - tef1p, RKR1 - ubiquitin-protein ligase rkr1, RPP1A - ribosomal protein p1a, ANB1 - anb1p, SSB2 - hsp70 family atpase ssb2, TAE2 - tae2p, RPP2B - ribosomal protein p2b, STM1 - stm1p, RPP1B - ribosomal protein p1b, YEF3 - yef3p, SSZ1 - ssz1p, RPP2A - ribosomal protein p2a, ZUO1 - zuo1p]
GO_COMPONENT	Translation
GO_FUNCTION
	Biosynthesis
GO_PROCESS	Biosynthesis
GO:0043043	peptide biosynthetic process	2.86E-14	3.7E-11	28491	5736	318	1379	136	[RPL24A - ribosomal 60s subunit protein l24a, RPS7A - ribosomal 40s subunit protein s7a, RPL30 - ribosomal 60s subunit protein l30, CDC60 - leucine--trna ligase cdc60, RPL25 - ribosomal 60s subunit protein l25, RPS31 - ubiquitin-ribosomal 40s subunit protein s31 fusion protein, RPL29 - ribosomal 60s subunit protein l29, RPS1A - ribosomal 40s subunit protein s1a, YNL040W - putative alanine--trna l…
GO:0043604	amide biosynthetic process	3.56E-13	3.68E-10	24838	5736	368	1379	149	[RPL24A - ribosomal 60s subunit protein l24a, RPS7A - ribosomal 40s subunit protein s7a, RPL30 - ribosomal 60s subunit protein l30, CDC60 - leucine--trna ligase cdc60, RPL25 - ribosomal 60s subunit protein l25, RPS31 - ubiquitin-ribosomal 40s subunit protein s31 fusion protein, RPL29 - ribosomal 60s subunit protein l29, RPS1A - ribosomal 40s subunit protein s1a, YNL040W - putative alanine--trna l…
GO:0006518	peptide metabolic process	1.07E-12	9.25E-10	25204	5736	353	1379	143	[RPL24A - ribosomal 60s subunit protein l24a, RPS7A - ribosomal 40s subunit protein s7a, RPL30 - ribosomal 60s subunit protein l30, CDC60 - leucine--trna ligase cdc60, RPL25 - ribosomal 60s subunit protein l25, SEC11 - sec11p, RPS31 - ubiquitin-ribosomal 40s subunit protein s31 fusion protein, RPL29 - ribosomal 60s subunit protein l29, RPS1A - ribosomal 40s subunit protein s1a, YNL040W - putative…
GO:0044085	cellular component biogenesis	7.03E-10	3.31E-7	26299	5736	244	1379	101	[RPS7A - ribosomal 40s subunit protein s7a, CYK3 - cyk3p, AIM44 - aim44p, SMI1 - smi1p, KRR1 - krr1p, LTV1 - ltv1p, RPS31 - ubiquitin-ribosomal 40s subunit protein s31 fusion protein, SPB1 - spb1p, SAC3 - sac3p, NOP53 - nop53p, KRI1 - kri1p, CBF5 - pseudouridine synthase cbf5, RPL33A - ribosomal 60s subunit protein l33a, RPS19B - ribosomal 40s subunit protein s19b, SDA1 - sda1p, NAN1 - nan1p, NOP…
GO:0043603	cellular amide metabolic process	1.17E-10	6.73E-8	19725	5736	439	1379	163	[RPL24A - ribosomal 60s subunit protein l24a, RPL30 - ribosomal 60s subunit protein l30, RPS7A - ribosomal 40s subunit protein s7a, CDC60 - leucine--trna ligase cdc60, RPL25 - ribosomal 60s subunit protein l25, SEC11 - sec11p, RPS31 - ubiquitin-ribosomal 40s subunit protein s31 fusion protein, DAL1 - allantoinase, RPL29 - ribosomal 60s subunit protein l29, RPS1A - ribosomal 40s subunit protein s1…
GO:0044249	cellular biosynthetic process	6.42E-9	2.22E-6	45658	5736	1306	1379	393	[GPM1 - phosphoglycerate mutase gpm1, CDC60 - leucine--trna ligase cdc60, PPS1 - pps1p, RAD53 - rad53p, DAL81 - dal81p, APA1 - apa1p, RPL33A - ribosomal 60s subunit protein l33a, LYS1 - saccharopine dehydrogenase (nad+, l-lysine-forming), GLK1 - glucokinase, PGM1 - phosphoglucomutase pgm1, RPL5 - ribosomal 60s subunit protein l5, GUS1 - glutamate--trna ligase gus1, HIS4 - trifunctional histidinol…
GO:0009058	biosynthetic process	1.21E-8	3.92E-6	45292	5736	1362	1379	406	[GPM1 - phosphoglycerate mutase gpm1, CDC60 - leucine--trna ligase cdc60, PPS1 - pps1p, RAD53 - rad53p, DAL81 - dal81p, APA1 - apa1p, RPL33A - ribosomal 60s subunit protein l33a, LYS1 - saccharopine dehydrogenase (nad+, l-lysine-forming), GLK1 - glucokinase, PGM1 - phosphoglucomutase pgm1, RPL5 - ribosomal 60s subunit protein l5, GUS1 - glutamate--trna ligase gus1, HIS4 - trifunctional histidinol…
GO:1901576	organic substance biosynthetic process	2.07E-8	6.32E-6	45292	5736	1344	1379	400	[GPM1 - phosphoglycerate mutase gpm1, CDC60 - leucine--trna ligase cdc60, PPS1 - pps1p, RAD53 - rad53p, DAL81 - dal81p, APA1 - apa1p, RPL33A - ribosomal 60s subunit protein l33a, LYS1 - saccharopine dehydrogenase (nad+, l-lysine-forming), GLK1 - glucokinase, PGM1 - phosphoglucomutase pgm1, RPL5 - ribosomal 60s subunit protein l5, GUS1 - glutamate--trna ligase gus1, HIS4 - trifunctional histidinol…
GO:0034645	cellular macromolecule biosynthetic process	2.57E-7	4.76E-5	12420	5736	651	1379	210	[RPS7A - ribosomal 40s subunit protein s7a, CDC60 - leucine--trna ligase cdc60, PPS1 - pps1p, DAL81 - dal81p, RPS31 - ubiquitin-ribosomal 40s subunit protein s31 fusion protein, RPO31 - rpo31p, RPL33A - ribosomal 60s subunit protein l33a, RPS19B - ribosomal 40s subunit protein s19b, RPL18B - ribosomal 60s subunit protein l18b, PGM1 - phosphoglucomutase pgm1, HKR1 - hkr1p, RPL5 - ribosomal 60s sub…
GO:0009124	nucleoside monophosphate biosynthetic process	6.34E-7	1.06E-4	45659	5736	87	1379	42	[HXK2 - hexokinase 2, DAS2 - putative uridine kinase das2, GPM1 - phosphoglycerate mutase gpm1, ADE13 - adenylosuccinase ade13, URK1 - uridine kinase urk1, IMD3 - imp dehydrogenase imd3, GUA1 - gmp synthase (glutamine-hydrolyzing), PGK1 - phosphoglycerate kinase, ENO2 - phosphopyruvate hydratase eno2, ADE8 - phosphoribosylglycinamide formyltransferase, ADK1 - adenylate kinase adk1, PFK1 - 6-phosp…
GO:0006458	'de novo' protein folding	1.35E-6	1.99E-4	32174	5736	26	1379	18	[HSP60 - chaperone atpase hsp60, SSB1 - hsp70 family atpase ssb1, SSC1 - hsp70 family atpase ssc1, SSA1 - hsp70 family atpase ssa1, HSC82 - hsp90 family chaperone hsc82, LHS1 - hsp70 family chaperone lhs1, HSP78 - chaperone atpase hsp78, SSB2 - hsp70 family atpase ssb2, SIS1 - sis1p, MDJ1 - mdj1p, HSP104 - chaperone atpase hsp104, YDJ1 - ydj1p, SSA2 - hsp70 family chaperone ssa2, JJJ2 - jjj2p, SS…
GO:0042866	pyruvate biosynthetic process	1.35E-6	1.94E-4	32174	5736	26	1379	18	[HXK2 - hexokinase 2, ENO1 - phosphopyruvate hydratase eno1, GPM1 - phosphoglycerate mutase gpm1, TPI1 - triose-phosphate isomerase tpi1, TDH2 - tdh2p, TDH3 - glyceraldehyde-3-phosphate dehydrogenase (phosphorylating) tdh3, TDH1 - tdh1p, HXK1 - hexokinase 1, PGK1 - phosphoglycerate kinase, ENO2 - phosphopyruvate hydratase eno2, CDC19 - pyruvate kinase cdc19, PFK1 - 6-phosphofructokinase subunit a…
GO:0034404	nucleobase-containing small molecule biosynthetic process	1.95E-6	2.59E-4	45871	5736	70	1379	35	[HXK2 - hexokinase 2, GPM1 - phosphoglycerate mutase gpm1, DAS2 - putative uridine kinase das2, URK1 - uridine kinase urk1, IMD3 - imp dehydrogenase imd3, GUA1 - gmp synthase (glutamine-hydrolyzing), CPA2 - cpa2p, PGK1 - phosphoglycerate kinase, ENO2 - phosphopyruvate hydratase eno2, STD1 - std1p, PFK1 - 6-phosphofructokinase subunit alpha, URA2 - ura2p, GLK1 - glucokinase, NPY1 - nad(+) diphosph…
GO:0016053	organic acid biosynthetic process	3.79E-6	4.46E-4	20821	5736	215	1379	81	[HFA1 - acetyl-coa carboxylase hfa1, HIS5 - histidinol-phosphate transaminase, GPM1 - phosphoglycerate mutase gpm1, HSP31 - hsp31p, TRP5 - tryptophan synthase trp5, HIS2 - histidinol-phosphatase, CPA2 - cpa2p, LEU9 - 2-isopropylmalate synthase leu9, HOM2 - aspartate-semialdehyde dehydrogenase, CAR2 - ornithine-oxo-acid transaminase, LYS14 - lys14p, ARO2 - bifunctional chorismate synthase/riboflav…
GO:0046394	carboxylic acid biosynthetic process	3.79E-6	4.37E-4	20821	5736	215	1379	81	[HFA1 - acetyl-coa carboxylase hfa1, HIS5 - histidinol-phosphate transaminase, GPM1 - phosphoglycerate mutase gpm1, HSP31 - hsp31p, TRP5 - tryptophan synthase trp5, HIS2 - histidinol-phosphatase, CPA2 - cpa2p, LEU9 - 2-isopropylmalate synthase leu9, HOM2 - aspartate-semialdehyde dehydrogenase, CAR2 - ornithine-oxo-acid transaminase, LYS14 - lys14p, ARO2 - bifunctional chorismate synthase/riboflav…
GO:0042254	ribosome biogenesis	4.78E-6	4.67E-4	21551	5736	193	1379	74	[RPS7A - ribosomal 40s subunit protein s7a, MAK11 - mak11p, FAL1 - fal1p, NOP7 - nop7p, URB1 - urb1p, KRR1 - krr1p, IPI3 - ipi3p, RPS31 - ubiquitin-ribosomal 40s subunit protein s31 fusion protein, PUS7 - pseudouridine synthase pus7, SPB1 - spb1p, NOP53 - nop53p, RRP12 - rrp12p, KRI1 - kri1p, CBF5 - pseudouridine synthase cbf5, RRP5 - rrp5p, RPS19B - ribosomal 40s subunit protein s19b, SDA1 - sda…
GO:0009059	macromolecule biosynthetic process	5.14E-6	4.93E-4	46753	5736	735	1379	226	[RPS7A - ribosomal 40s subunit protein s7a, CDC60 - leucine--trna ligase cdc60, PPS1 - pps1p, DAL81 - dal81p, RPS31 - ubiquitin-ribosomal 40s subunit protein s31 fusion protein, RPO31 - rpo31p, RPL33A - ribosomal 60s subunit protein l33a, RPS19B - ribosomal 40s subunit protein s19b, RPL18B - ribosomal 60s subunit protein l18b, PGM1 - phosphoglucomutase pgm1, HKR1 - hkr1p, RPL5 - ribosomal 60s sub…
GO:0042026	protein refolding	6.8E-6	6.29E-4	24504	5736	28	1379	18	[HSP60 - chaperone atpase hsp60, SSB1 - hsp70 family atpase ssb1, SSC1 - hsp70 family atpase ssc1, SSA1 - hsp70 family atpase ssa1, HSC82 - hsp90 family chaperone hsc82, LHS1 - hsp70 family chaperone lhs1, HSP78 - chaperone atpase hsp78, SSB2 - hsp70 family atpase ssb2, MDJ1 - mdj1p, HSP104 - chaperone atpase hsp104, SSE1 - sse1p, CPR6 - peptidylprolyl isomerase cpr6, YDJ1 - ydj1p, SSA2 - hsp70 f…
GO:0006082	organic acid metabolic process	3.2E-5	2.3E-3	12785	5736	423	1379	137	[GPM1 - phosphoglycerate mutase gpm1, CDC60 - leucine--trna ligase cdc60, TRP5 - tryptophan synthase trp5, HIS2 - histidinol-phosphatase, MDH2 - malate dehydrogenase mdh2, LEU9 - 2-isopropylmalate synthase leu9, SDH3 - succinate dehydrogenase cytochrome b subunit sdh3, HOM2 - aspartate-semialdehyde dehydrogenase, CAR2 - ornithine-oxo-acid transaminase, BDS1 - bds1p, YNL040W - putative alanine--tr…
GO:0016051	carbohydrate biosynthetic process	7.66E-5	4.46E-3	30682	5736	77	1379	34	[GPM1 - phosphoglycerate mutase gpm1, BUD7 - bud7p, GAS5 - gas5p, GAS3 - gas3p, YEA4 - yea4p, PGK1 - phosphoglycerate kinase, MDH2 - malate dehydrogenase mdh2, TRS65 - trs65p, PYC2 - pyruvate carboxylase 2, GDB1 - bifunctional 4-alpha-glucanotransferase/amylo-alpha-1,6-glucosidase, CHS3 - chitin synthase chs3, HOR2 - glycerol-1-phosphatase hor2, PGM2 - phosphoglucomutase pgm2, ROT2 - rot2p, PGM1 …
GO:0009142	nucleoside triphosphate biosynthetic process	4.71E-5	3.05E-3	45659	5736	58	1379	28	[HXK2 - hexokinase 2, DAS2 - putative uridine kinase das2, GPM1 - phosphoglycerate mutase gpm1, URK1 - uridine kinase urk1, IMD3 - imp dehydrogenase imd3, CPA2 - cpa2p, RAD53 - rad53p, PGK1 - phosphoglycerate kinase, ENO2 - phosphopyruvate hydratase eno2, PFK1 - 6-phosphofructokinase subunit alpha, ATP2 - atp2p, URA2 - ura2p, GLK1 - glucokinase, ATP1 - f1f0 atp synthase subunit alpha, GPM2 - phos…
GO:0009152	purine ribonucleotide biosynthetic process	7.52E-5	4.42E-3	29221	5736	83	1379	36	[HFA1 - acetyl-coa carboxylase hfa1, HXK2 - hexokinase 2, GPM1 - phosphoglycerate mutase gpm1, ADE13 - adenylosuccinase ade13, IMD3 - imp dehydrogenase imd3, GUA1 - gmp synthase (glutamine-hydrolyzing), PGK1 - phosphoglycerate kinase, ENO2 - phosphopyruvate hydratase eno2, ADE8 - phosphoribosylglycinamide formyltransferase, ADK1 - adenylate kinase adk1, PFK1 - 6-phosphofructokinase subunit alpha,…
GO_COMPONENT	Biosynthetic process
GO_FUNCTION	Biosynthetic process
	RNA processing/Ribosomes
GO_PROCESS	RNA processing/Ribosomes
GO:0006364	rRNA processing	6.72E-12	4.98E-9	28491	5736	262	1379	112	[RPS7A - ribosomal 40s subunit protein s7a, RPL30 - ribosomal 60s subunit protein l30, MRD1 - mrd1p, SEN1 - putative dna/rna helicase sen1, KRR1 - krr1p, RPS31 - ubiquitin-ribosomal 40s subunit protein s31 fusion protein, SPB1 - spb1p, NOP53 - nop53p, KRI1 - kri1p, RPS1A - ribosomal 40s subunit protein s1a, CBF5 - pseudouridine synthase cbf5, RPS23B - ribosomal 40s subunit protein s23b, RPS24A - …
GO:0034660	ncRNA metabolic process	1.56E-11	1.01E-8	19725	5736	490	1379	181	[RPL30 - ribosomal 60s subunit protein l30, RPS7A - ribosomal 40s subunit protein s7a, CDC60 - leucine--trna ligase cdc60, MRD1 - mrd1p, SEN1 - putative dna/rna helicase sen1, KRR1 - krr1p, TRM3 - trm3p, TRM13 - trm13p, RPS31 - ubiquitin-ribosomal 40s subunit protein s31 fusion protein, SPB1 - spb1p, NOP53 - nop53p, KRI1 - kri1p, YNL040W - putative alanine--trna ligase, RPS1A - ribosomal 40s subu…
GO:0034470	ncRNA processing	1.49E-10	7.74E-8	21551	5736	380	1379	145	[RPS7A - ribosomal 40s subunit protein s7a, RPL30 - ribosomal 60s subunit protein l30, MRD1 - mrd1p, SEN1 - putative dna/rna helicase sen1, KRR1 - krr1p, TRM3 - trm3p, TRM13 - trm13p, RPS31 - ubiquitin-ribosomal 40s subunit protein s31 fusion protein, SPB1 - spb1p, NOP53 - nop53p, KRI1 - kri1p, RPS1A - ribosomal 40s subunit protein s1a, CBF5 - pseudouridine synthase cbf5, RPS23B - ribosomal 40s s…
GO:0022613	ribonucleoprotein complex biogenesis	2.25E-9	9.71E-7	27030	5736	220	1379	92	[RPS7A - ribosomal 40s subunit protein s7a, MAK11 - mak11p, FAL1 - fal1p, NOP7 - nop7p, URB1 - urb1p, KRR1 - krr1p, LTV1 - ltv1p, IPI3 - ipi3p, RPS31 - ubiquitin-ribosomal 40s subunit protein s31 fusion protein, PUS7 - pseudouridine synthase pus7, TSR4 - tsr4p, SPB1 - spb1p, SAC3 - sac3p, NOP53 - nop53p, RPL14A - ribosomal 60s subunit protein l14a, RRP12 - rrp12p, KRI1 - kri1p, CBF5 - pseudouridi…
GO:0016072	rRNA metabolic process	4.34E-9	1.73E-6	21916	5736	306	1379	118	[RPS7A - ribosomal 40s subunit protein s7a, RPL30 - ribosomal 60s subunit protein l30, MRD1 - mrd1p, SEN1 - putative dna/rna helicase sen1, KRR1 - krr1p, RPS31 - ubiquitin-ribosomal 40s subunit protein s31 fusion protein, SPB1 - spb1p, NOP53 - nop53p, KRI1 - kri1p, RPS1A - ribosomal 40s subunit protein s1a, CBF5 - pseudouridine synthase cbf5, RPS23B - ribosomal 40s subunit protein s23b, RPS24A - …
GO:0006407	rRNA export from nucleus	4.01E-8	1.15E-5	24532	5736	17	1379	15	[SRM1 - srm1p, RPS2 - ribosomal 40s subunit protein s2, RPS28B - ribosomal 40s subunit protein s28b, RPS19A - ribosomal 40s subunit protein s19a, RPS26A - ribosomal 40s subunit protein s26a, RPS3 - ribosomal 40s subunit protein s3, RPS18B - ribosomal 40s subunit protein s18b, RPS10B - ribosomal 40s subunit protein s10b, RPS5 - rps5p, RPS19B - ribosomal 40s subunit protein s19b, RPS0B - ribosomal …
GO:0051029	rRNA transport	4.01E-8	1.09E-5	24532	5736	17	1379	15	[SRM1 - srm1p, RPS2 - ribosomal 40s subunit protein s2, RPS28B - ribosomal 40s subunit protein s28b, RPS19A - ribosomal 40s subunit protein s19a, RPS26A - ribosomal 40s subunit protein s26a, RPS3 - ribosomal 40s subunit protein s3, RPS18B - ribosomal 40s subunit protein s18b, RPS10B - ribosomal 40s subunit protein s10b, RPS5 - rps5p, RPS19B - ribosomal 40s subunit protein s19b, RPS0B - ribosomal …
GO:0009156	ribonucleoside monophosphate biosynthetic process	1.85E-7	3.69E-5	45871	5736	84	1379	42	[HXK2 - hexokinase 2, DAS2 - putative uridine kinase das2, GPM1 - phosphoglycerate mutase gpm1, ADE13 - adenylosuccinase ade13, URK1 - uridine kinase urk1, IMD3 - imp dehydrogenase imd3, GUA1 - gmp synthase (glutamine-hydrolyzing), PGK1 - phosphoglycerate kinase, ENO2 - phosphopyruvate hydratase eno2, ADE8 - phosphoribosylglycinamide formyltransferase, ADK1 - adenylate kinase adk1, PFK1 - 6-phosp…
GO:0097064	ncRNA export from nucleus	2.42E-7	4.65E-5	28157	5736	33	1379	22	[SRM1 - srm1p, UTP8 - utp8p, NUP145 - nup145p, NUP133 - nup133p, TEF1 - tef1p, RPS2 - ribosomal 40s subunit protein s2, RPS28B - ribosomal 40s subunit protein s28b, RPS19A - ribosomal 40s subunit protein s19a, RPS26A - ribosomal 40s subunit protein s26a, RPS3 - ribosomal 40s subunit protein s3, RPS18B - ribosomal 40s subunit protein s18b, CEX1 - cex1p, DBP5 - atp-dependent rna helicase dbp5, RPS1…
GO:0051236	establishment of RNA localization	6.13E-7	1.09E-4	26665	5736	159	1379	66	[NUP1 - nup1p, MRD1 - mrd1p, NUP84 - nup84p, SXM1 - sxm1p, LTV1 - ltv1p, KAP104 - kap104p, RPS3 - ribosomal 40s subunit protein s3, RPS18B - ribosomal 40s subunit protein s18b, SAC3 - sac3p, CEX1 - cex1p, NOP53 - nop53p, RPS10B - ribosomal 40s subunit protein s10b, RPS19B - ribosomal 40s subunit protein s19b, RPS5 - rps5p, SDA1 - sda1p, RPS0B - ribosomal 40s subunit protein s0b, GLE1 - gle1p, YAR…
GO:0050658	RNA transport	6.13E-7	1.06E-4	26665	5736	159	1379	66	[NUP1 - nup1p, MRD1 - mrd1p, NUP84 - nup84p, SXM1 - sxm1p, LTV1 - ltv1p, KAP104 - kap104p, RPS3 - ribosomal 40s subunit protein s3, RPS18B - ribosomal 40s subunit protein s18b, SAC3 - sac3p, CEX1 - cex1p, NOP53 - nop53p, RPS10B - ribosomal 40s subunit protein s10b, RPS19B - ribosomal 40s subunit protein s19b, RPS5 - rps5p, SDA1 - sda1p, RPS0B - ribosomal 40s subunit protein s0b, GLE1 - gle1p, YAR…
GO:0006913	nucleocytoplasmic transport	5.45E-8	1.41E-5	28491	5736	166	1379	71	[NUP1 - nup1p, OPI10 - opi10p, MRD1 - mrd1p, NUP84 - nup84p, SXM1 - sxm1p, LTV1 - ltv1p, KAP104 - kap104p, RPS3 - ribosomal 40s subunit protein s3, RPS18B - ribosomal 40s subunit protein s18b, SAC3 - sac3p, CEX1 - cex1p, NOP53 - nop53p, RPS10B - ribosomal 40s subunit protein s10b, RPS19B - ribosomal 40s subunit protein s19b, RPS5 - rps5p, SDA1 - sda1p, RPS0B - ribosomal 40s subunit protein s0b, G…
GO:0051169	nuclear transport	5.45E-8	1.34E-5	28491	5736	166	1379	71	[NUP1 - nup1p, OPI10 - opi10p, MRD1 - mrd1p, NUP84 - nup84p, SXM1 - sxm1p, LTV1 - ltv1p, KAP104 - kap104p, RPS3 - ribosomal 40s subunit protein s3, RPS18B - ribosomal 40s subunit protein s18b, SAC3 - sac3p, CEX1 - cex1p, NOP53 - nop53p, RPS10B - ribosomal 40s subunit protein s10b, RPS19B - ribosomal 40s subunit protein s19b, RPS5 - rps5p, SDA1 - sda1p, RPS0B - ribosomal 40s subunit protein s0b, G…
GO:0006405	RNA export from nucleus	7.99E-8	1.8E-5	33239	5736	122	1379	56	[NUP1 - nup1p, MRD1 - mrd1p, NUP84 - nup84p, SXM1 - sxm1p, LTV1 - ltv1p, RPS3 - ribosomal 40s subunit protein s3, RPS18B - ribosomal 40s subunit protein s18b, SAC3 - sac3p, CEX1 - cex1p, NOP53 - nop53p, RPS10B - ribosomal 40s subunit protein s10b, RPS19B - ribosomal 40s subunit protein s19b, RPS5 - rps5p, SDA1 - sda1p, RPS0B - ribosomal 40s subunit protein s0b, GLE1 - gle1p, YAR1 - yar1p, UTP8 - …
GO:0051168	nuclear export	1.59E-7	3.29E-5	32143	5736	124	1379	56	[NUP1 - nup1p, MRD1 - mrd1p, NUP84 - nup84p, SXM1 - sxm1p, LTV1 - ltv1p, RPS3 - ribosomal 40s subunit protein s3, RPS18B - ribosomal 40s subunit protein s18b, SAC3 - sac3p, CEX1 - cex1p, NOP53 - nop53p, RPS10B - ribosomal 40s subunit protein s10b, RPS19B - ribosomal 40s subunit protein s19b, RPS5 - rps5p, SDA1 - sda1p, RPS0B - ribosomal 40s subunit protein s0b, GLE1 - gle1p, YAR1 - yar1p, UTP8 - …
GO:0050657	nucleic acid transport	1.05E-6	1.6E-4	25934	5736	161	1379	66	[NUP1 - nup1p, MRD1 - mrd1p, NUP84 - nup84p, SXM1 - sxm1p, LTV1 - ltv1p, KAP104 - kap104p, RPS3 - ribosomal 40s subunit protein s3, RPS18B - ribosomal 40s subunit protein s18b, SAC3 - sac3p, CEX1 - cex1p, NOP53 - nop53p, RPS10B - ribosomal 40s subunit protein s10b, RPS19B - ribosomal 40s subunit protein s19b, RPS5 - rps5p, SDA1 - sda1p, RPS0B - ribosomal 40s subunit protein s0b, GLE1 - gle1p, YAR…
GO:0046390	ribose phosphate biosynthetic process	1.54E-6	2.16E-4	32143	5736	104	1379	47	[HFA1 - acetyl-coa carboxylase hfa1, HXK2 - hexokinase 2, GPM1 - phosphoglycerate mutase gpm1, DAS2 - putative uridine kinase das2, ADE13 - adenylosuccinase ade13, URK1 - uridine kinase urk1, IMD3 - imp dehydrogenase imd3, GUA1 - gmp synthase (glutamine-hydrolyzing), PGK1 - phosphoglycerate kinase, CPA2 - cpa2p, ENO2 - phosphopyruvate hydratase eno2, ADE8 - phosphoribosylglycinamide formyltransfe…
GO:0030490	maturation of SSU-rRNA	1.63E-6	2.22E-4	45718	5736	78	1379	38	[RPS8B - ribosomal 40s subunit protein s8b, FAL1 - fal1p, NOP7 - nop7p, RPS20 - ribosomal 40s subunit protein s20, DHR2 - dhr2p, BMS1 - bms1p, RPS31 - ubiquitin-ribosomal 40s subunit protein s31 fusion protein, TSR4 - tsr4p, RRP12 - rrp12p, RPS1A - ribosomal 40s subunit protein s1a, RRP5 - rrp5p, RPS23B - ribosomal 40s subunit protein s23b, FAP7 - fap7p, NOB1 - nob1p, RRP3 - rna-dependent atpase …
GO:0043039	tRNA aminoacylation	2.27E-6	2.94E-4	15738	5736	41	1379	24	[HTS1 - histidine--trna ligase, DPS1 - aspartate--trna ligase dps1, GUS1 - glutamate--trna ligase gus1, ALA1 - alanine--trna ligase, CDC60 - leucine--trna ligase cdc60, WRS1 - tryptophan--trna ligase wrs1, FRS1 - phenylalanine--trna ligase subunit beta, SES1 - serine--trna ligase ses1, GLN4 - glutamine--trna ligase, THS1 - threonine--trna ligase ths1, MST1 - threonine--trna ligase mst1, MSF1 - ph…
GO:0009185	ribonucleoside diphosphate metabolic process	2.95E-6	3.64E-4	20852	5736	34	1379	21	[HXK2 - hexokinase 2, ENO1 - phosphopyruvate hydratase eno1, GPM1 - phosphoglycerate mutase gpm1, TPI1 - triose-phosphate isomerase tpi1, TDH2 - tdh2p, TDH3 - glyceraldehyde-3-phosphate dehydrogenase (phosphorylating) tdh3, TDH1 - tdh1p, HXK1 - hexokinase 1, PDC5 - indolepyruvate decarboxylase 5, PGK1 - phosphoglycerate kinase, ENO2 - phosphopyruvate hydratase eno2, CDC19 - pyruvate kinase cdc19,…
GO:0009135	purine nucleoside diphosphate metabolic process	3.92E-6	4.42E-4	21947	5736	32	1379	20	[HXK2 - hexokinase 2, ENO1 - phosphopyruvate hydratase eno1, GPM1 - phosphoglycerate mutase gpm1, TPI1 - triose-phosphate isomerase tpi1, TDH2 - tdh2p, TDH3 - glyceraldehyde-3-phosphate dehydrogenase (phosphorylating) tdh3, TDH1 - tdh1p, HXK1 - hexokinase 1, PDC5 - indolepyruvate decarboxylase 5, PGK1 - phosphoglycerate kinase, ENO2 - phosphopyruvate hydratase eno2, CDC19 - pyruvate kinase cdc19,…
GO:0009179	purine ribonucleoside diphosphate metabolic process	3.92E-6	4.32E-4	21947	5736	32	1379	20	[HXK2 - hexokinase 2, ENO1 - phosphopyruvate hydratase eno1, GPM1 - phosphoglycerate mutase gpm1, TPI1 - triose-phosphate isomerase tpi1, TDH2 - tdh2p, TDH3 - glyceraldehyde-3-phosphate dehydrogenase (phosphorylating) tdh3, TDH1 - tdh1p, HXK1 - hexokinase 1, PDC5 - indolepyruvate decarboxylase 5, PGK1 - phosphoglycerate kinase, ENO2 - phosphopyruvate hydratase eno2, CDC19 - pyruvate kinase cdc19,…
GO:0009260	ribonucleotide biosynthetic process	4.11E-6	4.26E-4	31778	5736	98	1379	44	[HFA1 - acetyl-coa carboxylase hfa1, HXK2 - hexokinase 2, GPM1 - phosphoglycerate mutase gpm1, DAS2 - putative uridine kinase das2, ADE13 - adenylosuccinase ade13, URK1 - uridine kinase urk1, IMD3 - imp dehydrogenase imd3, GUA1 - gmp synthase (glutamine-hydrolyzing), PGK1 - phosphoglycerate kinase, CPA2 - cpa2p, ENO2 - phosphopyruvate hydratase eno2, ADE8 - phosphoribosylglycinamide formyltransfe…
GO:0009161	ribonucleoside monophosphate metabolic process	4.12E-6	4.19E-4	31048	5736	101	1379	45	[HXK2 - hexokinase 2, GPM1 - phosphoglycerate mutase gpm1, DAS2 - putative uridine kinase das2, ADE13 - adenylosuccinase ade13, COX5B - cytochrome c oxidase subunit vb, URK1 - uridine kinase urk1, IMD3 - imp dehydrogenase imd3, GUA1 - gmp synthase (glutamine-hydrolyzing), PGK1 - phosphoglycerate kinase, ENO2 - phosphopyruvate hydratase eno2, ADE8 - phosphoribosylglycinamide formyltransferase, ADK…
GO:0009123	nucleoside monophosphate metabolic process	5.52E-6	5.2E-4	29221	5736	111	1379	48	[HXK2 - hexokinase 2, GPM1 - phosphoglycerate mutase gpm1, DAS2 - putative uridine kinase das2, ADE13 - adenylosuccinase ade13, COX5B - cytochrome c oxidase subunit vb, URK1 - uridine kinase urk1, IMD3 - imp dehydrogenase imd3, GUA1 - gmp synthase (glutamine-hydrolyzing), PGK1 - phosphoglycerate kinase, ENO2 - phosphopyruvate hydratase eno2, ADE8 - phosphoribosylglycinamide formyltransferase, ADK…
GO:0006164	purine nucleotide biosynthetic process	7.84E-6	7E-4	31778	5736	91	1379	41	[HFA1 - acetyl-coa carboxylase hfa1, HXK2 - hexokinase 2, GPM1 - phosphoglycerate mutase gpm1, ADE13 - adenylosuccinase ade13, IMD3 - imp dehydrogenase imd3, GUA1 - gmp synthase (glutamine-hydrolyzing), PGK1 - phosphoglycerate kinase, ENO2 - phosphopyruvate hydratase eno2, ADE8 - phosphoribosylglycinamide formyltransferase, MIS1 - trifunctional formate-tetrahydrofolate ligase/methenyltetrahydrofo…
GO:0072522	purine-containing compound biosynthetic process	7.89E-6	6.93E-4	30682	5736	97	1379	43	[HFA1 - acetyl-coa carboxylase hfa1, HXK2 - hexokinase 2, GPM1 - phosphoglycerate mutase gpm1, ADE13 - adenylosuccinase ade13, IMD3 - imp dehydrogenase imd3, GUA1 - gmp synthase (glutamine-hydrolyzing), PGK1 - phosphoglycerate kinase, ENO2 - phosphopyruvate hydratase eno2, ADE8 - phosphoribosylglycinamide formyltransferase, MIS1 - trifunctional formate-tetrahydrofolate ligase/methenyltetrahydrofo…
GO:0000462	maturation of SSU-rRNA from tricistronic rRNA transcript (SSU-rRNA, 5.8S rRNA, LSU-rRNA)	8.17E-6	7.05E-4	45779	5736	65	1379	32	[RPS8B - ribosomal 40s subunit protein s8b, FAL1 - fal1p, NOP7 - nop7p, RPS20 - ribosomal 40s subunit protein s20, DHR2 - dhr2p, BMS1 - bms1p, RRP12 - rrp12p, RPS1A - ribosomal 40s subunit protein s1a, RPS23B - ribosomal 40s subunit protein s23b, FAP7 - fap7p, NOB1 - nob1p, RRP3 - rna-dependent atpase rrp3, UTP8 - utp8p, RPS14A - ribosomal 40s subunit protein s14a, RPS24A - ribosomal 40s subunit …
GO:0009127	purine nucleoside monophosphate biosynthetic process	8.75E-6	7.43E-4	45690	5736	68	1379	33	[HXK2 - hexokinase 2, GPM1 - phosphoglycerate mutase gpm1, ADE13 - adenylosuccinase ade13, IMD3 - imp dehydrogenase imd3, GUA1 - gmp synthase (glutamine-hydrolyzing), PGK1 - phosphoglycerate kinase, ENO2 - phosphopyruvate hydratase eno2, ADE8 - phosphoribosylglycinamide formyltransferase, ADK1 - adenylate kinase adk1, PFK1 - 6-phosphofructokinase subunit alpha, ATP2 - atp2p, GLK1 - glucokinase, A…
GO:0009168	purine ribonucleoside monophosphate biosynthetic process	8.75E-6	7.31E-4	45690	5736	68	1379	33	[HXK2 - hexokinase 2, GPM1 - phosphoglycerate mutase gpm1, ADE13 - adenylosuccinase ade13, IMD3 - imp dehydrogenase imd3, GUA1 - gmp synthase (glutamine-hydrolyzing), PGK1 - phosphoglycerate kinase, ENO2 - phosphopyruvate hydratase eno2, ADE8 - phosphoribosylglycinamide formyltransferase, ADK1 - adenylate kinase adk1, PFK1 - 6-phosphofructokinase subunit alpha, ATP2 - atp2p, GLK1 - glucokinase, A…
GO:0009201	ribonucleoside triphosphate biosynthetic process	2.91E-5	2.12E-3	45871	5736	54	1379	27	[HXK2 - hexokinase 2, DAS2 - putative uridine kinase das2, GPM1 - phosphoglycerate mutase gpm1, URK1 - uridine kinase urk1, IMD3 - imp dehydrogenase imd3, CPA2 - cpa2p, PGK1 - phosphoglycerate kinase, ENO2 - phosphopyruvate hydratase eno2, PFK1 - 6-phosphofructokinase subunit alpha, ATP2 - atp2p, URA2 - ura2p, GLK1 - glucokinase, ATP1 - f1f0 atp synthase subunit alpha, GPM2 - phosphoglycerate mut…
GO:0009132	nucleoside diphosphate metabolic process	3.3E-5	2.34E-3	10990	5736	38	1379	21	[HXK2 - hexokinase 2, ENO1 - phosphopyruvate hydratase eno1, GPM1 - phosphoglycerate mutase gpm1, TPI1 - triose-phosphate isomerase tpi1, TDH2 - tdh2p, TDH3 - glyceraldehyde-3-phosphate dehydrogenase (phosphorylating) tdh3, TDH1 - tdh1p, HXK1 - hexokinase 1, PDC5 - indolepyruvate decarboxylase 5, PGK1 - phosphoglycerate kinase, ENO2 - phosphopyruvate hydratase eno2, CDC19 - pyruvate kinase cdc19,…
GO:0015931	nucleobase-containing compound transport	3.49E-5	2.44E-3	18629	5736	206	1379	75	[NUP1 - nup1p, MRD1 - mrd1p, NUP84 - nup84p, SXM1 - sxm1p, LTV1 - ltv1p, RPS3 - ribosomal 40s subunit protein s3, KAP104 - kap104p, RPS18B - ribosomal 40s subunit protein s18b, CEX1 - cex1p, SAC3 - sac3p, NOP53 - nop53p, HSE1 - hse1p, RPS10B - ribosomal 40s subunit protein s10b, RPS19B - ribosomal 40s subunit protein s19b, RPS5 - rps5p, SDA1 - sda1p, RPS0B - ribosomal 40s subunit protein s0b, GLE…
GO:0046939	nucleotide phosphorylation	3.66E-5	2.53E-3	19391	5736	28	1379	17	[HXK2 - hexokinase 2, ENO1 - phosphopyruvate hydratase eno1, GPM1 - phosphoglycerate mutase gpm1, TPI1 - triose-phosphate isomerase tpi1, TDH2 - tdh2p, TDH3 - glyceraldehyde-3-phosphate dehydrogenase (phosphorylating) tdh3, TDH1 - tdh1p, HXK1 - hexokinase 1, PGK1 - phosphoglycerate kinase, ENO2 - phosphopyruvate hydratase eno2, CDC19 - pyruvate kinase cdc19, PFK1 - 6-phosphofructokinase subunit a…
GO:0000027	ribosomal large subunit assembly	1.27E-4	6.93E-3	43497	5736	38	1379	20	[RPL24A - ribosomal 60s subunit protein l24a, MRH4 - mrh4p, MAK11 - mak11p, RPL6A - ribosomal 60s subunit protein l6a, RIX1 - rix1p, HPM1 - hpm1p, SPB4 - spb4p, DRS1 - drs1p, RPL25 - ribosomal 60s subunit protein l25, IPI3 - ipi3p, RPP0 - ribosomal protein p0, MAK21 - mak21p, MDN1 - aaa family atpase midasin, NOP53 - nop53p, POL5 - pol5p, RPL12A - ribosomal 60s subunit protein l12a, RPL10 - ribos…
GO:0005984	disaccharide metabolic process	1.29E-4	6.96E-3	18295	5736	25	1379	15	[IMA1 - ima1p, MAL12 - mal12p, IMA5 - ima5p, TSL1 - tsl1p, UGP1 - utp glucose-1-phosphate uridylyltransferase, SUC2 - beta-fructofuranosidase suc2, TPS3 - tps3p, MPH2 - mph2p, PGM2 - phosphoglucomutase pgm2, IMA2 - ima2p, HSP104 - chaperone atpase hsp104, TPS1 - alpha,alpha-trehalose-phosphate synthase (udp-forming) tps1, PGM1 - phosphoglucomutase pgm1, MPH3 - mph3p, MAL32 - mal32p]
GO:0009126	purine nucleoside monophosphate metabolic process	1.36E-4	7.27E-3	27760	5736	85	1379	36	[HXK2 - hexokinase 2, GPM1 - phosphoglycerate mutase gpm1, ADE13 - adenylosuccinase ade13, COX5B - cytochrome c oxidase subunit vb, IMD3 - imp dehydrogenase imd3, GUA1 - gmp synthase (glutamine-hydrolyzing), PGK1 - phosphoglycerate kinase, ENO2 - phosphopyruvate hydratase eno2, ADE8 - phosphoribosylglycinamide formyltransferase, ADK1 - adenylate kinase adk1, PFK1 - 6-phosphofructokinase subunit a…
GO:0009167	purine ribonucleoside monophosphate metabolic process	1.36E-4	7.2E-3	27760	5736	85	1379	36	[HXK2 - hexokinase 2, GPM1 - phosphoglycerate mutase gpm1, ADE13 - adenylosuccinase ade13, COX5B - cytochrome c oxidase subunit vb, IMD3 - imp dehydrogenase imd3, GUA1 - gmp synthase (glutamine-hydrolyzing), PGK1 - phosphoglycerate kinase, ENO2 - phosphopyruvate hydratase eno2, ADE8 - phosphoribosylglycinamide formyltransferase, ADK1 - adenylate kinase adk1, PFK1 - 6-phosphofructokinase subunit a…
GO_COMPONENT	RNA processing/Ribosomes
GO:0022625	cytosolic large ribosomal subunit	1.23E-12	4.34E-10	22678	5736	73	1379	46	[RPL24A - ribosomal 60s subunit protein l24a, RPL30 - ribosomal 60s subunit protein l30, RPL26B - ribosomal 60s subunit protein l26b, RPL34B - ribosomal 60s subunit protein l34b, RPL6A - ribosomal 60s subunit protein l6a, RPL43A - ribosomal 60s subunit protein l43a, RPL27B - ribosomal 60s subunit protein l27b, RPL1A - ribosomal 60s subunit protein l1a, RPL25 - ribosomal 60s subunit protein l25, R…
GO:0022627	cytosolic small ribosomal subunit	1.98E-12	5.23E-10	32905	5736	53	1379	37	[RPS7A - ribosomal 40s subunit protein s7a, RPS8B - ribosomal 40s subunit protein s8b, RPS20 - ribosomal 40s subunit protein s20, RPS31 - ubiquitin-ribosomal 40s subunit protein s31 fusion protein, RPS3 - ribosomal 40s subunit protein s3, RPS18B - ribosomal 40s subunit protein s18b, RPS17A - ribosomal 40s subunit protein s17a, RPS1A - ribosomal 40s subunit protein s1a, RPS21B - rps21bp, RPS10B - …
GO:0030684	preribosome	3.16E-9	3.71E-7	32143	5736	157	1379	71	[RPS7A - ribosomal 40s subunit protein s7a, NOP7 - nop7p, FAL1 - fal1p, MRD1 - mrd1p, KRR1 - krr1p, RPL25 - ribosomal 60s subunit protein l25, LTV1 - ltv1p, RPS3 - ribosomal 40s subunit protein s3, SPB1 - spb1p, NOP13 - nop13p, RRP12 - rrp12p, RPS1A - ribosomal 40s subunit protein s1a, KRI1 - kri1p, POL5 - pol5p, CBF5 - pseudouridine synthase cbf5, RRP5 - rrp5p, RPS5 - rps5p, UTP8 - utp8p, NAN1 -…
GO:0005840	ribosome	7E-9	7.39E-7	25934	5736	221	1379	91	[RPL24A - ribosomal 60s subunit protein l24a, RPS7A - ribosomal 40s subunit protein s7a, RPL30 - ribosomal 60s subunit protein l30, RPS20 - ribosomal 40s subunit protein s20, RPL25 - ribosomal 60s subunit protein l25, RPS31 - ubiquitin-ribosomal 40s subunit protein s31 fusion protein, RPS3 - ribosomal 40s subunit protein s3, RPS18B - ribosomal 40s subunit protein s18b, RPS17A - ribosomal 40s subu…
GO:1990904	ribonucleoprotein complex	1.17E-8	1.12E-6	14246	5736	629	1379	210	[RPS7A - ribosomal 40s subunit protein s7a, KRR1 - krr1p, LTV1 - ltv1p, MRS1 - mrs1p, RPS31 - ubiquitin-ribosomal 40s subunit protein s31 fusion protein, YHB1 - yhb1p, SPB1 - spb1p, KRI1 - kri1p, CBF5 - pseudouridine synthase cbf5, RPL33A - ribosomal 60s subunit protein l33a, RPS19B - ribosomal 40s subunit protein s19b, RPL18B - ribosomal 60s subunit protein l18b, SAM1 - methionine adenosyltransf…
GO:0044391	ribosomal subunit	4.42E-8	3.89E-6	25204	5736	209	1379	85	[RPL24A - ribosomal 60s subunit protein l24a, RPS7A - ribosomal 40s subunit protein s7a, RPL30 - ribosomal 60s subunit protein l30, RPS20 - ribosomal 40s subunit protein s20, RPL25 - ribosomal 60s subunit protein l25, RPS31 - ubiquitin-ribosomal 40s subunit protein s31 fusion protein, RPS3 - ribosomal 40s subunit protein s3, RPS18B - ribosomal 40s subunit protein s18b, RPS17A - ribosomal 40s subu…
GO:0030686	90S preribosome	1.33E-7	1E-5	42401	5736	75	1379	39	[RPS7A - ribosomal 40s subunit protein s7a, RPS8B - ribosomal 40s subunit protein s8b, MRD1 - mrd1p, KRR1 - krr1p, BMS1 - bms1p, RPS3 - ribosomal 40s subunit protein s3, NOP58 - nop58p, RRP12 - rrp12p, RPS1A - ribosomal 40s subunit protein s1a, KRI1 - kri1p, CBF5 - pseudouridine synthase cbf5, RRP5 - rrp5p, RPS5 - rps5p, UTP8 - utp8p, RPS14A - ribosomal 40s subunit protein s14a, NAN1 - nan1p, DIP…
GO:0015934	large ribosomal subunit	6.55E-5	3.01E-3	24108	5736	120	1379	48	[RPL24A - ribosomal 60s subunit protein l24a, RPL30 - ribosomal 60s subunit protein l30, RPL26B - ribosomal 60s subunit protein l26b, MRPL32 - mitochondrial 54s ribosomal protein yml32, RPL34B - ribosomal 60s subunit protein l34b, RPL6A - ribosomal 60s subunit protein l6a, RPL43A - ribosomal 60s subunit protein l43a, RPL27B - ribosomal 60s subunit protein l27b, RPL1A - ribosomal 60s subunit prote…
GO:0015935	small ribosomal subunit	1.75E-4	6.85E-3	26665	5736	89	1379	37	[RPS7A - ribosomal 40s subunit protein s7a, RPS8B - ribosomal 40s subunit protein s8b, RPS20 - ribosomal 40s subunit protein s20, RPS31 - ubiquitin-ribosomal 40s subunit protein s31 fusion protein, RPS3 - ribosomal 40s subunit protein s3, RPS18B - ribosomal 40s subunit protein s18b, RPS17A - ribosomal 40s subunit protein s17a, RPS1A - ribosomal 40s subunit protein s1a, RPS21B - rps21bp, RPS10B - …
GO:0030688	preribosome, small subunit precursor	8.17E-4	2.33E-2	12816	5736	23	1379	13	[FAL1 - fal1p, NOP14 - nop14p, KRR1 - krr1p, LTV1 - ltv1p, RRP1 - rrp1p, RPS3 - ribosomal 40s subunit protein s3, UTP10 - utp10p, RRP12 - rrp12p, RIO2 - rio2p, UTP20 - utp20p, NOB1 - nob1p, KRE33 - kre33p, TSR1 - tsr1p]
GO_FUNCTION
GO:0140101	catalytic activity, acting on a tRNA	4.05E-8	5.4E-6	45749	5736	100	1379	49	[CDC60 - leucine--trna ligase cdc60, SES1 - serine--trna ligase ses1, TRM3 - trm3p, TRM13 - trm13p, CCA1 - cca1p, PUS7 - pseudouridine synthase pus7, DTD1 - dtd1p, YNL040W - putative alanine--trna ligase, TRM9 - trm9p, GCD14 - gcd14p, PUS4 - pseudouridine synthase pus4, GUS1 - glutamate--trna ligase gus1, VMS1 - vms1p, FRS1 - phenylalanine--trna ligase subunit beta, THS1 - threonine--trna ligase …
GO:0140098	catalytic activity, acting on RNA	7.42E-8	9.41E-6	22282	5736	253	1379	98	[CDC60 - leucine--trna ligase cdc60, SEN1 - putative dna/rna helicase sen1, TRM3 - trm3p, TRM13 - trm13p, SPB1 - spb1p, YNL040W - putative alanine--trna ligase, RPO31 - rpo31p, PUS4 - pseudouridine synthase pus4, GUS1 - glutamate--trna ligase gus1, SUB2 - sub2p, YNL022C - hypothetical protein, MES1 - methionine--trna ligase mes1, POP3 - pop3p, RPC10 - rpc10p, PRP19 - e3 ubiquitin-protein ligase p…
	Nitrogen related
GO:0044271	cellular nitrogen compound biosynthetic process	7.02E-8	1.65E-5	10959	5736	858	1379	269	[RPS7A - ribosomal 40s subunit protein s7a, GPM1 - phosphoglycerate mutase gpm1, CDC60 - leucine--trna ligase cdc60, RAD53 - rad53p, DAL81 - dal81p, RPS31 - ubiquitin-ribosomal 40s subunit protein s31 fusion protein, ADE8 - phosphoribosylglycinamide formyltransferase, APA1 - apa1p, RPO31 - rpo31p, PFK1 - 6-phosphofructokinase subunit alpha, RPL33A - ribosomal 60s subunit protein l33a, RPS19B - ri…
GO:1901566	organonitrogen compound biosynthetic process	9.36E-18	2.42E-14	19725	5736	735	1379	273	[RPS7A - ribosomal 40s subunit protein s7a, GPM1 - phosphoglycerate mutase gpm1, CDC60 - leucine--trna ligase cdc60, LEU9 - 2-isopropylmalate synthase leu9, RPS31 - ubiquitin-ribosomal 40s subunit protein s31 fusion protein, ADE8 - phosphoribosylglycinamide formyltransferase, RPL33A - ribosomal 60s subunit protein l33a, PFK1 - 6-phosphofructokinase subunit alpha, RPS19B - ribosomal 40s subunit pr…
GO_COMPONENT	Nitrogen related
GO_FUNCTION	Nitrogen related
	Amino Acid related
GO_PROCESS	Amino Acid related
GO:0006520	cellular amino acid metabolic process	9E-7	1.41E-4	20821	5736	238	1379	90	[GCV1 - glycine decarboxylase subunit t, HIS5 - histidinol-phosphate transaminase, CDC60 - leucine--trna ligase cdc60, TRP5 - tryptophan synthase trp5, SES1 - serine--trna ligase ses1, HIS2 - histidinol-phosphatase, GUA1 - gmp synthase (glutamine-hydrolyzing), CPA2 - cpa2p, LEU9 - 2-isopropylmalate synthase leu9, CAR2 - ornithine-oxo-acid transaminase, HOM2 - aspartate-semialdehyde dehydrogenase,…
GO:0043038	amino acid activation	2.27E-6	2.86E-4	15738	5736	41	1379	24	[HTS1 - histidine--trna ligase, DPS1 - aspartate--trna ligase dps1, GUS1 - glutamate--trna ligase gus1, ALA1 - alanine--trna ligase, CDC60 - leucine--trna ligase cdc60, WRS1 - tryptophan--trna ligase wrs1, FRS1 - phenylalanine--trna ligase subunit beta, SES1 - serine--trna ligase ses1, GLN4 - glutamine--trna ligase, THS1 - threonine--trna ligase ths1, MST1 - threonine--trna ligase mst1, MSF1 - ph…
GO:0008652	cellular amino acid biosynthetic process	1.52E-5	1.2E-3	25569	5736	127	1379	52	[HIS5 - histidinol-phosphate transaminase, TRP5 - tryptophan synthase trp5, HIS2 - histidinol-phosphatase, CPA2 - cpa2p, LEU9 - 2-isopropylmalate synthase leu9, HOM2 - aspartate-semialdehyde dehydrogenase, CAR2 - ornithine-oxo-acid transaminase, LYS14 - lys14p, ARO2 - bifunctional chorismate synthase/riboflavin reductase [nad(p)h] aro2, LYS1 - saccharopine dehydrogenase (nad+, l-lysine-forming), …
GO:1901607	alpha-amino acid biosynthetic process	1.7E-5	1.32E-3	26665	5736	118	1379	49	[HIS5 - histidinol-phosphate transaminase, TRP5 - tryptophan synthase trp5, HIS2 - histidinol-phosphatase, CPA2 - cpa2p, LEU9 - 2-isopropylmalate synthase leu9, CAR2 - ornithine-oxo-acid transaminase, HOM2 - aspartate-semialdehyde dehydrogenase, LYS14 - lys14p, LYS1 - saccharopine dehydrogenase (nad+, l-lysine-forming), LYS12 - homoisocitrate dehydrogenase, URA2 - ura2p, LEU3 - leu3p, ARG5,6 - bi…
GO:0006165	nucleoside diphosphate phosphorylation	1.85E-5	1.41E-3	22678	5736	27	1379	17	[HXK2 - hexokinase 2, ENO1 - phosphopyruvate hydratase eno1, GPM1 - phosphoglycerate mutase gpm1, TPI1 - triose-phosphate isomerase tpi1, TDH2 - tdh2p, TDH3 - glyceraldehyde-3-phosphate dehydrogenase (phosphorylating) tdh3, TDH1 - tdh1p, HXK1 - hexokinase 1, PGK1 - phosphoglycerate kinase, ENO2 - phosphopyruvate hydratase eno2, CDC19 - pyruvate kinase cdc19, PFK1 - 6-phosphofructokinase subunit a…
GO:0009085	lysine biosynthetic process	2.61E-5	1.96E-3	46447	5736	14	1379	11	[LYS2 - l-aminoadipate-semialdehyde dehydrogenase, LYS14 - lys14p, LYS20 - homocitrate synthase lys20, ACO2 - aco2p, LYS21 - homocitrate synthase lys21, LYS12 - homoisocitrate dehydrogenase, LYS1 - saccharopine dehydrogenase (nad+, l-lysine-forming), LYS4 - homoaconitate hydratase lys4, LYS9 - saccharopine dehydrogenase (nadp+, l-glutamate-forming), HOM2 - aspartate-semialdehyde dehydrogenase, AR…
GO:0006553	lysine metabolic process	7.66E-5	4.41E-3	45780	5736	15	1379	11	[LYS2 - l-aminoadipate-semialdehyde dehydrogenase, LYS14 - lys14p, LYS20 - homocitrate synthase lys20, ACO2 - aco2p, LYS21 - homocitrate synthase lys21, LYS12 - homoisocitrate dehydrogenase, LYS1 - saccharopine dehydrogenase (nad+, l-lysine-forming), LYS4 - homoaconitate hydratase lys4, LYS9 - saccharopine dehydrogenase (nadp+, l-glutamate-forming), HOM2 - aspartate-semialdehyde dehydrogenase, AR…
GO:0019878	lysine biosynthetic process via aminoadipic acid	8.91E-5	5.07E-3	14671	5736	11	1379	9	[LYS2 - l-aminoadipate-semialdehyde dehydrogenase, LYS20 - homocitrate synthase lys20, ACO2 - aco2p, LYS21 - homocitrate synthase lys21, LYS12 - homoisocitrate dehydrogenase, LYS1 - saccharopine dehydrogenase (nad+, l-lysine-forming), LYS4 - homoaconitate hydratase lys4, LYS9 - saccharopine dehydrogenase (nadp+, l-glutamate-forming), ARO8 - bifunctional 2-aminoadipate transaminase/aromatic-amino-…
GO_COMPONENT	Amino Acid related
GO_FUNCTION	Amino Acid related
GO:0016597	amino acid binding	2.9E-4	1.79E-2	23437	5736	8	1379	7	[ALA1 - alanine--trna ligase, SHM2 - glycine hydroxymethyltransferase shm2, ARG2 - arg2p, ARG3 - arg3p, URA2 - ura2p, GCV2 - glycine decarboxylase subunit p, ARG5,6 - bifunctional acetylglutamate kinase/n-acetyl-gamma-glutamyl-phosphate reductase]
	Energy related
GO_PROCESS	Energy related
GO:0006090	pyruvate metabolic process	3.09E-6	3.73E-4	16469	5736	39	1379	23	[HXK2 - hexokinase 2, ENO1 - phosphopyruvate hydratase eno1, PYC1 - pyruvate carboxylase 1, GPM1 - phosphoglycerate mutase gpm1, TPI1 - triose-phosphate isomerase tpi1, TDH2 - tdh2p, TDH3 - glyceraldehyde-3-phosphate dehydrogenase (phosphorylating) tdh3, TDH1 - tdh1p, HXK1 - hexokinase 1, IRC7 - cysteine-s-conjugate beta-lyase irc7, PDC5 - indolepyruvate decarboxylase 5, PGK1 - phosphoglycerate k…
GO:0006757	ATP generation from ADP	3.94E-6	4.25E-4	30348	5736	25	1379	17	[HXK2 - hexokinase 2, ENO1 - phosphopyruvate hydratase eno1, GPM1 - phosphoglycerate mutase gpm1, TPI1 - triose-phosphate isomerase tpi1, TDH2 - tdh2p, TDH3 - glyceraldehyde-3-phosphate dehydrogenase (phosphorylating) tdh3, TDH1 - tdh1p, HXK1 - hexokinase 1, PGK1 - phosphoglycerate kinase, ENO2 - phosphopyruvate hydratase eno2, CDC19 - pyruvate kinase cdc19, PFK1 - 6-phosphofructokinase subunit a…
GO:0006096	glycolytic process	3.94E-6	4.16E-4	30348	5736	25	1379	17	[HXK2 - hexokinase 2, ENO1 - phosphopyruvate hydratase eno1, GPM1 - phosphoglycerate mutase gpm1, TPI1 - triose-phosphate isomerase tpi1, TDH2 - tdh2p, TDH3 - glyceraldehyde-3-phosphate dehydrogenase (phosphorylating) tdh3, TDH1 - tdh1p, HXK1 - hexokinase 1, PGK1 - phosphoglycerate kinase, ENO2 - phosphopyruvate hydratase eno2, CDC19 - pyruvate kinase cdc19, PFK1 - 6-phosphofructokinase subunit a…
GO:0006006	glucose metabolic process	4.21E-6	4.19E-4	17199	5736	37	1379	22	[HXK2 - hexokinase 2, PYC1 - pyruvate carboxylase 1, GPM1 - phosphoglycerate mutase gpm1, TPI1 - triose-phosphate isomerase tpi1, TDH2 - tdh2p, TDH3 - glyceraldehyde-3-phosphate dehydrogenase (phosphorylating) tdh3, TDH1 - tdh1p, DOG2 - dog2p, HXK1 - hexokinase 1, DOG1 - dog1p, PDC5 - indolepyruvate decarboxylase 5, PGK1 - phosphoglycerate kinase, MDH2 - malate dehydrogenase mdh2, PYC2 - pyruvate…
GO:0016052	carbohydrate catabolic process	4.9E-9	1.81E-6	46054	5736	79	1379	43	[IMA1 - ima1p, UTH1 - uth1p, HXK2 - hexokinase 2, GPM1 - phosphoglycerate mutase gpm1, MAL12 - mal12p, IMA5 - ima5p, EXG1 - exg1p, PGK1 - phosphoglycerate kinase, ENO2 - phosphopyruvate hydratase eno2, GAL7 - udp-glucose:hexose-1-phosphate uridylyltransferase, GUP1 - gup1p, GAL10 - bifunctional udp-glucose 4-epimerase/aldose 1-epimerase, GAL1 - galactokinase, CDA1 - chitin deacetylase cda1, GDB1 …
GO:0046031	ADP metabolic process	1.04E-5	8.55E-4	20121	5736	31	1379	19	[HXK2 - hexokinase 2, ENO1 - phosphopyruvate hydratase eno1, GPM1 - phosphoglycerate mutase gpm1, TPI1 - triose-phosphate isomerase tpi1, TDH2 - tdh2p, TDH3 - glyceraldehyde-3-phosphate dehydrogenase (phosphorylating) tdh3, TDH1 - tdh1p, HXK1 - hexokinase 1, PDC5 - indolepyruvate decarboxylase 5, PGK1 - phosphoglycerate kinase, ENO2 - phosphopyruvate hydratase eno2, CDC19 - pyruvate kinase cdc19,…
GO:0005975	carbohydrate metabolic process	1.51E-5	1.2E-3	17899	5736	249	1379	89	[GPM1 - phosphoglycerate mutase gpm1, OPI10 - opi10p, GAS5 - gas5p, GAS3 - gas3p, YHL012W - utp--glucose-1-phosphate uridylyltransferase, EXG1 - exg1p, MDH2 - malate dehydrogenase mdh2, GAL7 - udp-glucose:hexose-1-phosphate uridylyltransferase, GAL10 - bifunctional udp-glucose 4-epimerase/aldose 1-epimerase, GAL1 - galactokinase, CDA1 - chitin deacetylase cda1, CDA2 - chitin deacetylase cda2, SGA…
GO:0019318	hexose metabolic process	4.42E-5	2.97E-3	45749	5736	55	1379	27	[HXK2 - hexokinase 2, GPM1 - phosphoglycerate mutase gpm1, DOG2 - dog2p, DOG1 - dog1p, PGK1 - phosphoglycerate kinase, MDH2 - malate dehydrogenase mdh2, GAL7 - udp-glucose:hexose-1-phosphate uridylyltransferase, GAL10 - bifunctional udp-glucose 4-epimerase/aldose 1-epimerase, GAL1 - galactokinase, PYC2 - pyruvate carboxylase 2, STD1 - std1p, PFK1 - 6-phosphofructokinase subunit alpha, PGM2 - phos…
GO_COMPONENT	Energy related
GO_FUNCTION	Energy related
	Cell wall and actin filaments
GO_PROCESS	Cell wall and actin filaments
GO:0045229	external encapsulating structure organization	6.02E-5	3.76E-3	17168	5736	226	1379	80	[HSP150 - hsp150p, CIS3 - cis3p, MKC7 - mkc7p, GAS5 - gas5p, SBE22 - sbe22p, GAS3 - gas3p, SMI1 - smi1p, VPS54 - vps54p, EXG1 - exg1p, SSP2 - ssp2p, EMW1 - emw1p, PAU23 - pau23p, CDA1 - chitin deacetylase cda1, FIG2 - fig2p, CDA2 - chitin deacetylase cda2, CHS3 - chitin synthase chs3, YPK2 - ypk2p, MYO3 - myosin 3, PMT1 - pmt1p, PMT5 - pmt5p, MYO5 - myosin 5, HKR1 - hkr1p, YPS6 - yps6p, PAU24 - p…
GO:0071555	cell wall organization	6.02E-5	3.71E-3	17168	5736	226	1379	80	[HSP150 - hsp150p, CIS3 - cis3p, MKC7 - mkc7p, GAS5 - gas5p, SBE22 - sbe22p, GAS3 - gas3p, SMI1 - smi1p, VPS54 - vps54p, EXG1 - exg1p, SSP2 - ssp2p, EMW1 - emw1p, PAU23 - pau23p, CDA1 - chitin deacetylase cda1, FIG2 - fig2p, CDA2 - chitin deacetylase cda2, CHS3 - chitin synthase chs3, YPK2 - ypk2p, MYO3 - myosin 3, PMT1 - pmt1p, PMT5 - pmt5p, MYO5 - myosin 5, HKR1 - hkr1p, YPS6 - yps6p, PAU24 - p…
GO:0030010	establishment of cell polarity	4.71E-5	3.09E-3	45659	5736	58	1379	28	[ACT1 - actin, ZDS1 - zds1p, BUD7 - bud7p, STE20 - ste20p, SPH1 - sph1p, MYO3 - myosin 3, MSB1 - msb1p, GIC1 - gic1p, MYO5 - myosin 5, BUD6 - bud6p, HKR1 - hkr1p, RGA1 - rga1p, ZDS2 - zds2p, AFI1 - afi1p, GIC2 - gic2p, TPM1 - tpm1p, ATC1 - atc1p, NIS1 - nis1p, SWF1 - swf1p, BUD3 - bud3p, BUD4 - bud4p, PWP2 - pwp2p, RSR1 - rsr1p, RAX2 - rax2p, BUD8 - bud8p, SPA2 - spa2p, SRO7 - sro7p, ARF3 - arf3p]
GO:0030029	actin filament-based process	7.63E-6	6.93E-4	33239	5736	85	1379	39	[YER158C - hypothetical protein, CDC12 - septin cdc12, SHS1 - septin shs1, AFR1 - afr1p, HOF1 - hof1p, SLM2 - slm2p, SAC3 - sac3p, ABP1 - abp1p, VPS52 - vps52p, MYO3 - myosin 3, PRK1 - prk1p, VPS1 - vps1p, BNR1 - bnr1p, SDA1 - sda1p, CHC1 - chc1p, MYO2 - myosin 2, ENT1 - ent1p, MYO5 - myosin 5, IQG1 - iqg1p, BIT61 - bit61p, CHS2 - chitin synthase chs2, SYP1 - syp1p, CDC11 - cdc11p, TPM1 - tpm1p, …
GO:0007163	establishment or maintenance of cell polarity	2.8E-5	2.07E-3	29221	5736	95	1379	41	[CDC10 - septin cdc10, ACT1 - actin, ZDS1 - zds1p, BUD7 - bud7p, CDC12 - septin cdc12, SHS1 - septin shs1, SLM2 - slm2p, STE20 - ste20p, DNF2 - aminophospholipid-translocating p4-type atpase dnf2, SPH1 - sph1p, MYO3 - myosin 3, CDC3 - septin cdc3, MSB1 - msb1p, GIC1 - gic1p, MYO5 - myosin 5, BUD6 - bud6p, HKR1 - hkr1p, RGA1 - rga1p, ZDS2 - zds2p, AFI1 - afi1p, BIT61 - bit61p, GIC2 - gic2p, CDC11 …
GO:0007010	cytoskeleton organization	1.88E-4	9.56E-3	18629	5736	171	1379	62	[YER158C - hypothetical protein, KIP2 - kip2p, CDC12 - septin cdc12, CDC14 - cdc14p, SLM2 - slm2p, CIN8 - cin8p, ABP1 - abp1p, PRK1 - prk1p, VPS1 - vps1p, SDA1 - sda1p, CDC3 - septin cdc3, CLA4 - cla4p, BUD6 - bud6p, IQG1 - iqg1p, RGA1 - rga1p, HSP42 - hsp42p, CHS2 - chitin synthase chs2, BIK1 - bik1p, PAC1 - pac1p, GIC2 - gic2p, CDC5 - polo kinase cdc5, ENT2 - ent2p, MYO1 - myosin 1, GEA2 - gea2…
GO:0071554	cell wall organization or biogenesis	1.2E-4	6.63E-3	16072	5736	237	1379	82	[HSP150 - hsp150p, CIS3 - cis3p, MKC7 - mkc7p, GAS5 - gas5p, SBE22 - sbe22p, GAS3 - gas3p, SMI1 - smi1p, VPS54 - vps54p, EXG1 - exg1p, SSP2 - ssp2p, EMW1 - emw1p, PAU23 - pau23p, CDA1 - chitin deacetylase cda1, FIG2 - fig2p, CDA2 - chitin deacetylase cda2, CHS3 - chitin synthase chs3, YPK2 - ypk2p, MYO3 - myosin 3, PMT1 - pmt1p, PMT5 - pmt5p, MYO5 - myosin 5, HKR1 - hkr1p, YPS6 - yps6p, PAU24 - p…
GO_COMPONENT	Cell wall and actin filaments
GO:0044445	cytosolic part	5.54E-14	5.85E-11	36161	5736	203	1379	97	[RPL24A - ribosomal 60s subunit protein l24a, RPS7A - ribosomal 40s subunit protein s7a, RPL30 - ribosomal 60s subunit protein l30, RNR2 - rnr2p, RPL25 - ribosomal 60s subunit protein l25, RPS31 - ubiquitin-ribosomal 40s subunit protein s31 fusion protein, RPL29 - ribosomal 60s subunit protein l29, RPS1A - ribosomal 40s subunit protein s1a, PFK1 - 6-phosphofructokinase subunit alpha, RPL33A - rib…
GO:0030427	site of polarized growth	3.84E-13	2.03E-10	29952	5736	268	1379	117	[SFB3 - sfb3p, DSF2 - dsf2p, CYK3 - cyk3p, AIM44 - aim44p, PIN2 - pin2p, SMI1 - smi1p, FLO11 - flo11p, CDC12 - septin cdc12, CDC14 - cdc14p, SEC10 - sec10p, CLB2 - clb2p, KAP104 - kap104p, BZZ1 - bzz1p, KEL2 - kel2p, CHS3 - chitin synthase chs3, SEC1 - sec1p, YAP1802 - yap1802p, MYO5 - myosin 5, HKR1 - hkr1p, RGA1 - rga1p, SKG3 - skg3p, AFI1 - afi1p, CHS2 - chitin synthase chs2, MMR1 - mmr1p, YLR…
GO:0005935	cellular bud neck	6.14E-11	8.1E-9	32143	5736	193	1379	87	[DSE4 - dse4p, PRM5 - prm5p, CYK3 - cyk3p, AIM44 - aim44p, KIN4 - kin4p, PIN2 - pin2p, SMI1 - smi1p, FLO11 - flo11p, CDC12 - septin cdc12, CDC14 - cdc14p, SEC10 - sec10p, CLB2 - clb2p, KAP104 - kap104p, BZZ1 - bzz1p, KEL2 - kel2p, CHS3 - chitin synthase chs3, SEC1 - sec1p, YAP1802 - yap1802p, GYP5 - gyp5p, SPH1 - sph1p, CDC3 - septin cdc3, BUD6 - bud6p, IQG1 - iqg1p, RGA1 - rga1p, SKG3 - skg3p, A…
GO:0032155	cell division site part	5.09E-8	4.13E-6	21582	5736	45	1379	28	[SPC98 - spc98p, ACT1 - actin, CDC10 - septin cdc10, CYK3 - cyk3p, NAP1 - nap1p, AIM44 - aim44p, SHS1 - septin shs1, CDC12 - septin cdc12, HOF1 - hof1p, SPH1 - sph1p, CDC3 - septin cdc3, IQG1 - iqg1p, RGA1 - rga1p, SYP1 - syp1p, UTR2 - utr2p, GAS1 - gas1p, ELM1 - elm1p, CDC11 - cdc11p, TPM1 - tpm1p, NIS1 - nis1p, HSL1 - hsl1p, MYO1 - myosin 1, RGA2 - rga2p, BUD3 - bud3p, BUD4 - bud4p, RGD2 - rgd2…
GO:0044430	cytoskeletal part	5.84E-7	4.11E-5	21551	5736	236	1379	90	[AIM44 - aim44p, CYK3 - cyk3p, KIN4 - kin4p, CRN1 - crn1p, KIP2 - kip2p, CDC12 - septin cdc12, CDC14 - cdc14p, MPS3 - mps3p, CIN8 - cin8p, CLB2 - clb2p, CSM1 - csm1p, BBP1 - bbp1p, BZZ1 - bzz1p, ABP1 - abp1p, APC1 - anaphase promoting complex subunit 1, CBF5 - pseudouridine synthase cbf5, SLI15 - sli15p, MYO3 - myosin 3, SPH1 - sph1p, VPS1 - vps1p, PRK1 - prk1p, CDC3 - septin cdc3, MYO5 - myosin …
GO:0005934	cellular bud tip	2.97E-6	1.96E-4	31778	5736	100	1379	45	[DSF2 - dsf2p, CIS3 - cis3p, ZDS1 - zds1p, AIM44 - aim44p, BSP1 - bsp1p, EXO70 - exo70p, KIN2 - kin2p, KAP104 - kap104p, CWH43 - cwh43p, PAL1 - pal1p, DBP5 - atp-dependent rna helicase dbp5, KEL2 - kel2p, SEC1 - sec1p, GYP5 - gyp5p, SPH1 - sph1p, RSP5 - nedd4 family e3 ubiquitin-protein ligase, MSB1 - msb1p, ENT1 - ent1p, MYO2 - myosin 2, GIC1 - gic1p, BUD6 - bud6p, SKG3 - skg3p, ZDS2 - zds2p, SY…
GO:0030312	external encapsulating structure	1.21E-5	7.51E-4	26299	5736	123	1379	51	[DSE4 - dse4p, HSP150 - hsp150p, EGT2 - egt2p, CIS3 - cis3p, MKC7 - mkc7p, FIT1 - fit1p, GAS5 - gas5p, GAS3 - gas3p, FLO11 - flo11p, EXG1 - exg1p, SSP2 - ssp2p, PAU23 - pau23p, FIG2 - fig2p, YLR040C - hypothetical protein, CDC3 - septin cdc3, TOS1 - tos1p, ANS1 - ans1p, YPS6 - yps6p, PAU24 - pau24p, PAU15 - pau15p, SPO19 - spo19p, PAU3 - pau3p, UTR2 - utr2p, YLR194C - hypothetical protein, PAU4 -…
GO:0005618	cell wall	1.21E-5	7.1E-4	26299	5736	123	1379	51	[DSE4 - dse4p, HSP150 - hsp150p, EGT2 - egt2p, CIS3 - cis3p, MKC7 - mkc7p, FIT1 - fit1p, GAS5 - gas5p, GAS3 - gas3p, FLO11 - flo11p, EXG1 - exg1p, SSP2 - ssp2p, PAU23 - pau23p, FIG2 - fig2p, YLR040C - hypothetical protein, CDC3 - septin cdc3, TOS1 - tos1p, ANS1 - ans1p, YPS6 - yps6p, PAU24 - pau24p, PAU15 - pau15p, SPO19 - spo19p, PAU3 - pau3p, UTR2 - utr2p, YLR194C - hypothetical protein, PAU4 -…
GO:0009277	fungal-type cell wall	1.29E-5	7.18E-4	27030	5736	117	1379	49	[DSE4 - dse4p, HSP150 - hsp150p, EGT2 - egt2p, CIS3 - cis3p, MKC7 - mkc7p, FIT1 - fit1p, GAS5 - gas5p, GAS3 - gas3p, EXG1 - exg1p, SSP2 - ssp2p, PAU23 - pau23p, FIG2 - fig2p, YLR040C - hypothetical protein, CDC3 - septin cdc3, TOS1 - tos1p, YPS6 - yps6p, PAU24 - pau24p, PAU15 - pau15p, SPO19 - spo19p, PAU3 - pau3p, UTR2 - utr2p, YLR194C - hypothetical protein, PAU4 - pau4p, TDH2 - tdh2p, DSE2 - d…
GO:0000399	cellular bud neck septin structure	3.19E-5	1.69E-3	25965	5736	23	1379	15	[CDC10 - septin cdc10, SYP1 - syp1p, UTR2 - utr2p, NAP1 - nap1p, AIM44 - aim44p, ELM1 - elm1p, SHS1 - septin shs1, CDC11 - cdc11p, CDC12 - septin cdc12, HOF1 - hof1p, NIS1 - nis1p, HSL1 - hsl1p, RGA2 - rga2p, CDC3 - septin cdc3, RGA1 - rga1p]
GO:0032161	cleavage apparatus septin structure	3.19E-5	1.61E-3	25965	5736	23	1379	15	[CDC10 - septin cdc10, SYP1 - syp1p, UTR2 - utr2p, NAP1 - nap1p, AIM44 - aim44p, ELM1 - elm1p, SHS1 - septin shs1, CDC11 - cdc11p, CDC12 - septin cdc12, HOF1 - hof1p, NIS1 - nis1p, HSL1 - hsl1p, RGA2 - rga2p, CDC3 - septin cdc3, RGA1 - rga1p]
GO:0070938	contractile ring	7.66E-5	3.37E-3	45780	5736	15	1379	11	[ACT1 - actin, MYO1 - myosin 1, BUD3 - bud3p, CYK3 - cyk3p, BUD4 - bud4p, SPH1 - sph1p, MLC1 - mlc1p, HOF1 - hof1p, TPM1 - tpm1p, IQG1 - iqg1p, SPA2 - spa2p]
GO:0005826	actomyosin contractile ring	7.66E-5	3.24E-3	45780	5736	15	1379	11	[ACT1 - actin, MYO1 - myosin 1, BUD3 - bud3p, CYK3 - cyk3p, BUD4 - bud4p, SPH1 - sph1p, MLC1 - mlc1p, HOF1 - hof1p, TPM1 - tpm1p, IQG1 - iqg1p, SPA2 - spa2p]
GO:0005856	cytoskeleton	1.31E-4	5.34E-3	18264	5736	186	1379	67	[AIM44 - aim44p, KIP2 - kip2p, CDC12 - septin cdc12, MPS3 - mps3p, CIN8 - cin8p, BBP1 - bbp1p, BZZ1 - bzz1p, ABP1 - abp1p, APC1 - anaphase promoting complex subunit 1, CBF5 - pseudouridine synthase cbf5, SLI15 - sli15p, MYO3 - myosin 3, SPH1 - sph1p, VPS1 - vps1p, PRK1 - prk1p, CDC3 - septin cdc3, MYO5 - myosin 5, RGA1 - rga1p, UTR2 - utr2p, KAR3 - kar3p, BIK1 - bik1p, PAC1 - pac1p, GIC2 - gic2p,…
GO:0044448	cell cortex part	2.07E-4	7.82E-3	20090	5736	148	1379	55	[AIM44 - aim44p, CYK3 - cyk3p, CRN1 - crn1p, KIP2 - kip2p, CDC12 - septin cdc12, SEC10 - sec10p, SFH5 - sfh5p, BZZ1 - bzz1p, ABP1 - abp1p, KEL2 - kel2p, MYO3 - myosin 3, SPH1 - sph1p, VPS1 - vps1p, PRK1 - prk1p, CDC3 - septin cdc3, MYO5 - myosin 5, BUD6 - bud6p, IQG1 - iqg1p, RGA1 - rga1p, UTR2 - utr2p, LSB1 - lsb1p, YPC1 - phytoceramidase, HSL1 - hsl1p, FKS1 - fks1p, AIM7 - aim7p, MYO1 - myosin …
GO:0000144	cellular bud neck septin ring	2.37E-4	8.64E-3	35462	5736	14	1379	10	[CDC10 - septin cdc10, SYP1 - syp1p, UTR2 - utr2p, HSL1 - hsl1p, ELM1 - elm1p, CDC3 - septin cdc3, SHS1 - septin shs1, CDC11 - cdc11p, CDC12 - septin cdc12, HOF1 - hof1p]
GO:0005933	cellular bud	2.83E-4	9.97E-3	31048	5736	63	1379	28	[EGT2 - egt2p, TCB3 - tcb3p, EXO70 - exo70p, MRH1 - mrh1p, YAP1802 - yap1802p, GYP5 - gyp5p, AMN1 - amn1p, YMR295C - hypothetical protein, MYO5 - myosin 5, CLA4 - cla4p, SKG3 - skg3p, MMR1 - mmr1p, TCB2 - tcb2p, LDB17 - ldb17p, IRC8 - irc8p, DCW1 - dcw1p, PAM1 - pam1p, PXL1 - pxl1p, FKS1 - fks1p, SOG2 - sog2p, MYO4 - myosin 4, GEA1 - gea1p, RGD1 - rgd1p, SKG1 - skg1p, LRG1 - lrg1p, LTE1 - lte1p, …
GO:0010494	cytoplasmic stress granule	3.69E-4	1.26E-2	24108	5736	95	1379	38	[TIF34 - tif34p, HSP31 - hsp31p, TEF4 - tef4p, SES1 - serine--trna ligase ses1, TIF4631 - tif4631p, GIS2 - gis2p, KAP123 - kap123p, RPG1 - rpg1p, YHB1 - yhb1p, HRP1 - hrp1p, TIF1 - tif1p, DBP5 - atp-dependent rna helicase dbp5, TAE2 - tae2p, NRP1 - nrp1p, PRS1 - ribose phosphate diphosphokinase subunit prs1, FAP7 - fap7p, SAM1 - methionine adenosyltransferase sam1, YEF3 - yef3p, KOG1 - kog1p, SUP…
GO:0110085	mitotic actomyosin contractile ring	7.16E-4	2.36E-2	32174	5736	13	1379	9	[ACT1 - actin, MYO1 - myosin 1, BUD3 - bud3p, CYK3 - cyk3p, BUD4 - bud4p, MLC1 - mlc1p, HOF1 - hof1p, TPM1 - tpm1p, IQG1 - iqg1p]
GO:0000142	cellular bud neck contractile ring	7.16E-4	2.29E-2	32174	5736	13	1379	9	[ACT1 - actin, MYO1 - myosin 1, BUD3 - bud3p, CYK3 - cyk3p, BUD4 - bud4p, MLC1 - mlc1p, HOF1 - hof1p, TPM1 - tpm1p, IQG1 - iqg1p]
GO:0120038	plasma membrane bounded cell projection part	7.97E-4	2.48E-2	19360	5736	128	1379	47	[CDC10 - septin cdc10, SFB3 - sfb3p, FAR1 - far1p, BSP1 - bsp1p, EXO70 - exo70p, SMI1 - smi1p, SHS1 - septin shs1, AFR1 - afr1p, SEC10 - sec10p, BZZ1 - bzz1p, ABP1 - abp1p, STE20 - ste20p, PAL1 - pal1p, KEL2 - kel2p, DNF2 - aminophospholipid-translocating p4-type atpase dnf2, CHS3 - chitin synthase chs3, BNR1 - bnr1p, SPH1 - sph1p, PRK1 - prk1p, FUS2 - fus2p, CDC3 - septin cdc3, PAC11 - dynein in…
GO:0044463	cell projection part	7.97E-4	2.41E-2	19360	5736	128	1379	47	[CDC10 - septin cdc10, SFB3 - sfb3p, FAR1 - far1p, BSP1 - bsp1p, EXO70 - exo70p, SMI1 - smi1p, SHS1 - septin shs1, AFR1 - afr1p, SEC10 - sec10p, BZZ1 - bzz1p, ABP1 - abp1p, STE20 - ste20p, PAL1 - pal1p, KEL2 - kel2p, DNF2 - aminophospholipid-translocating p4-type atpase dnf2, CHS3 - chitin synthase chs3, BNR1 - bnr1p, SPH1 - sph1p, PRK1 - prk1p, FUS2 - fus2p, CDC3 - septin cdc3, PAC11 - dynein in…
GO:0000796	condensin complex	7.99E-4	2.34E-2	42461	5736	5	1379	5	[SMC2 - condensin subunit smc2, YCS4 - ycs4p, YCG1 - ycg1p, SMC4 - condensin subunit smc4, BRN1 - brn1p]
GO:0032153	cell division site	8.17E-4	2.27E-2	12816	5736	23	1379	13	[CDC10 - septin cdc10, SYP1 - syp1p, NAP1 - nap1p, AIM44 - aim44p, SHS1 - septin shs1, CDC11 - cdc11p, CDC12 - septin cdc12, HOF1 - hof1p, NIS1 - nis1p, BNR1 - bnr1p, RGD2 - rgd2p, CDC3 - septin cdc3, RSR1 - rsr1p]
GO:0030428	cell septum	8.87E-4	2.4E-2	45719	5736	11	1379	8	[DSE4 - dse4p, CHS2 - chitin synthase chs2, EGT2 - egt2p, ZDS1 - zds1p, CHS3 - chitin synthase chs3, GAS1 - gas1p, RGD2 - rgd2p, ZDS2 - zds2p]
GO:0051286	cell tip	9.16E-4	2.42E-2	19360	5736	122	1379	45	[CDC10 - septin cdc10, SFB3 - sfb3p, FAR1 - far1p, BSP1 - bsp1p, EXO70 - exo70p, SMI1 - smi1p, SHS1 - septin shs1, SEC10 - sec10p, BZZ1 - bzz1p, ABP1 - abp1p, STE20 - ste20p, PAL1 - pal1p, KEL2 - kel2p, CHS3 - chitin synthase chs3, MYO3 - myosin 3, BNR1 - bnr1p, SPH1 - sph1p, PRK1 - prk1p, FUS2 - fus2p, YMR295C - hypothetical protein, ENT1 - ent1p, MYO2 - myosin 2, GIC1 - gic1p, MYO5 - myosin 5, …
GO_FUNCTION	Cell wall and actin filaments
Chaperones, protein folding	Chaperones, protein folding
GO_PROCESS	Chaperones, protein folding
GO:0051084	'de novo' posttranslational protein folding	5.21E-5	3.33E-3	31079	5736	19	1379	13	[SSB1 - hsp70 family atpase ssb1, SSC1 - hsp70 family atpase ssc1, SSA1 - hsp70 family atpase ssa1, LHS1 - hsp70 family chaperone lhs1, HSP78 - chaperone atpase hsp78, SSB2 - hsp70 family atpase ssb2, SIS1 - sis1p, MDJ1 - mdj1p, HSP104 - chaperone atpase hsp104, SSA2 - hsp70 family chaperone ssa2, JJJ2 - jjj2p, KAR2 - hsp70 family atpase kar2, SSZ1 - ssz1p]
GO:0051085	chaperone cofactor-dependent protein refolding	5.21E-5	3.29E-3	31079	5736	19	1379	13	[SSB1 - hsp70 family atpase ssb1, SSC1 - hsp70 family atpase ssc1, SSA1 - hsp70 family atpase ssa1, LHS1 - hsp70 family chaperone lhs1, HSP78 - chaperone atpase hsp78, SSB2 - hsp70 family atpase ssb2, SIS1 - sis1p, MDJ1 - mdj1p, HSP104 - chaperone atpase hsp104, SSA2 - hsp70 family chaperone ssa2, JJJ2 - jjj2p, KAR2 - hsp70 family atpase kar2, SSZ1 - ssz1p]
GO_COMPONENT	Chaperones, protein folding
GO_FUNCTION	Chaperones, protein folding
GO:0031072	heat shock protein binding	9.87E-4	5.32E-2	45323	5736	26	1379	14	[STI1 - sti1p, SSB1 - hsp70 family atpase ssb1, SSC1 - hsp70 family atpase ssc1, SCJ1 - scj1p, SSA1 - hsp70 family atpase ssa1, AHA1 - aha1p, LHS1 - hsp70 family chaperone lhs1, HCH1 - hch1p, SSB2 - hsp70 family atpase ssb2, MDJ1 - mdj1p, YDJ1 - ydj1p, SSA2 - hsp70 family chaperone ssa2, SSZ1 - ssz1p, KAR2 - hsp70 family atpase kar2]

## Sheet: U_lines cat.do HM
UP w NQ	GO kategorie (wszystkie proces, funkcja i komponent)
NQ UP na tle całego genomu – I krok w analizie					FDR do -3 i poniżej wybrane te które pasują do wczesniejszych kategorii
					numbers of GO cathegories	N of genes
1	Biosynthesis	process	component	function
1	Translacja	process	component	function		Biosynthesis	Translacja	RNA processing	Rybosomes
1	RNA processing	process	component	function
1	Rybosomes	process	component	function
2	AminoAcid related	process		function
3	Cell structure (Cell wall and actin filaments)	process	component
4	Chaperones	process		function
5	Energy related processes	process
6	Nitrogen related processes	process
	Description	P-value	FDR q-value	Enrichment	N	B	n	b	Genes
GO_PROCESS	Translation
GO:0002181	cytoplasmic translation	1.68E-25	8.72E-22	28887	5736	128	1379	86	[RPL24A - ribosomal 60s subunit protein l24a, RPL30 - ribosomal 60s subunit protein l30, RPS7A - ribosomal 40s subunit protein s7a, RPS20 - ribosomal 40s subunit protein s20, RPL25 - ribosomal 60s subunit protein l25, RPS31 - ubiquitin-ribosomal 40s subunit protein s31 fusion protein, RPS3 - ribosomal 40s subunit protein s3, RPS18B - ribosomal 40s subunit protein s18b, RPS17A - ribosomal 40s subu…
GO:0006412	translation	2.18E-14	3.76E-11	28856	5736	314	1379	135	[RPL24A - ribosomal 60s subunit protein l24a, RPS7A - ribosomal 40s subunit protein s7a, RPL30 - ribosomal 60s subunit protein l30, CDC60 - leucine--trna ligase cdc60, RPL25 - ribosomal 60s subunit protein l25, RPS31 - ubiquitin-ribosomal 40s subunit protein s31 fusion protein, RPL29 - ribosomal 60s subunit protein l29, RPS1A - ribosomal 40s subunit protein s1a, YNL040W - putative alanine--trna l…
GO:0006450	regulation of translational fidelity	1.26E-7	2.73E-5	33270	5736	30	1379	21	[ALA1 - alanine--trna ligase, CDC60 - leucine--trna ligase cdc60, TPA1 - tpa1p, SSB1 - hsp70 family atpase ssb1, HPM1 - hpm1p, RPS2 - ribosomal 40s subunit protein s2, GCD11 - gcd11p, RPL31B - ribosomal 60s subunit protein l31b, DTD1 - dtd1p, YHR020W - proline--trna ligase, RPL31A - ribosomal 60s subunit protein l31a, ILS1 - isoleucine--trna ligase ils1, FRS2 - phenylalanine--trna ligase subunit …
GO:0006418	tRNA aminoacylation for protein translation	8.36E-7	1.35E-4	21582	5736	37	1379	23	[HTS1 - histidine--trna ligase, DPS1 - aspartate--trna ligase dps1, GUS1 - glutamate--trna ligase gus1, ALA1 - alanine--trna ligase, CDC60 - leucine--trna ligase cdc60, WRS1 - tryptophan--trna ligase wrs1, FRS1 - phenylalanine--trna ligase subunit beta, SES1 - serine--trna ligase ses1, GLN4 - glutamine--trna ligase, THS1 - threonine--trna ligase ths1, MST1 - threonine--trna ligase mst1, MSF1 - ph…
GO:0006414	translational elongation	1.39E-5	1.13E-3	21217	5736	29	1379	18	[HEL2 - hel2p, ASC1 - asc1p, TEF4 - tef4p, EFT1 - eft1p, SSB1 - hsp70 family atpase ssb1, TEF1 - tef1p, RKR1 - ubiquitin-protein ligase rkr1, RPP1A - ribosomal protein p1a, ANB1 - anb1p, SSB2 - hsp70 family atpase ssb2, TAE2 - tae2p, RPP2B - ribosomal protein p2b, STM1 - stm1p, RPP1B - ribosomal protein p1b, YEF3 - yef3p, SSZ1 - ssz1p, RPP2A - ribosomal protein p2a, ZUO1 - zuo1p]
GO_COMPONENT	Translation
GO_FUNCTION
	Biosynthesis
GO_PROCESS	Biosynthesis
GO:0043043	peptide biosynthetic process	2.86E-14	3.7E-11	28491	5736	318	1379	136	[RPL24A - ribosomal 60s subunit protein l24a, RPS7A - ribosomal 40s subunit protein s7a, RPL30 - ribosomal 60s subunit protein l30, CDC60 - leucine--trna ligase cdc60, RPL25 - ribosomal 60s subunit protein l25, RPS31 - ubiquitin-ribosomal 40s subunit protein s31 fusion protein, RPL29 - ribosomal 60s subunit protein l29, RPS1A - ribosomal 40s subunit protein s1a, YNL040W - putative alanine--trna l…
GO:0043604	amide biosynthetic process	3.56E-13	3.68E-10	24838	5736	368	1379	149	[RPL24A - ribosomal 60s subunit protein l24a, RPS7A - ribosomal 40s subunit protein s7a, RPL30 - ribosomal 60s subunit protein l30, CDC60 - leucine--trna ligase cdc60, RPL25 - ribosomal 60s subunit protein l25, RPS31 - ubiquitin-ribosomal 40s subunit protein s31 fusion protein, RPL29 - ribosomal 60s subunit protein l29, RPS1A - ribosomal 40s subunit protein s1a, YNL040W - putative alanine--trna l…
GO:0006518	peptide metabolic process	1.07E-12	9.25E-10	25204	5736	353	1379	143	[RPL24A - ribosomal 60s subunit protein l24a, RPS7A - ribosomal 40s subunit protein s7a, RPL30 - ribosomal 60s subunit protein l30, CDC60 - leucine--trna ligase cdc60, RPL25 - ribosomal 60s subunit protein l25, SEC11 - sec11p, RPS31 - ubiquitin-ribosomal 40s subunit protein s31 fusion protein, RPL29 - ribosomal 60s subunit protein l29, RPS1A - ribosomal 40s subunit protein s1a, YNL040W - putative…
GO:0044085	cellular component biogenesis	7.03E-10	3.31E-7	26299	5736	244	1379	101	[RPS7A - ribosomal 40s subunit protein s7a, CYK3 - cyk3p, AIM44 - aim44p, SMI1 - smi1p, KRR1 - krr1p, LTV1 - ltv1p, RPS31 - ubiquitin-ribosomal 40s subunit protein s31 fusion protein, SPB1 - spb1p, SAC3 - sac3p, NOP53 - nop53p, KRI1 - kri1p, CBF5 - pseudouridine synthase cbf5, RPL33A - ribosomal 60s subunit protein l33a, RPS19B - ribosomal 40s subunit protein s19b, SDA1 - sda1p, NAN1 - nan1p, NOP…
GO:0043603	cellular amide metabolic process	1.17E-10	6.73E-8	19725	5736	439	1379	163	[RPL24A - ribosomal 60s subunit protein l24a, RPL30 - ribosomal 60s subunit protein l30, RPS7A - ribosomal 40s subunit protein s7a, CDC60 - leucine--trna ligase cdc60, RPL25 - ribosomal 60s subunit protein l25, SEC11 - sec11p, RPS31 - ubiquitin-ribosomal 40s subunit protein s31 fusion protein, DAL1 - allantoinase, RPL29 - ribosomal 60s subunit protein l29, RPS1A - ribosomal 40s subunit protein s1…
GO:0044249	cellular biosynthetic process	6.42E-9	2.22E-6	45658	5736	1306	1379	393	[GPM1 - phosphoglycerate mutase gpm1, CDC60 - leucine--trna ligase cdc60, PPS1 - pps1p, RAD53 - rad53p, DAL81 - dal81p, APA1 - apa1p, RPL33A - ribosomal 60s subunit protein l33a, LYS1 - saccharopine dehydrogenase (nad+, l-lysine-forming), GLK1 - glucokinase, PGM1 - phosphoglucomutase pgm1, RPL5 - ribosomal 60s subunit protein l5, GUS1 - glutamate--trna ligase gus1, HIS4 - trifunctional histidinol…
GO:0009058	biosynthetic process	1.21E-8	3.92E-6	45292	5736	1362	1379	406	[GPM1 - phosphoglycerate mutase gpm1, CDC60 - leucine--trna ligase cdc60, PPS1 - pps1p, RAD53 - rad53p, DAL81 - dal81p, APA1 - apa1p, RPL33A - ribosomal 60s subunit protein l33a, LYS1 - saccharopine dehydrogenase (nad+, l-lysine-forming), GLK1 - glucokinase, PGM1 - phosphoglucomutase pgm1, RPL5 - ribosomal 60s subunit protein l5, GUS1 - glutamate--trna ligase gus1, HIS4 - trifunctional histidinol…
GO:1901576	organic substance biosynthetic process	2.07E-8	6.32E-6	45292	5736	1344	1379	400	[GPM1 - phosphoglycerate mutase gpm1, CDC60 - leucine--trna ligase cdc60, PPS1 - pps1p, RAD53 - rad53p, DAL81 - dal81p, APA1 - apa1p, RPL33A - ribosomal 60s subunit protein l33a, LYS1 - saccharopine dehydrogenase (nad+, l-lysine-forming), GLK1 - glucokinase, PGM1 - phosphoglucomutase pgm1, RPL5 - ribosomal 60s subunit protein l5, GUS1 - glutamate--trna ligase gus1, HIS4 - trifunctional histidinol…
GO:0034645	cellular macromolecule biosynthetic process	2.57E-7	4.76E-5	12420	5736	651	1379	210	[RPS7A - ribosomal 40s subunit protein s7a, CDC60 - leucine--trna ligase cdc60, PPS1 - pps1p, DAL81 - dal81p, RPS31 - ubiquitin-ribosomal 40s subunit protein s31 fusion protein, RPO31 - rpo31p, RPL33A - ribosomal 60s subunit protein l33a, RPS19B - ribosomal 40s subunit protein s19b, RPL18B - ribosomal 60s subunit protein l18b, PGM1 - phosphoglucomutase pgm1, HKR1 - hkr1p, RPL5 - ribosomal 60s sub…
GO:0009124	nucleoside monophosphate biosynthetic process	6.34E-7	1.06E-4	45659	5736	87	1379	42	[HXK2 - hexokinase 2, DAS2 - putative uridine kinase das2, GPM1 - phosphoglycerate mutase gpm1, ADE13 - adenylosuccinase ade13, URK1 - uridine kinase urk1, IMD3 - imp dehydrogenase imd3, GUA1 - gmp synthase (glutamine-hydrolyzing), PGK1 - phosphoglycerate kinase, ENO2 - phosphopyruvate hydratase eno2, ADE8 - phosphoribosylglycinamide formyltransferase, ADK1 - adenylate kinase adk1, PFK1 - 6-phosp…
GO:0006458	'de novo' protein folding	1.35E-6	1.99E-4	32174	5736	26	1379	18	[HSP60 - chaperone atpase hsp60, SSB1 - hsp70 family atpase ssb1, SSC1 - hsp70 family atpase ssc1, SSA1 - hsp70 family atpase ssa1, HSC82 - hsp90 family chaperone hsc82, LHS1 - hsp70 family chaperone lhs1, HSP78 - chaperone atpase hsp78, SSB2 - hsp70 family atpase ssb2, SIS1 - sis1p, MDJ1 - mdj1p, HSP104 - chaperone atpase hsp104, YDJ1 - ydj1p, SSA2 - hsp70 family chaperone ssa2, JJJ2 - jjj2p, SS…
GO:0042866	pyruvate biosynthetic process	1.35E-6	1.94E-4	32174	5736	26	1379	18	[HXK2 - hexokinase 2, ENO1 - phosphopyruvate hydratase eno1, GPM1 - phosphoglycerate mutase gpm1, TPI1 - triose-phosphate isomerase tpi1, TDH2 - tdh2p, TDH3 - glyceraldehyde-3-phosphate dehydrogenase (phosphorylating) tdh3, TDH1 - tdh1p, HXK1 - hexokinase 1, PGK1 - phosphoglycerate kinase, ENO2 - phosphopyruvate hydratase eno2, CDC19 - pyruvate kinase cdc19, PFK1 - 6-phosphofructokinase subunit a…
GO:0034404	nucleobase-containing small molecule biosynthetic process	1.95E-6	2.59E-4	45871	5736	70	1379	35	[HXK2 - hexokinase 2, GPM1 - phosphoglycerate mutase gpm1, DAS2 - putative uridine kinase das2, URK1 - uridine kinase urk1, IMD3 - imp dehydrogenase imd3, GUA1 - gmp synthase (glutamine-hydrolyzing), CPA2 - cpa2p, PGK1 - phosphoglycerate kinase, ENO2 - phosphopyruvate hydratase eno2, STD1 - std1p, PFK1 - 6-phosphofructokinase subunit alpha, URA2 - ura2p, GLK1 - glucokinase, NPY1 - nad(+) diphosph…
GO:0016053	organic acid biosynthetic process	3.79E-6	4.46E-4	20821	5736	215	1379	81	[HFA1 - acetyl-coa carboxylase hfa1, HIS5 - histidinol-phosphate transaminase, GPM1 - phosphoglycerate mutase gpm1, HSP31 - hsp31p, TRP5 - tryptophan synthase trp5, HIS2 - histidinol-phosphatase, CPA2 - cpa2p, LEU9 - 2-isopropylmalate synthase leu9, HOM2 - aspartate-semialdehyde dehydrogenase, CAR2 - ornithine-oxo-acid transaminase, LYS14 - lys14p, ARO2 - bifunctional chorismate synthase/riboflav…
GO:0046394	carboxylic acid biosynthetic process	3.79E-6	4.37E-4	20821	5736	215	1379	81	[HFA1 - acetyl-coa carboxylase hfa1, HIS5 - histidinol-phosphate transaminase, GPM1 - phosphoglycerate mutase gpm1, HSP31 - hsp31p, TRP5 - tryptophan synthase trp5, HIS2 - histidinol-phosphatase, CPA2 - cpa2p, LEU9 - 2-isopropylmalate synthase leu9, HOM2 - aspartate-semialdehyde dehydrogenase, CAR2 - ornithine-oxo-acid transaminase, LYS14 - lys14p, ARO2 - bifunctional chorismate synthase/riboflav…
GO:0042254	ribosome biogenesis	4.78E-6	4.67E-4	21551	5736	193	1379	74	[RPS7A - ribosomal 40s subunit protein s7a, MAK11 - mak11p, FAL1 - fal1p, NOP7 - nop7p, URB1 - urb1p, KRR1 - krr1p, IPI3 - ipi3p, RPS31 - ubiquitin-ribosomal 40s subunit protein s31 fusion protein, PUS7 - pseudouridine synthase pus7, SPB1 - spb1p, NOP53 - nop53p, RRP12 - rrp12p, KRI1 - kri1p, CBF5 - pseudouridine synthase cbf5, RRP5 - rrp5p, RPS19B - ribosomal 40s subunit protein s19b, SDA1 - sda…
GO:0009059	macromolecule biosynthetic process	5.14E-6	4.93E-4	46753	5736	735	1379	226	[RPS7A - ribosomal 40s subunit protein s7a, CDC60 - leucine--trna ligase cdc60, PPS1 - pps1p, DAL81 - dal81p, RPS31 - ubiquitin-ribosomal 40s subunit protein s31 fusion protein, RPO31 - rpo31p, RPL33A - ribosomal 60s subunit protein l33a, RPS19B - ribosomal 40s subunit protein s19b, RPL18B - ribosomal 60s subunit protein l18b, PGM1 - phosphoglucomutase pgm1, HKR1 - hkr1p, RPL5 - ribosomal 60s sub…
GO:0042026	protein refolding	6.8E-6	6.29E-4	24504	5736	28	1379	18	[HSP60 - chaperone atpase hsp60, SSB1 - hsp70 family atpase ssb1, SSC1 - hsp70 family atpase ssc1, SSA1 - hsp70 family atpase ssa1, HSC82 - hsp90 family chaperone hsc82, LHS1 - hsp70 family chaperone lhs1, HSP78 - chaperone atpase hsp78, SSB2 - hsp70 family atpase ssb2, MDJ1 - mdj1p, HSP104 - chaperone atpase hsp104, SSE1 - sse1p, CPR6 - peptidylprolyl isomerase cpr6, YDJ1 - ydj1p, SSA2 - hsp70 f…
GO:0006082	organic acid metabolic process	3.2E-5	2.3E-3	12785	5736	423	1379	137	[GPM1 - phosphoglycerate mutase gpm1, CDC60 - leucine--trna ligase cdc60, TRP5 - tryptophan synthase trp5, HIS2 - histidinol-phosphatase, MDH2 - malate dehydrogenase mdh2, LEU9 - 2-isopropylmalate synthase leu9, SDH3 - succinate dehydrogenase cytochrome b subunit sdh3, HOM2 - aspartate-semialdehyde dehydrogenase, CAR2 - ornithine-oxo-acid transaminase, BDS1 - bds1p, YNL040W - putative alanine--tr…
GO:0016051	carbohydrate biosynthetic process	7.66E-5	4.46E-3	30682	5736	77	1379	34	[GPM1 - phosphoglycerate mutase gpm1, BUD7 - bud7p, GAS5 - gas5p, GAS3 - gas3p, YEA4 - yea4p, PGK1 - phosphoglycerate kinase, MDH2 - malate dehydrogenase mdh2, TRS65 - trs65p, PYC2 - pyruvate carboxylase 2, GDB1 - bifunctional 4-alpha-glucanotransferase/amylo-alpha-1,6-glucosidase, CHS3 - chitin synthase chs3, HOR2 - glycerol-1-phosphatase hor2, PGM2 - phosphoglucomutase pgm2, ROT2 - rot2p, PGM1 …
GO:0009142	nucleoside triphosphate biosynthetic process	4.71E-5	3.05E-3	45659	5736	58	1379	28	[HXK2 - hexokinase 2, DAS2 - putative uridine kinase das2, GPM1 - phosphoglycerate mutase gpm1, URK1 - uridine kinase urk1, IMD3 - imp dehydrogenase imd3, CPA2 - cpa2p, RAD53 - rad53p, PGK1 - phosphoglycerate kinase, ENO2 - phosphopyruvate hydratase eno2, PFK1 - 6-phosphofructokinase subunit alpha, ATP2 - atp2p, URA2 - ura2p, GLK1 - glucokinase, ATP1 - f1f0 atp synthase subunit alpha, GPM2 - phos…
GO:0009152	purine ribonucleotide biosynthetic process	7.52E-5	4.42E-3	29221	5736	83	1379	36	[HFA1 - acetyl-coa carboxylase hfa1, HXK2 - hexokinase 2, GPM1 - phosphoglycerate mutase gpm1, ADE13 - adenylosuccinase ade13, IMD3 - imp dehydrogenase imd3, GUA1 - gmp synthase (glutamine-hydrolyzing), PGK1 - phosphoglycerate kinase, ENO2 - phosphopyruvate hydratase eno2, ADE8 - phosphoribosylglycinamide formyltransferase, ADK1 - adenylate kinase adk1, PFK1 - 6-phosphofructokinase subunit alpha,…
GO_COMPONENT	Biosynthetic process
GO_FUNCTION	Biosynthetic process
	RNA processing/Ribosomes
GO_PROCESS	RNA processing/Ribosomes
GO:0006364	rRNA processing	6.72E-12	4.98E-9	28491	5736	262	1379	112	[RPS7A - ribosomal 40s subunit protein s7a, RPL30 - ribosomal 60s subunit protein l30, MRD1 - mrd1p, SEN1 - putative dna/rna helicase sen1, KRR1 - krr1p, RPS31 - ubiquitin-ribosomal 40s subunit protein s31 fusion protein, SPB1 - spb1p, NOP53 - nop53p, KRI1 - kri1p, RPS1A - ribosomal 40s subunit protein s1a, CBF5 - pseudouridine synthase cbf5, RPS23B - ribosomal 40s subunit protein s23b, RPS24A - …
GO:0034660	ncRNA metabolic process	1.56E-11	1.01E-8	19725	5736	490	1379	181	[RPL30 - ribosomal 60s subunit protein l30, RPS7A - ribosomal 40s subunit protein s7a, CDC60 - leucine--trna ligase cdc60, MRD1 - mrd1p, SEN1 - putative dna/rna helicase sen1, KRR1 - krr1p, TRM3 - trm3p, TRM13 - trm13p, RPS31 - ubiquitin-ribosomal 40s subunit protein s31 fusion protein, SPB1 - spb1p, NOP53 - nop53p, KRI1 - kri1p, YNL040W - putative alanine--trna ligase, RPS1A - ribosomal 40s subu…
GO:0034470	ncRNA processing	1.49E-10	7.74E-8	21551	5736	380	1379	145	[RPS7A - ribosomal 40s subunit protein s7a, RPL30 - ribosomal 60s subunit protein l30, MRD1 - mrd1p, SEN1 - putative dna/rna helicase sen1, KRR1 - krr1p, TRM3 - trm3p, TRM13 - trm13p, RPS31 - ubiquitin-ribosomal 40s subunit protein s31 fusion protein, SPB1 - spb1p, NOP53 - nop53p, KRI1 - kri1p, RPS1A - ribosomal 40s subunit protein s1a, CBF5 - pseudouridine synthase cbf5, RPS23B - ribosomal 40s s…
GO:0022613	ribonucleoprotein complex biogenesis	2.25E-9	9.71E-7	27030	5736	220	1379	92	[RPS7A - ribosomal 40s subunit protein s7a, MAK11 - mak11p, FAL1 - fal1p, NOP7 - nop7p, URB1 - urb1p, KRR1 - krr1p, LTV1 - ltv1p, IPI3 - ipi3p, RPS31 - ubiquitin-ribosomal 40s subunit protein s31 fusion protein, PUS7 - pseudouridine synthase pus7, TSR4 - tsr4p, SPB1 - spb1p, SAC3 - sac3p, NOP53 - nop53p, RPL14A - ribosomal 60s subunit protein l14a, RRP12 - rrp12p, KRI1 - kri1p, CBF5 - pseudouridi…
GO:0016072	rRNA metabolic process	4.34E-9	1.73E-6	21916	5736	306	1379	118	[RPS7A - ribosomal 40s subunit protein s7a, RPL30 - ribosomal 60s subunit protein l30, MRD1 - mrd1p, SEN1 - putative dna/rna helicase sen1, KRR1 - krr1p, RPS31 - ubiquitin-ribosomal 40s subunit protein s31 fusion protein, SPB1 - spb1p, NOP53 - nop53p, KRI1 - kri1p, RPS1A - ribosomal 40s subunit protein s1a, CBF5 - pseudouridine synthase cbf5, RPS23B - ribosomal 40s subunit protein s23b, RPS24A - …
GO:0006407	rRNA export from nucleus	4.01E-8	1.15E-5	24532	5736	17	1379	15	[SRM1 - srm1p, RPS2 - ribosomal 40s subunit protein s2, RPS28B - ribosomal 40s subunit protein s28b, RPS19A - ribosomal 40s subunit protein s19a, RPS26A - ribosomal 40s subunit protein s26a, RPS3 - ribosomal 40s subunit protein s3, RPS18B - ribosomal 40s subunit protein s18b, RPS10B - ribosomal 40s subunit protein s10b, RPS5 - rps5p, RPS19B - ribosomal 40s subunit protein s19b, RPS0B - ribosomal …
GO:0051029	rRNA transport	4.01E-8	1.09E-5	24532	5736	17	1379	15	[SRM1 - srm1p, RPS2 - ribosomal 40s subunit protein s2, RPS28B - ribosomal 40s subunit protein s28b, RPS19A - ribosomal 40s subunit protein s19a, RPS26A - ribosomal 40s subunit protein s26a, RPS3 - ribosomal 40s subunit protein s3, RPS18B - ribosomal 40s subunit protein s18b, RPS10B - ribosomal 40s subunit protein s10b, RPS5 - rps5p, RPS19B - ribosomal 40s subunit protein s19b, RPS0B - ribosomal …
GO:0009156	ribonucleoside monophosphate biosynthetic process	1.85E-7	3.69E-5	45871	5736	84	1379	42	[HXK2 - hexokinase 2, DAS2 - putative uridine kinase das2, GPM1 - phosphoglycerate mutase gpm1, ADE13 - adenylosuccinase ade13, URK1 - uridine kinase urk1, IMD3 - imp dehydrogenase imd3, GUA1 - gmp synthase (glutamine-hydrolyzing), PGK1 - phosphoglycerate kinase, ENO2 - phosphopyruvate hydratase eno2, ADE8 - phosphoribosylglycinamide formyltransferase, ADK1 - adenylate kinase adk1, PFK1 - 6-phosp…
GO:0097064	ncRNA export from nucleus	2.42E-7	4.65E-5	28157	5736	33	1379	22	[SRM1 - srm1p, UTP8 - utp8p, NUP145 - nup145p, NUP133 - nup133p, TEF1 - tef1p, RPS2 - ribosomal 40s subunit protein s2, RPS28B - ribosomal 40s subunit protein s28b, RPS19A - ribosomal 40s subunit protein s19a, RPS26A - ribosomal 40s subunit protein s26a, RPS3 - ribosomal 40s subunit protein s3, RPS18B - ribosomal 40s subunit protein s18b, CEX1 - cex1p, DBP5 - atp-dependent rna helicase dbp5, RPS1…
GO:0051236	establishment of RNA localization	6.13E-7	1.09E-4	26665	5736	159	1379	66	[NUP1 - nup1p, MRD1 - mrd1p, NUP84 - nup84p, SXM1 - sxm1p, LTV1 - ltv1p, KAP104 - kap104p, RPS3 - ribosomal 40s subunit protein s3, RPS18B - ribosomal 40s subunit protein s18b, SAC3 - sac3p, CEX1 - cex1p, NOP53 - nop53p, RPS10B - ribosomal 40s subunit protein s10b, RPS19B - ribosomal 40s subunit protein s19b, RPS5 - rps5p, SDA1 - sda1p, RPS0B - ribosomal 40s subunit protein s0b, GLE1 - gle1p, YAR…
GO:0050658	RNA transport	6.13E-7	1.06E-4	26665	5736	159	1379	66	[NUP1 - nup1p, MRD1 - mrd1p, NUP84 - nup84p, SXM1 - sxm1p, LTV1 - ltv1p, KAP104 - kap104p, RPS3 - ribosomal 40s subunit protein s3, RPS18B - ribosomal 40s subunit protein s18b, SAC3 - sac3p, CEX1 - cex1p, NOP53 - nop53p, RPS10B - ribosomal 40s subunit protein s10b, RPS19B - ribosomal 40s subunit protein s19b, RPS5 - rps5p, SDA1 - sda1p, RPS0B - ribosomal 40s subunit protein s0b, GLE1 - gle1p, YAR…
GO:0006913	nucleocytoplasmic transport	5.45E-8	1.41E-5	28491	5736	166	1379	71	[NUP1 - nup1p, OPI10 - opi10p, MRD1 - mrd1p, NUP84 - nup84p, SXM1 - sxm1p, LTV1 - ltv1p, KAP104 - kap104p, RPS3 - ribosomal 40s subunit protein s3, RPS18B - ribosomal 40s subunit protein s18b, SAC3 - sac3p, CEX1 - cex1p, NOP53 - nop53p, RPS10B - ribosomal 40s subunit protein s10b, RPS19B - ribosomal 40s subunit protein s19b, RPS5 - rps5p, SDA1 - sda1p, RPS0B - ribosomal 40s subunit protein s0b, G…
GO:0051169	nuclear transport	5.45E-8	1.34E-5	28491	5736	166	1379	71	[NUP1 - nup1p, OPI10 - opi10p, MRD1 - mrd1p, NUP84 - nup84p, SXM1 - sxm1p, LTV1 - ltv1p, KAP104 - kap104p, RPS3 - ribosomal 40s subunit protein s3, RPS18B - ribosomal 40s subunit protein s18b, SAC3 - sac3p, CEX1 - cex1p, NOP53 - nop53p, RPS10B - ribosomal 40s subunit protein s10b, RPS19B - ribosomal 40s subunit protein s19b, RPS5 - rps5p, SDA1 - sda1p, RPS0B - ribosomal 40s subunit protein s0b, G…
GO:0006405	RNA export from nucleus	7.99E-8	1.8E-5	33239	5736	122	1379	56	[NUP1 - nup1p, MRD1 - mrd1p, NUP84 - nup84p, SXM1 - sxm1p, LTV1 - ltv1p, RPS3 - ribosomal 40s subunit protein s3, RPS18B - ribosomal 40s subunit protein s18b, SAC3 - sac3p, CEX1 - cex1p, NOP53 - nop53p, RPS10B - ribosomal 40s subunit protein s10b, RPS19B - ribosomal 40s subunit protein s19b, RPS5 - rps5p, SDA1 - sda1p, RPS0B - ribosomal 40s subunit protein s0b, GLE1 - gle1p, YAR1 - yar1p, UTP8 - …
GO:0051168	nuclear export	1.59E-7	3.29E-5	32143	5736	124	1379	56	[NUP1 - nup1p, MRD1 - mrd1p, NUP84 - nup84p, SXM1 - sxm1p, LTV1 - ltv1p, RPS3 - ribosomal 40s subunit protein s3, RPS18B - ribosomal 40s subunit protein s18b, SAC3 - sac3p, CEX1 - cex1p, NOP53 - nop53p, RPS10B - ribosomal 40s subunit protein s10b, RPS19B - ribosomal 40s subunit protein s19b, RPS5 - rps5p, SDA1 - sda1p, RPS0B - ribosomal 40s subunit protein s0b, GLE1 - gle1p, YAR1 - yar1p, UTP8 - …
GO:0050657	nucleic acid transport	1.05E-6	1.6E-4	25934	5736	161	1379	66	[NUP1 - nup1p, MRD1 - mrd1p, NUP84 - nup84p, SXM1 - sxm1p, LTV1 - ltv1p, KAP104 - kap104p, RPS3 - ribosomal 40s subunit protein s3, RPS18B - ribosomal 40s subunit protein s18b, SAC3 - sac3p, CEX1 - cex1p, NOP53 - nop53p, RPS10B - ribosomal 40s subunit protein s10b, RPS19B - ribosomal 40s subunit protein s19b, RPS5 - rps5p, SDA1 - sda1p, RPS0B - ribosomal 40s subunit protein s0b, GLE1 - gle1p, YAR…
GO:0046390	ribose phosphate biosynthetic process	1.54E-6	2.16E-4	32143	5736	104	1379	47	[HFA1 - acetyl-coa carboxylase hfa1, HXK2 - hexokinase 2, GPM1 - phosphoglycerate mutase gpm1, DAS2 - putative uridine kinase das2, ADE13 - adenylosuccinase ade13, URK1 - uridine kinase urk1, IMD3 - imp dehydrogenase imd3, GUA1 - gmp synthase (glutamine-hydrolyzing), PGK1 - phosphoglycerate kinase, CPA2 - cpa2p, ENO2 - phosphopyruvate hydratase eno2, ADE8 - phosphoribosylglycinamide formyltransfe…
GO:0030490	maturation of SSU-rRNA	1.63E-6	2.22E-4	45718	5736	78	1379	38	[RPS8B - ribosomal 40s subunit protein s8b, FAL1 - fal1p, NOP7 - nop7p, RPS20 - ribosomal 40s subunit protein s20, DHR2 - dhr2p, BMS1 - bms1p, RPS31 - ubiquitin-ribosomal 40s subunit protein s31 fusion protein, TSR4 - tsr4p, RRP12 - rrp12p, RPS1A - ribosomal 40s subunit protein s1a, RRP5 - rrp5p, RPS23B - ribosomal 40s subunit protein s23b, FAP7 - fap7p, NOB1 - nob1p, RRP3 - rna-dependent atpase …
GO:0043039	tRNA aminoacylation	2.27E-6	2.94E-4	15738	5736	41	1379	24	[HTS1 - histidine--trna ligase, DPS1 - aspartate--trna ligase dps1, GUS1 - glutamate--trna ligase gus1, ALA1 - alanine--trna ligase, CDC60 - leucine--trna ligase cdc60, WRS1 - tryptophan--trna ligase wrs1, FRS1 - phenylalanine--trna ligase subunit beta, SES1 - serine--trna ligase ses1, GLN4 - glutamine--trna ligase, THS1 - threonine--trna ligase ths1, MST1 - threonine--trna ligase mst1, MSF1 - ph…
GO:0009185	ribonucleoside diphosphate metabolic process	2.95E-6	3.64E-4	20852	5736	34	1379	21	[HXK2 - hexokinase 2, ENO1 - phosphopyruvate hydratase eno1, GPM1 - phosphoglycerate mutase gpm1, TPI1 - triose-phosphate isomerase tpi1, TDH2 - tdh2p, TDH3 - glyceraldehyde-3-phosphate dehydrogenase (phosphorylating) tdh3, TDH1 - tdh1p, HXK1 - hexokinase 1, PDC5 - indolepyruvate decarboxylase 5, PGK1 - phosphoglycerate kinase, ENO2 - phosphopyruvate hydratase eno2, CDC19 - pyruvate kinase cdc19,…
GO:0009135	purine nucleoside diphosphate metabolic process	3.92E-6	4.42E-4	21947	5736	32	1379	20	[HXK2 - hexokinase 2, ENO1 - phosphopyruvate hydratase eno1, GPM1 - phosphoglycerate mutase gpm1, TPI1 - triose-phosphate isomerase tpi1, TDH2 - tdh2p, TDH3 - glyceraldehyde-3-phosphate dehydrogenase (phosphorylating) tdh3, TDH1 - tdh1p, HXK1 - hexokinase 1, PDC5 - indolepyruvate decarboxylase 5, PGK1 - phosphoglycerate kinase, ENO2 - phosphopyruvate hydratase eno2, CDC19 - pyruvate kinase cdc19,…
GO:0009179	purine ribonucleoside diphosphate metabolic process	3.92E-6	4.32E-4	21947	5736	32	1379	20	[HXK2 - hexokinase 2, ENO1 - phosphopyruvate hydratase eno1, GPM1 - phosphoglycerate mutase gpm1, TPI1 - triose-phosphate isomerase tpi1, TDH2 - tdh2p, TDH3 - glyceraldehyde-3-phosphate dehydrogenase (phosphorylating) tdh3, TDH1 - tdh1p, HXK1 - hexokinase 1, PDC5 - indolepyruvate decarboxylase 5, PGK1 - phosphoglycerate kinase, ENO2 - phosphopyruvate hydratase eno2, CDC19 - pyruvate kinase cdc19,…
GO:0009260	ribonucleotide biosynthetic process	4.11E-6	4.26E-4	31778	5736	98	1379	44	[HFA1 - acetyl-coa carboxylase hfa1, HXK2 - hexokinase 2, GPM1 - phosphoglycerate mutase gpm1, DAS2 - putative uridine kinase das2, ADE13 - adenylosuccinase ade13, URK1 - uridine kinase urk1, IMD3 - imp dehydrogenase imd3, GUA1 - gmp synthase (glutamine-hydrolyzing), PGK1 - phosphoglycerate kinase, CPA2 - cpa2p, ENO2 - phosphopyruvate hydratase eno2, ADE8 - phosphoribosylglycinamide formyltransfe…
GO:0009161	ribonucleoside monophosphate metabolic process	4.12E-6	4.19E-4	31048	5736	101	1379	45	[HXK2 - hexokinase 2, GPM1 - phosphoglycerate mutase gpm1, DAS2 - putative uridine kinase das2, ADE13 - adenylosuccinase ade13, COX5B - cytochrome c oxidase subunit vb, URK1 - uridine kinase urk1, IMD3 - imp dehydrogenase imd3, GUA1 - gmp synthase (glutamine-hydrolyzing), PGK1 - phosphoglycerate kinase, ENO2 - phosphopyruvate hydratase eno2, ADE8 - phosphoribosylglycinamide formyltransferase, ADK…
GO:0009123	nucleoside monophosphate metabolic process	5.52E-6	5.2E-4	29221	5736	111	1379	48	[HXK2 - hexokinase 2, GPM1 - phosphoglycerate mutase gpm1, DAS2 - putative uridine kinase das2, ADE13 - adenylosuccinase ade13, COX5B - cytochrome c oxidase subunit vb, URK1 - uridine kinase urk1, IMD3 - imp dehydrogenase imd3, GUA1 - gmp synthase (glutamine-hydrolyzing), PGK1 - phosphoglycerate kinase, ENO2 - phosphopyruvate hydratase eno2, ADE8 - phosphoribosylglycinamide formyltransferase, ADK…
GO:0006164	purine nucleotide biosynthetic process	7.84E-6	7E-4	31778	5736	91	1379	41	[HFA1 - acetyl-coa carboxylase hfa1, HXK2 - hexokinase 2, GPM1 - phosphoglycerate mutase gpm1, ADE13 - adenylosuccinase ade13, IMD3 - imp dehydrogenase imd3, GUA1 - gmp synthase (glutamine-hydrolyzing), PGK1 - phosphoglycerate kinase, ENO2 - phosphopyruvate hydratase eno2, ADE8 - phosphoribosylglycinamide formyltransferase, MIS1 - trifunctional formate-tetrahydrofolate ligase/methenyltetrahydrofo…
GO:0072522	purine-containing compound biosynthetic process	7.89E-6	6.93E-4	30682	5736	97	1379	43	[HFA1 - acetyl-coa carboxylase hfa1, HXK2 - hexokinase 2, GPM1 - phosphoglycerate mutase gpm1, ADE13 - adenylosuccinase ade13, IMD3 - imp dehydrogenase imd3, GUA1 - gmp synthase (glutamine-hydrolyzing), PGK1 - phosphoglycerate kinase, ENO2 - phosphopyruvate hydratase eno2, ADE8 - phosphoribosylglycinamide formyltransferase, MIS1 - trifunctional formate-tetrahydrofolate ligase/methenyltetrahydrofo…
GO:0000462	maturation of SSU-rRNA from tricistronic rRNA transcript (SSU-rRNA, 5.8S rRNA, LSU-rRNA)	8.17E-6	7.05E-4	45779	5736	65	1379	32	[RPS8B - ribosomal 40s subunit protein s8b, FAL1 - fal1p, NOP7 - nop7p, RPS20 - ribosomal 40s subunit protein s20, DHR2 - dhr2p, BMS1 - bms1p, RRP12 - rrp12p, RPS1A - ribosomal 40s subunit protein s1a, RPS23B - ribosomal 40s subunit protein s23b, FAP7 - fap7p, NOB1 - nob1p, RRP3 - rna-dependent atpase rrp3, UTP8 - utp8p, RPS14A - ribosomal 40s subunit protein s14a, RPS24A - ribosomal 40s subunit …
GO:0009127	purine nucleoside monophosphate biosynthetic process	8.75E-6	7.43E-4	45690	5736	68	1379	33	[HXK2 - hexokinase 2, GPM1 - phosphoglycerate mutase gpm1, ADE13 - adenylosuccinase ade13, IMD3 - imp dehydrogenase imd3, GUA1 - gmp synthase (glutamine-hydrolyzing), PGK1 - phosphoglycerate kinase, ENO2 - phosphopyruvate hydratase eno2, ADE8 - phosphoribosylglycinamide formyltransferase, ADK1 - adenylate kinase adk1, PFK1 - 6-phosphofructokinase subunit alpha, ATP2 - atp2p, GLK1 - glucokinase, A…
GO:0009168	purine ribonucleoside monophosphate biosynthetic process	8.75E-6	7.31E-4	45690	5736	68	1379	33	[HXK2 - hexokinase 2, GPM1 - phosphoglycerate mutase gpm1, ADE13 - adenylosuccinase ade13, IMD3 - imp dehydrogenase imd3, GUA1 - gmp synthase (glutamine-hydrolyzing), PGK1 - phosphoglycerate kinase, ENO2 - phosphopyruvate hydratase eno2, ADE8 - phosphoribosylglycinamide formyltransferase, ADK1 - adenylate kinase adk1, PFK1 - 6-phosphofructokinase subunit alpha, ATP2 - atp2p, GLK1 - glucokinase, A…
GO:0009201	ribonucleoside triphosphate biosynthetic process	2.91E-5	2.12E-3	45871	5736	54	1379	27	[HXK2 - hexokinase 2, DAS2 - putative uridine kinase das2, GPM1 - phosphoglycerate mutase gpm1, URK1 - uridine kinase urk1, IMD3 - imp dehydrogenase imd3, CPA2 - cpa2p, PGK1 - phosphoglycerate kinase, ENO2 - phosphopyruvate hydratase eno2, PFK1 - 6-phosphofructokinase subunit alpha, ATP2 - atp2p, URA2 - ura2p, GLK1 - glucokinase, ATP1 - f1f0 atp synthase subunit alpha, GPM2 - phosphoglycerate mut…
GO:0009132	nucleoside diphosphate metabolic process	3.3E-5	2.34E-3	10990	5736	38	1379	21	[HXK2 - hexokinase 2, ENO1 - phosphopyruvate hydratase eno1, GPM1 - phosphoglycerate mutase gpm1, TPI1 - triose-phosphate isomerase tpi1, TDH2 - tdh2p, TDH3 - glyceraldehyde-3-phosphate dehydrogenase (phosphorylating) tdh3, TDH1 - tdh1p, HXK1 - hexokinase 1, PDC5 - indolepyruvate decarboxylase 5, PGK1 - phosphoglycerate kinase, ENO2 - phosphopyruvate hydratase eno2, CDC19 - pyruvate kinase cdc19,…
GO:0015931	nucleobase-containing compound transport	3.49E-5	2.44E-3	18629	5736	206	1379	75	[NUP1 - nup1p, MRD1 - mrd1p, NUP84 - nup84p, SXM1 - sxm1p, LTV1 - ltv1p, RPS3 - ribosomal 40s subunit protein s3, KAP104 - kap104p, RPS18B - ribosomal 40s subunit protein s18b, CEX1 - cex1p, SAC3 - sac3p, NOP53 - nop53p, HSE1 - hse1p, RPS10B - ribosomal 40s subunit protein s10b, RPS19B - ribosomal 40s subunit protein s19b, RPS5 - rps5p, SDA1 - sda1p, RPS0B - ribosomal 40s subunit protein s0b, GLE…
GO:0046939	nucleotide phosphorylation	3.66E-5	2.53E-3	19391	5736	28	1379	17	[HXK2 - hexokinase 2, ENO1 - phosphopyruvate hydratase eno1, GPM1 - phosphoglycerate mutase gpm1, TPI1 - triose-phosphate isomerase tpi1, TDH2 - tdh2p, TDH3 - glyceraldehyde-3-phosphate dehydrogenase (phosphorylating) tdh3, TDH1 - tdh1p, HXK1 - hexokinase 1, PGK1 - phosphoglycerate kinase, ENO2 - phosphopyruvate hydratase eno2, CDC19 - pyruvate kinase cdc19, PFK1 - 6-phosphofructokinase subunit a…
GO:0000027	ribosomal large subunit assembly	1.27E-4	6.93E-3	43497	5736	38	1379	20	[RPL24A - ribosomal 60s subunit protein l24a, MRH4 - mrh4p, MAK11 - mak11p, RPL6A - ribosomal 60s subunit protein l6a, RIX1 - rix1p, HPM1 - hpm1p, SPB4 - spb4p, DRS1 - drs1p, RPL25 - ribosomal 60s subunit protein l25, IPI3 - ipi3p, RPP0 - ribosomal protein p0, MAK21 - mak21p, MDN1 - aaa family atpase midasin, NOP53 - nop53p, POL5 - pol5p, RPL12A - ribosomal 60s subunit protein l12a, RPL10 - ribos…
GO:0005984	disaccharide metabolic process	1.29E-4	6.96E-3	18295	5736	25	1379	15	[IMA1 - ima1p, MAL12 - mal12p, IMA5 - ima5p, TSL1 - tsl1p, UGP1 - utp glucose-1-phosphate uridylyltransferase, SUC2 - beta-fructofuranosidase suc2, TPS3 - tps3p, MPH2 - mph2p, PGM2 - phosphoglucomutase pgm2, IMA2 - ima2p, HSP104 - chaperone atpase hsp104, TPS1 - alpha,alpha-trehalose-phosphate synthase (udp-forming) tps1, PGM1 - phosphoglucomutase pgm1, MPH3 - mph3p, MAL32 - mal32p]
GO:0009126	purine nucleoside monophosphate metabolic process	1.36E-4	7.27E-3	27760	5736	85	1379	36	[HXK2 - hexokinase 2, GPM1 - phosphoglycerate mutase gpm1, ADE13 - adenylosuccinase ade13, COX5B - cytochrome c oxidase subunit vb, IMD3 - imp dehydrogenase imd3, GUA1 - gmp synthase (glutamine-hydrolyzing), PGK1 - phosphoglycerate kinase, ENO2 - phosphopyruvate hydratase eno2, ADE8 - phosphoribosylglycinamide formyltransferase, ADK1 - adenylate kinase adk1, PFK1 - 6-phosphofructokinase subunit a…
GO:0009167	purine ribonucleoside monophosphate metabolic process	1.36E-4	7.2E-3	27760	5736	85	1379	36	[HXK2 - hexokinase 2, GPM1 - phosphoglycerate mutase gpm1, ADE13 - adenylosuccinase ade13, COX5B - cytochrome c oxidase subunit vb, IMD3 - imp dehydrogenase imd3, GUA1 - gmp synthase (glutamine-hydrolyzing), PGK1 - phosphoglycerate kinase, ENO2 - phosphopyruvate hydratase eno2, ADE8 - phosphoribosylglycinamide formyltransferase, ADK1 - adenylate kinase adk1, PFK1 - 6-phosphofructokinase subunit a…
GO_COMPONENT	RNA processing/Ribosomes
GO:0022625	cytosolic large ribosomal subunit	1.23E-12	4.34E-10	22678	5736	73	1379	46	[RPL24A - ribosomal 60s subunit protein l24a, RPL30 - ribosomal 60s subunit protein l30, RPL26B - ribosomal 60s subunit protein l26b, RPL34B - ribosomal 60s subunit protein l34b, RPL6A - ribosomal 60s subunit protein l6a, RPL43A - ribosomal 60s subunit protein l43a, RPL27B - ribosomal 60s subunit protein l27b, RPL1A - ribosomal 60s subunit protein l1a, RPL25 - ribosomal 60s subunit protein l25, R…
GO:0022627	cytosolic small ribosomal subunit	1.98E-12	5.23E-10	32905	5736	53	1379	37	[RPS7A - ribosomal 40s subunit protein s7a, RPS8B - ribosomal 40s subunit protein s8b, RPS20 - ribosomal 40s subunit protein s20, RPS31 - ubiquitin-ribosomal 40s subunit protein s31 fusion protein, RPS3 - ribosomal 40s subunit protein s3, RPS18B - ribosomal 40s subunit protein s18b, RPS17A - ribosomal 40s subunit protein s17a, RPS1A - ribosomal 40s subunit protein s1a, RPS21B - rps21bp, RPS10B - …
GO:0030684	preribosome	3.16E-9	3.71E-7	32143	5736	157	1379	71	[RPS7A - ribosomal 40s subunit protein s7a, NOP7 - nop7p, FAL1 - fal1p, MRD1 - mrd1p, KRR1 - krr1p, RPL25 - ribosomal 60s subunit protein l25, LTV1 - ltv1p, RPS3 - ribosomal 40s subunit protein s3, SPB1 - spb1p, NOP13 - nop13p, RRP12 - rrp12p, RPS1A - ribosomal 40s subunit protein s1a, KRI1 - kri1p, POL5 - pol5p, CBF5 - pseudouridine synthase cbf5, RRP5 - rrp5p, RPS5 - rps5p, UTP8 - utp8p, NAN1 -…
GO:0005840	ribosome	7E-9	7.39E-7	25934	5736	221	1379	91	[RPL24A - ribosomal 60s subunit protein l24a, RPS7A - ribosomal 40s subunit protein s7a, RPL30 - ribosomal 60s subunit protein l30, RPS20 - ribosomal 40s subunit protein s20, RPL25 - ribosomal 60s subunit protein l25, RPS31 - ubiquitin-ribosomal 40s subunit protein s31 fusion protein, RPS3 - ribosomal 40s subunit protein s3, RPS18B - ribosomal 40s subunit protein s18b, RPS17A - ribosomal 40s subu…
GO:1990904	ribonucleoprotein complex	1.17E-8	1.12E-6	14246	5736	629	1379	210	[RPS7A - ribosomal 40s subunit protein s7a, KRR1 - krr1p, LTV1 - ltv1p, MRS1 - mrs1p, RPS31 - ubiquitin-ribosomal 40s subunit protein s31 fusion protein, YHB1 - yhb1p, SPB1 - spb1p, KRI1 - kri1p, CBF5 - pseudouridine synthase cbf5, RPL33A - ribosomal 60s subunit protein l33a, RPS19B - ribosomal 40s subunit protein s19b, RPL18B - ribosomal 60s subunit protein l18b, SAM1 - methionine adenosyltransf…
GO:0044391	ribosomal subunit	4.42E-8	3.89E-6	25204	5736	209	1379	85	[RPL24A - ribosomal 60s subunit protein l24a, RPS7A - ribosomal 40s subunit protein s7a, RPL30 - ribosomal 60s subunit protein l30, RPS20 - ribosomal 40s subunit protein s20, RPL25 - ribosomal 60s subunit protein l25, RPS31 - ubiquitin-ribosomal 40s subunit protein s31 fusion protein, RPS3 - ribosomal 40s subunit protein s3, RPS18B - ribosomal 40s subunit protein s18b, RPS17A - ribosomal 40s subu…
GO:0030686	90S preribosome	1.33E-7	1E-5	42401	5736	75	1379	39	[RPS7A - ribosomal 40s subunit protein s7a, RPS8B - ribosomal 40s subunit protein s8b, MRD1 - mrd1p, KRR1 - krr1p, BMS1 - bms1p, RPS3 - ribosomal 40s subunit protein s3, NOP58 - nop58p, RRP12 - rrp12p, RPS1A - ribosomal 40s subunit protein s1a, KRI1 - kri1p, CBF5 - pseudouridine synthase cbf5, RRP5 - rrp5p, RPS5 - rps5p, UTP8 - utp8p, RPS14A - ribosomal 40s subunit protein s14a, NAN1 - nan1p, DIP…
GO:0015934	large ribosomal subunit	6.55E-5	3.01E-3	24108	5736	120	1379	48	[RPL24A - ribosomal 60s subunit protein l24a, RPL30 - ribosomal 60s subunit protein l30, RPL26B - ribosomal 60s subunit protein l26b, MRPL32 - mitochondrial 54s ribosomal protein yml32, RPL34B - ribosomal 60s subunit protein l34b, RPL6A - ribosomal 60s subunit protein l6a, RPL43A - ribosomal 60s subunit protein l43a, RPL27B - ribosomal 60s subunit protein l27b, RPL1A - ribosomal 60s subunit prote…
GO:0015935	small ribosomal subunit	1.75E-4	6.85E-3	26665	5736	89	1379	37	[RPS7A - ribosomal 40s subunit protein s7a, RPS8B - ribosomal 40s subunit protein s8b, RPS20 - ribosomal 40s subunit protein s20, RPS31 - ubiquitin-ribosomal 40s subunit protein s31 fusion protein, RPS3 - ribosomal 40s subunit protein s3, RPS18B - ribosomal 40s subunit protein s18b, RPS17A - ribosomal 40s subunit protein s17a, RPS1A - ribosomal 40s subunit protein s1a, RPS21B - rps21bp, RPS10B - …
GO:0030688	preribosome, small subunit precursor	8.17E-4	2.33E-2	12816	5736	23	1379	13	[FAL1 - fal1p, NOP14 - nop14p, KRR1 - krr1p, LTV1 - ltv1p, RRP1 - rrp1p, RPS3 - ribosomal 40s subunit protein s3, UTP10 - utp10p, RRP12 - rrp12p, RIO2 - rio2p, UTP20 - utp20p, NOB1 - nob1p, KRE33 - kre33p, TSR1 - tsr1p]
GO_FUNCTION
GO:0140101	catalytic activity, acting on a tRNA	4.05E-8	5.4E-6	45749	5736	100	1379	49	[CDC60 - leucine--trna ligase cdc60, SES1 - serine--trna ligase ses1, TRM3 - trm3p, TRM13 - trm13p, CCA1 - cca1p, PUS7 - pseudouridine synthase pus7, DTD1 - dtd1p, YNL040W - putative alanine--trna ligase, TRM9 - trm9p, GCD14 - gcd14p, PUS4 - pseudouridine synthase pus4, GUS1 - glutamate--trna ligase gus1, VMS1 - vms1p, FRS1 - phenylalanine--trna ligase subunit beta, THS1 - threonine--trna ligase …
GO:0140098	catalytic activity, acting on RNA	7.42E-8	9.41E-6	22282	5736	253	1379	98	[CDC60 - leucine--trna ligase cdc60, SEN1 - putative dna/rna helicase sen1, TRM3 - trm3p, TRM13 - trm13p, SPB1 - spb1p, YNL040W - putative alanine--trna ligase, RPO31 - rpo31p, PUS4 - pseudouridine synthase pus4, GUS1 - glutamate--trna ligase gus1, SUB2 - sub2p, YNL022C - hypothetical protein, MES1 - methionine--trna ligase mes1, POP3 - pop3p, RPC10 - rpc10p, PRP19 - e3 ubiquitin-protein ligase p…
	Nitrogen related
GO:0044271	cellular nitrogen compound biosynthetic process	7.02E-8	1.65E-5	10959	5736	858	1379	269	[RPS7A - ribosomal 40s subunit protein s7a, GPM1 - phosphoglycerate mutase gpm1, CDC60 - leucine--trna ligase cdc60, RAD53 - rad53p, DAL81 - dal81p, RPS31 - ubiquitin-ribosomal 40s subunit protein s31 fusion protein, ADE8 - phosphoribosylglycinamide formyltransferase, APA1 - apa1p, RPO31 - rpo31p, PFK1 - 6-phosphofructokinase subunit alpha, RPL33A - ribosomal 60s subunit protein l33a, RPS19B - ri…
GO:1901566	organonitrogen compound biosynthetic process	9.36E-18	2.42E-14	19725	5736	735	1379	273	[RPS7A - ribosomal 40s subunit protein s7a, GPM1 - phosphoglycerate mutase gpm1, CDC60 - leucine--trna ligase cdc60, LEU9 - 2-isopropylmalate synthase leu9, RPS31 - ubiquitin-ribosomal 40s subunit protein s31 fusion protein, ADE8 - phosphoribosylglycinamide formyltransferase, RPL33A - ribosomal 60s subunit protein l33a, PFK1 - 6-phosphofructokinase subunit alpha, RPS19B - ribosomal 40s subunit pr…
GO_COMPONENT	Nitrogen related
GO_FUNCTION	Nitrogen related
	Amino Acid related
GO_PROCESS	Amino Acid related
GO:0006520	cellular amino acid metabolic process	9E-7	1.41E-4	20821	5736	238	1379	90	[GCV1 - glycine decarboxylase subunit t, HIS5 - histidinol-phosphate transaminase, CDC60 - leucine--trna ligase cdc60, TRP5 - tryptophan synthase trp5, SES1 - serine--trna ligase ses1, HIS2 - histidinol-phosphatase, GUA1 - gmp synthase (glutamine-hydrolyzing), CPA2 - cpa2p, LEU9 - 2-isopropylmalate synthase leu9, CAR2 - ornithine-oxo-acid transaminase, HOM2 - aspartate-semialdehyde dehydrogenase,…
GO:0043038	amino acid activation	2.27E-6	2.86E-4	15738	5736	41	1379	24	[HTS1 - histidine--trna ligase, DPS1 - aspartate--trna ligase dps1, GUS1 - glutamate--trna ligase gus1, ALA1 - alanine--trna ligase, CDC60 - leucine--trna ligase cdc60, WRS1 - tryptophan--trna ligase wrs1, FRS1 - phenylalanine--trna ligase subunit beta, SES1 - serine--trna ligase ses1, GLN4 - glutamine--trna ligase, THS1 - threonine--trna ligase ths1, MST1 - threonine--trna ligase mst1, MSF1 - ph…
GO:0008652	cellular amino acid biosynthetic process	1.52E-5	1.2E-3	25569	5736	127	1379	52	[HIS5 - histidinol-phosphate transaminase, TRP5 - tryptophan synthase trp5, HIS2 - histidinol-phosphatase, CPA2 - cpa2p, LEU9 - 2-isopropylmalate synthase leu9, HOM2 - aspartate-semialdehyde dehydrogenase, CAR2 - ornithine-oxo-acid transaminase, LYS14 - lys14p, ARO2 - bifunctional chorismate synthase/riboflavin reductase [nad(p)h] aro2, LYS1 - saccharopine dehydrogenase (nad+, l-lysine-forming), …
GO:1901607	alpha-amino acid biosynthetic process	1.7E-5	1.32E-3	26665	5736	118	1379	49	[HIS5 - histidinol-phosphate transaminase, TRP5 - tryptophan synthase trp5, HIS2 - histidinol-phosphatase, CPA2 - cpa2p, LEU9 - 2-isopropylmalate synthase leu9, CAR2 - ornithine-oxo-acid transaminase, HOM2 - aspartate-semialdehyde dehydrogenase, LYS14 - lys14p, LYS1 - saccharopine dehydrogenase (nad+, l-lysine-forming), LYS12 - homoisocitrate dehydrogenase, URA2 - ura2p, LEU3 - leu3p, ARG5,6 - bi…
GO:0006165	nucleoside diphosphate phosphorylation	1.85E-5	1.41E-3	22678	5736	27	1379	17	[HXK2 - hexokinase 2, ENO1 - phosphopyruvate hydratase eno1, GPM1 - phosphoglycerate mutase gpm1, TPI1 - triose-phosphate isomerase tpi1, TDH2 - tdh2p, TDH3 - glyceraldehyde-3-phosphate dehydrogenase (phosphorylating) tdh3, TDH1 - tdh1p, HXK1 - hexokinase 1, PGK1 - phosphoglycerate kinase, ENO2 - phosphopyruvate hydratase eno2, CDC19 - pyruvate kinase cdc19, PFK1 - 6-phosphofructokinase subunit a…
GO:0009085	lysine biosynthetic process	2.61E-5	1.96E-3	46447	5736	14	1379	11	[LYS2 - l-aminoadipate-semialdehyde dehydrogenase, LYS14 - lys14p, LYS20 - homocitrate synthase lys20, ACO2 - aco2p, LYS21 - homocitrate synthase lys21, LYS12 - homoisocitrate dehydrogenase, LYS1 - saccharopine dehydrogenase (nad+, l-lysine-forming), LYS4 - homoaconitate hydratase lys4, LYS9 - saccharopine dehydrogenase (nadp+, l-glutamate-forming), HOM2 - aspartate-semialdehyde dehydrogenase, AR…
GO:0006553	lysine metabolic process	7.66E-5	4.41E-3	45780	5736	15	1379	11	[LYS2 - l-aminoadipate-semialdehyde dehydrogenase, LYS14 - lys14p, LYS20 - homocitrate synthase lys20, ACO2 - aco2p, LYS21 - homocitrate synthase lys21, LYS12 - homoisocitrate dehydrogenase, LYS1 - saccharopine dehydrogenase (nad+, l-lysine-forming), LYS4 - homoaconitate hydratase lys4, LYS9 - saccharopine dehydrogenase (nadp+, l-glutamate-forming), HOM2 - aspartate-semialdehyde dehydrogenase, AR…
GO:0019878	lysine biosynthetic process via aminoadipic acid	8.91E-5	5.07E-3	14671	5736	11	1379	9	[LYS2 - l-aminoadipate-semialdehyde dehydrogenase, LYS20 - homocitrate synthase lys20, ACO2 - aco2p, LYS21 - homocitrate synthase lys21, LYS12 - homoisocitrate dehydrogenase, LYS1 - saccharopine dehydrogenase (nad+, l-lysine-forming), LYS4 - homoaconitate hydratase lys4, LYS9 - saccharopine dehydrogenase (nadp+, l-glutamate-forming), ARO8 - bifunctional 2-aminoadipate transaminase/aromatic-amino-…
GO_COMPONENT	Amino Acid related
GO_FUNCTION	Amino Acid related
GO:0016597	amino acid binding	2.9E-4	1.79E-2	23437	5736	8	1379	7	[ALA1 - alanine--trna ligase, SHM2 - glycine hydroxymethyltransferase shm2, ARG2 - arg2p, ARG3 - arg3p, URA2 - ura2p, GCV2 - glycine decarboxylase subunit p, ARG5,6 - bifunctional acetylglutamate kinase/n-acetyl-gamma-glutamyl-phosphate reductase]
	Energy related
GO_PROCESS	Energy related
GO:0006090	pyruvate metabolic process	3.09E-6	3.73E-4	16469	5736	39	1379	23	[HXK2 - hexokinase 2, ENO1 - phosphopyruvate hydratase eno1, PYC1 - pyruvate carboxylase 1, GPM1 - phosphoglycerate mutase gpm1, TPI1 - triose-phosphate isomerase tpi1, TDH2 - tdh2p, TDH3 - glyceraldehyde-3-phosphate dehydrogenase (phosphorylating) tdh3, TDH1 - tdh1p, HXK1 - hexokinase 1, IRC7 - cysteine-s-conjugate beta-lyase irc7, PDC5 - indolepyruvate decarboxylase 5, PGK1 - phosphoglycerate k…
GO:0006757	ATP generation from ADP	3.94E-6	4.25E-4	30348	5736	25	1379	17	[HXK2 - hexokinase 2, ENO1 - phosphopyruvate hydratase eno1, GPM1 - phosphoglycerate mutase gpm1, TPI1 - triose-phosphate isomerase tpi1, TDH2 - tdh2p, TDH3 - glyceraldehyde-3-phosphate dehydrogenase (phosphorylating) tdh3, TDH1 - tdh1p, HXK1 - hexokinase 1, PGK1 - phosphoglycerate kinase, ENO2 - phosphopyruvate hydratase eno2, CDC19 - pyruvate kinase cdc19, PFK1 - 6-phosphofructokinase subunit a…
GO:0006096	glycolytic process	3.94E-6	4.16E-4	30348	5736	25	1379	17	[HXK2 - hexokinase 2, ENO1 - phosphopyruvate hydratase eno1, GPM1 - phosphoglycerate mutase gpm1, TPI1 - triose-phosphate isomerase tpi1, TDH2 - tdh2p, TDH3 - glyceraldehyde-3-phosphate dehydrogenase (phosphorylating) tdh3, TDH1 - tdh1p, HXK1 - hexokinase 1, PGK1 - phosphoglycerate kinase, ENO2 - phosphopyruvate hydratase eno2, CDC19 - pyruvate kinase cdc19, PFK1 - 6-phosphofructokinase subunit a…
GO:0006006	glucose metabolic process	4.21E-6	4.19E-4	17199	5736	37	1379	22	[HXK2 - hexokinase 2, PYC1 - pyruvate carboxylase 1, GPM1 - phosphoglycerate mutase gpm1, TPI1 - triose-phosphate isomerase tpi1, TDH2 - tdh2p, TDH3 - glyceraldehyde-3-phosphate dehydrogenase (phosphorylating) tdh3, TDH1 - tdh1p, DOG2 - dog2p, HXK1 - hexokinase 1, DOG1 - dog1p, PDC5 - indolepyruvate decarboxylase 5, PGK1 - phosphoglycerate kinase, MDH2 - malate dehydrogenase mdh2, PYC2 - pyruvate…
GO:0016052	carbohydrate catabolic process	4.9E-9	1.81E-6	46054	5736	79	1379	43	[IMA1 - ima1p, UTH1 - uth1p, HXK2 - hexokinase 2, GPM1 - phosphoglycerate mutase gpm1, MAL12 - mal12p, IMA5 - ima5p, EXG1 - exg1p, PGK1 - phosphoglycerate kinase, ENO2 - phosphopyruvate hydratase eno2, GAL7 - udp-glucose:hexose-1-phosphate uridylyltransferase, GUP1 - gup1p, GAL10 - bifunctional udp-glucose 4-epimerase/aldose 1-epimerase, GAL1 - galactokinase, CDA1 - chitin deacetylase cda1, GDB1 …
GO:0046031	ADP metabolic process	1.04E-5	8.55E-4	20121	5736	31	1379	19	[HXK2 - hexokinase 2, ENO1 - phosphopyruvate hydratase eno1, GPM1 - phosphoglycerate mutase gpm1, TPI1 - triose-phosphate isomerase tpi1, TDH2 - tdh2p, TDH3 - glyceraldehyde-3-phosphate dehydrogenase (phosphorylating) tdh3, TDH1 - tdh1p, HXK1 - hexokinase 1, PDC5 - indolepyruvate decarboxylase 5, PGK1 - phosphoglycerate kinase, ENO2 - phosphopyruvate hydratase eno2, CDC19 - pyruvate kinase cdc19,…
GO:0005975	carbohydrate metabolic process	1.51E-5	1.2E-3	17899	5736	249	1379	89	[GPM1 - phosphoglycerate mutase gpm1, OPI10 - opi10p, GAS5 - gas5p, GAS3 - gas3p, YHL012W - utp--glucose-1-phosphate uridylyltransferase, EXG1 - exg1p, MDH2 - malate dehydrogenase mdh2, GAL7 - udp-glucose:hexose-1-phosphate uridylyltransferase, GAL10 - bifunctional udp-glucose 4-epimerase/aldose 1-epimerase, GAL1 - galactokinase, CDA1 - chitin deacetylase cda1, CDA2 - chitin deacetylase cda2, SGA…
GO:0019318	hexose metabolic process	4.42E-5	2.97E-3	45749	5736	55	1379	27	[HXK2 - hexokinase 2, GPM1 - phosphoglycerate mutase gpm1, DOG2 - dog2p, DOG1 - dog1p, PGK1 - phosphoglycerate kinase, MDH2 - malate dehydrogenase mdh2, GAL7 - udp-glucose:hexose-1-phosphate uridylyltransferase, GAL10 - bifunctional udp-glucose 4-epimerase/aldose 1-epimerase, GAL1 - galactokinase, PYC2 - pyruvate carboxylase 2, STD1 - std1p, PFK1 - 6-phosphofructokinase subunit alpha, PGM2 - phos…
GO_COMPONENT	Energy related
GO_FUNCTION	Energy related
	Cell wall and actin filaments
GO_PROCESS	Cell wall and actin filaments
GO:0045229	external encapsulating structure organization	6.02E-5	3.76E-3	17168	5736	226	1379	80	[HSP150 - hsp150p, CIS3 - cis3p, MKC7 - mkc7p, GAS5 - gas5p, SBE22 - sbe22p, GAS3 - gas3p, SMI1 - smi1p, VPS54 - vps54p, EXG1 - exg1p, SSP2 - ssp2p, EMW1 - emw1p, PAU23 - pau23p, CDA1 - chitin deacetylase cda1, FIG2 - fig2p, CDA2 - chitin deacetylase cda2, CHS3 - chitin synthase chs3, YPK2 - ypk2p, MYO3 - myosin 3, PMT1 - pmt1p, PMT5 - pmt5p, MYO5 - myosin 5, HKR1 - hkr1p, YPS6 - yps6p, PAU24 - p…
GO:0071555	cell wall organization	6.02E-5	3.71E-3	17168	5736	226	1379	80	[HSP150 - hsp150p, CIS3 - cis3p, MKC7 - mkc7p, GAS5 - gas5p, SBE22 - sbe22p, GAS3 - gas3p, SMI1 - smi1p, VPS54 - vps54p, EXG1 - exg1p, SSP2 - ssp2p, EMW1 - emw1p, PAU23 - pau23p, CDA1 - chitin deacetylase cda1, FIG2 - fig2p, CDA2 - chitin deacetylase cda2, CHS3 - chitin synthase chs3, YPK2 - ypk2p, MYO3 - myosin 3, PMT1 - pmt1p, PMT5 - pmt5p, MYO5 - myosin 5, HKR1 - hkr1p, YPS6 - yps6p, PAU24 - p…
GO:0030010	establishment of cell polarity	4.71E-5	3.09E-3	45659	5736	58	1379	28	[ACT1 - actin, ZDS1 - zds1p, BUD7 - bud7p, STE20 - ste20p, SPH1 - sph1p, MYO3 - myosin 3, MSB1 - msb1p, GIC1 - gic1p, MYO5 - myosin 5, BUD6 - bud6p, HKR1 - hkr1p, RGA1 - rga1p, ZDS2 - zds2p, AFI1 - afi1p, GIC2 - gic2p, TPM1 - tpm1p, ATC1 - atc1p, NIS1 - nis1p, SWF1 - swf1p, BUD3 - bud3p, BUD4 - bud4p, PWP2 - pwp2p, RSR1 - rsr1p, RAX2 - rax2p, BUD8 - bud8p, SPA2 - spa2p, SRO7 - sro7p, ARF3 - arf3p]
GO:0030029	actin filament-based process	7.63E-6	6.93E-4	33239	5736	85	1379	39	[YER158C - hypothetical protein, CDC12 - septin cdc12, SHS1 - septin shs1, AFR1 - afr1p, HOF1 - hof1p, SLM2 - slm2p, SAC3 - sac3p, ABP1 - abp1p, VPS52 - vps52p, MYO3 - myosin 3, PRK1 - prk1p, VPS1 - vps1p, BNR1 - bnr1p, SDA1 - sda1p, CHC1 - chc1p, MYO2 - myosin 2, ENT1 - ent1p, MYO5 - myosin 5, IQG1 - iqg1p, BIT61 - bit61p, CHS2 - chitin synthase chs2, SYP1 - syp1p, CDC11 - cdc11p, TPM1 - tpm1p, …
GO:0007163	establishment or maintenance of cell polarity	2.8E-5	2.07E-3	29221	5736	95	1379	41	[CDC10 - septin cdc10, ACT1 - actin, ZDS1 - zds1p, BUD7 - bud7p, CDC12 - septin cdc12, SHS1 - septin shs1, SLM2 - slm2p, STE20 - ste20p, DNF2 - aminophospholipid-translocating p4-type atpase dnf2, SPH1 - sph1p, MYO3 - myosin 3, CDC3 - septin cdc3, MSB1 - msb1p, GIC1 - gic1p, MYO5 - myosin 5, BUD6 - bud6p, HKR1 - hkr1p, RGA1 - rga1p, ZDS2 - zds2p, AFI1 - afi1p, BIT61 - bit61p, GIC2 - gic2p, CDC11 …
GO:0007010	cytoskeleton organization	1.88E-4	9.56E-3	18629	5736	171	1379	62	[YER158C - hypothetical protein, KIP2 - kip2p, CDC12 - septin cdc12, CDC14 - cdc14p, SLM2 - slm2p, CIN8 - cin8p, ABP1 - abp1p, PRK1 - prk1p, VPS1 - vps1p, SDA1 - sda1p, CDC3 - septin cdc3, CLA4 - cla4p, BUD6 - bud6p, IQG1 - iqg1p, RGA1 - rga1p, HSP42 - hsp42p, CHS2 - chitin synthase chs2, BIK1 - bik1p, PAC1 - pac1p, GIC2 - gic2p, CDC5 - polo kinase cdc5, ENT2 - ent2p, MYO1 - myosin 1, GEA2 - gea2…
GO:0071554	cell wall organization or biogenesis	1.2E-4	6.63E-3	16072	5736	237	1379	82	[HSP150 - hsp150p, CIS3 - cis3p, MKC7 - mkc7p, GAS5 - gas5p, SBE22 - sbe22p, GAS3 - gas3p, SMI1 - smi1p, VPS54 - vps54p, EXG1 - exg1p, SSP2 - ssp2p, EMW1 - emw1p, PAU23 - pau23p, CDA1 - chitin deacetylase cda1, FIG2 - fig2p, CDA2 - chitin deacetylase cda2, CHS3 - chitin synthase chs3, YPK2 - ypk2p, MYO3 - myosin 3, PMT1 - pmt1p, PMT5 - pmt5p, MYO5 - myosin 5, HKR1 - hkr1p, YPS6 - yps6p, PAU24 - p…
GO_COMPONENT	Cell wall and actin filaments
GO:0044445	cytosolic part	5.54E-14	5.85E-11	36161	5736	203	1379	97	[RPL24A - ribosomal 60s subunit protein l24a, RPS7A - ribosomal 40s subunit protein s7a, RPL30 - ribosomal 60s subunit protein l30, RNR2 - rnr2p, RPL25 - ribosomal 60s subunit protein l25, RPS31 - ubiquitin-ribosomal 40s subunit protein s31 fusion protein, RPL29 - ribosomal 60s subunit protein l29, RPS1A - ribosomal 40s subunit protein s1a, PFK1 - 6-phosphofructokinase subunit alpha, RPL33A - rib…
GO:0030427	site of polarized growth	3.84E-13	2.03E-10	29952	5736	268	1379	117	[SFB3 - sfb3p, DSF2 - dsf2p, CYK3 - cyk3p, AIM44 - aim44p, PIN2 - pin2p, SMI1 - smi1p, FLO11 - flo11p, CDC12 - septin cdc12, CDC14 - cdc14p, SEC10 - sec10p, CLB2 - clb2p, KAP104 - kap104p, BZZ1 - bzz1p, KEL2 - kel2p, CHS3 - chitin synthase chs3, SEC1 - sec1p, YAP1802 - yap1802p, MYO5 - myosin 5, HKR1 - hkr1p, RGA1 - rga1p, SKG3 - skg3p, AFI1 - afi1p, CHS2 - chitin synthase chs2, MMR1 - mmr1p, YLR…
GO:0005935	cellular bud neck	6.14E-11	8.1E-9	32143	5736	193	1379	87	[DSE4 - dse4p, PRM5 - prm5p, CYK3 - cyk3p, AIM44 - aim44p, KIN4 - kin4p, PIN2 - pin2p, SMI1 - smi1p, FLO11 - flo11p, CDC12 - septin cdc12, CDC14 - cdc14p, SEC10 - sec10p, CLB2 - clb2p, KAP104 - kap104p, BZZ1 - bzz1p, KEL2 - kel2p, CHS3 - chitin synthase chs3, SEC1 - sec1p, YAP1802 - yap1802p, GYP5 - gyp5p, SPH1 - sph1p, CDC3 - septin cdc3, BUD6 - bud6p, IQG1 - iqg1p, RGA1 - rga1p, SKG3 - skg3p, A…
GO:0032155	cell division site part	5.09E-8	4.13E-6	21582	5736	45	1379	28	[SPC98 - spc98p, ACT1 - actin, CDC10 - septin cdc10, CYK3 - cyk3p, NAP1 - nap1p, AIM44 - aim44p, SHS1 - septin shs1, CDC12 - septin cdc12, HOF1 - hof1p, SPH1 - sph1p, CDC3 - septin cdc3, IQG1 - iqg1p, RGA1 - rga1p, SYP1 - syp1p, UTR2 - utr2p, GAS1 - gas1p, ELM1 - elm1p, CDC11 - cdc11p, TPM1 - tpm1p, NIS1 - nis1p, HSL1 - hsl1p, MYO1 - myosin 1, RGA2 - rga2p, BUD3 - bud3p, BUD4 - bud4p, RGD2 - rgd2…
GO:0044430	cytoskeletal part	5.84E-7	4.11E-5	21551	5736	236	1379	90	[AIM44 - aim44p, CYK3 - cyk3p, KIN4 - kin4p, CRN1 - crn1p, KIP2 - kip2p, CDC12 - septin cdc12, CDC14 - cdc14p, MPS3 - mps3p, CIN8 - cin8p, CLB2 - clb2p, CSM1 - csm1p, BBP1 - bbp1p, BZZ1 - bzz1p, ABP1 - abp1p, APC1 - anaphase promoting complex subunit 1, CBF5 - pseudouridine synthase cbf5, SLI15 - sli15p, MYO3 - myosin 3, SPH1 - sph1p, VPS1 - vps1p, PRK1 - prk1p, CDC3 - septin cdc3, MYO5 - myosin …
GO:0005934	cellular bud tip	2.97E-6	1.96E-4	31778	5736	100	1379	45	[DSF2 - dsf2p, CIS3 - cis3p, ZDS1 - zds1p, AIM44 - aim44p, BSP1 - bsp1p, EXO70 - exo70p, KIN2 - kin2p, KAP104 - kap104p, CWH43 - cwh43p, PAL1 - pal1p, DBP5 - atp-dependent rna helicase dbp5, KEL2 - kel2p, SEC1 - sec1p, GYP5 - gyp5p, SPH1 - sph1p, RSP5 - nedd4 family e3 ubiquitin-protein ligase, MSB1 - msb1p, ENT1 - ent1p, MYO2 - myosin 2, GIC1 - gic1p, BUD6 - bud6p, SKG3 - skg3p, ZDS2 - zds2p, SY…
GO:0030312	external encapsulating structure	1.21E-5	7.51E-4	26299	5736	123	1379	51	[DSE4 - dse4p, HSP150 - hsp150p, EGT2 - egt2p, CIS3 - cis3p, MKC7 - mkc7p, FIT1 - fit1p, GAS5 - gas5p, GAS3 - gas3p, FLO11 - flo11p, EXG1 - exg1p, SSP2 - ssp2p, PAU23 - pau23p, FIG2 - fig2p, YLR040C - hypothetical protein, CDC3 - septin cdc3, TOS1 - tos1p, ANS1 - ans1p, YPS6 - yps6p, PAU24 - pau24p, PAU15 - pau15p, SPO19 - spo19p, PAU3 - pau3p, UTR2 - utr2p, YLR194C - hypothetical protein, PAU4 -…
GO:0005618	cell wall	1.21E-5	7.1E-4	26299	5736	123	1379	51	[DSE4 - dse4p, HSP150 - hsp150p, EGT2 - egt2p, CIS3 - cis3p, MKC7 - mkc7p, FIT1 - fit1p, GAS5 - gas5p, GAS3 - gas3p, FLO11 - flo11p, EXG1 - exg1p, SSP2 - ssp2p, PAU23 - pau23p, FIG2 - fig2p, YLR040C - hypothetical protein, CDC3 - septin cdc3, TOS1 - tos1p, ANS1 - ans1p, YPS6 - yps6p, PAU24 - pau24p, PAU15 - pau15p, SPO19 - spo19p, PAU3 - pau3p, UTR2 - utr2p, YLR194C - hypothetical protein, PAU4 -…
GO:0009277	fungal-type cell wall	1.29E-5	7.18E-4	27030	5736	117	1379	49	[DSE4 - dse4p, HSP150 - hsp150p, EGT2 - egt2p, CIS3 - cis3p, MKC7 - mkc7p, FIT1 - fit1p, GAS5 - gas5p, GAS3 - gas3p, EXG1 - exg1p, SSP2 - ssp2p, PAU23 - pau23p, FIG2 - fig2p, YLR040C - hypothetical protein, CDC3 - septin cdc3, TOS1 - tos1p, YPS6 - yps6p, PAU24 - pau24p, PAU15 - pau15p, SPO19 - spo19p, PAU3 - pau3p, UTR2 - utr2p, YLR194C - hypothetical protein, PAU4 - pau4p, TDH2 - tdh2p, DSE2 - d…
GO:0000399	cellular bud neck septin structure	3.19E-5	1.69E-3	25965	5736	23	1379	15	[CDC10 - septin cdc10, SYP1 - syp1p, UTR2 - utr2p, NAP1 - nap1p, AIM44 - aim44p, ELM1 - elm1p, SHS1 - septin shs1, CDC11 - cdc11p, CDC12 - septin cdc12, HOF1 - hof1p, NIS1 - nis1p, HSL1 - hsl1p, RGA2 - rga2p, CDC3 - septin cdc3, RGA1 - rga1p]
GO:0032161	cleavage apparatus septin structure	3.19E-5	1.61E-3	25965	5736	23	1379	15	[CDC10 - septin cdc10, SYP1 - syp1p, UTR2 - utr2p, NAP1 - nap1p, AIM44 - aim44p, ELM1 - elm1p, SHS1 - septin shs1, CDC11 - cdc11p, CDC12 - septin cdc12, HOF1 - hof1p, NIS1 - nis1p, HSL1 - hsl1p, RGA2 - rga2p, CDC3 - septin cdc3, RGA1 - rga1p]
GO:0070938	contractile ring	7.66E-5	3.37E-3	45780	5736	15	1379	11	[ACT1 - actin, MYO1 - myosin 1, BUD3 - bud3p, CYK3 - cyk3p, BUD4 - bud4p, SPH1 - sph1p, MLC1 - mlc1p, HOF1 - hof1p, TPM1 - tpm1p, IQG1 - iqg1p, SPA2 - spa2p]
GO:0005826	actomyosin contractile ring	7.66E-5	3.24E-3	45780	5736	15	1379	11	[ACT1 - actin, MYO1 - myosin 1, BUD3 - bud3p, CYK3 - cyk3p, BUD4 - bud4p, SPH1 - sph1p, MLC1 - mlc1p, HOF1 - hof1p, TPM1 - tpm1p, IQG1 - iqg1p, SPA2 - spa2p]
GO:0005856	cytoskeleton	1.31E-4	5.34E-3	18264	5736	186	1379	67	[AIM44 - aim44p, KIP2 - kip2p, CDC12 - septin cdc12, MPS3 - mps3p, CIN8 - cin8p, BBP1 - bbp1p, BZZ1 - bzz1p, ABP1 - abp1p, APC1 - anaphase promoting complex subunit 1, CBF5 - pseudouridine synthase cbf5, SLI15 - sli15p, MYO3 - myosin 3, SPH1 - sph1p, VPS1 - vps1p, PRK1 - prk1p, CDC3 - septin cdc3, MYO5 - myosin 5, RGA1 - rga1p, UTR2 - utr2p, KAR3 - kar3p, BIK1 - bik1p, PAC1 - pac1p, GIC2 - gic2p,…
GO:0044448	cell cortex part	2.07E-4	7.82E-3	20090	5736	148	1379	55	[AIM44 - aim44p, CYK3 - cyk3p, CRN1 - crn1p, KIP2 - kip2p, CDC12 - septin cdc12, SEC10 - sec10p, SFH5 - sfh5p, BZZ1 - bzz1p, ABP1 - abp1p, KEL2 - kel2p, MYO3 - myosin 3, SPH1 - sph1p, VPS1 - vps1p, PRK1 - prk1p, CDC3 - septin cdc3, MYO5 - myosin 5, BUD6 - bud6p, IQG1 - iqg1p, RGA1 - rga1p, UTR2 - utr2p, LSB1 - lsb1p, YPC1 - phytoceramidase, HSL1 - hsl1p, FKS1 - fks1p, AIM7 - aim7p, MYO1 - myosin …
GO:0000144	cellular bud neck septin ring	2.37E-4	8.64E-3	35462	5736	14	1379	10	[CDC10 - septin cdc10, SYP1 - syp1p, UTR2 - utr2p, HSL1 - hsl1p, ELM1 - elm1p, CDC3 - septin cdc3, SHS1 - septin shs1, CDC11 - cdc11p, CDC12 - septin cdc12, HOF1 - hof1p]
GO:0005933	cellular bud	2.83E-4	9.97E-3	31048	5736	63	1379	28	[EGT2 - egt2p, TCB3 - tcb3p, EXO70 - exo70p, MRH1 - mrh1p, YAP1802 - yap1802p, GYP5 - gyp5p, AMN1 - amn1p, YMR295C - hypothetical protein, MYO5 - myosin 5, CLA4 - cla4p, SKG3 - skg3p, MMR1 - mmr1p, TCB2 - tcb2p, LDB17 - ldb17p, IRC8 - irc8p, DCW1 - dcw1p, PAM1 - pam1p, PXL1 - pxl1p, FKS1 - fks1p, SOG2 - sog2p, MYO4 - myosin 4, GEA1 - gea1p, RGD1 - rgd1p, SKG1 - skg1p, LRG1 - lrg1p, LTE1 - lte1p, …
GO:0010494	cytoplasmic stress granule	3.69E-4	1.26E-2	24108	5736	95	1379	38	[TIF34 - tif34p, HSP31 - hsp31p, TEF4 - tef4p, SES1 - serine--trna ligase ses1, TIF4631 - tif4631p, GIS2 - gis2p, KAP123 - kap123p, RPG1 - rpg1p, YHB1 - yhb1p, HRP1 - hrp1p, TIF1 - tif1p, DBP5 - atp-dependent rna helicase dbp5, TAE2 - tae2p, NRP1 - nrp1p, PRS1 - ribose phosphate diphosphokinase subunit prs1, FAP7 - fap7p, SAM1 - methionine adenosyltransferase sam1, YEF3 - yef3p, KOG1 - kog1p, SUP…
GO:0110085	mitotic actomyosin contractile ring	7.16E-4	2.36E-2	32174	5736	13	1379	9	[ACT1 - actin, MYO1 - myosin 1, BUD3 - bud3p, CYK3 - cyk3p, BUD4 - bud4p, MLC1 - mlc1p, HOF1 - hof1p, TPM1 - tpm1p, IQG1 - iqg1p]
GO:0000142	cellular bud neck contractile ring	7.16E-4	2.29E-2	32174	5736	13	1379	9	[ACT1 - actin, MYO1 - myosin 1, BUD3 - bud3p, CYK3 - cyk3p, BUD4 - bud4p, MLC1 - mlc1p, HOF1 - hof1p, TPM1 - tpm1p, IQG1 - iqg1p]
GO:0120038	plasma membrane bounded cell projection part	7.97E-4	2.48E-2	19360	5736	128	1379	47	[CDC10 - septin cdc10, SFB3 - sfb3p, FAR1 - far1p, BSP1 - bsp1p, EXO70 - exo70p, SMI1 - smi1p, SHS1 - septin shs1, AFR1 - afr1p, SEC10 - sec10p, BZZ1 - bzz1p, ABP1 - abp1p, STE20 - ste20p, PAL1 - pal1p, KEL2 - kel2p, DNF2 - aminophospholipid-translocating p4-type atpase dnf2, CHS3 - chitin synthase chs3, BNR1 - bnr1p, SPH1 - sph1p, PRK1 - prk1p, FUS2 - fus2p, CDC3 - septin cdc3, PAC11 - dynein in…
GO:0044463	cell projection part	7.97E-4	2.41E-2	19360	5736	128	1379	47	[CDC10 - septin cdc10, SFB3 - sfb3p, FAR1 - far1p, BSP1 - bsp1p, EXO70 - exo70p, SMI1 - smi1p, SHS1 - septin shs1, AFR1 - afr1p, SEC10 - sec10p, BZZ1 - bzz1p, ABP1 - abp1p, STE20 - ste20p, PAL1 - pal1p, KEL2 - kel2p, DNF2 - aminophospholipid-translocating p4-type atpase dnf2, CHS3 - chitin synthase chs3, BNR1 - bnr1p, SPH1 - sph1p, PRK1 - prk1p, FUS2 - fus2p, CDC3 - septin cdc3, PAC11 - dynein in…
GO:0000796	condensin complex	7.99E-4	2.34E-2	42461	5736	5	1379	5	[SMC2 - condensin subunit smc2, YCS4 - ycs4p, YCG1 - ycg1p, SMC4 - condensin subunit smc4, BRN1 - brn1p]
GO:0032153	cell division site	8.17E-4	2.27E-2	12816	5736	23	1379	13	[CDC10 - septin cdc10, SYP1 - syp1p, NAP1 - nap1p, AIM44 - aim44p, SHS1 - septin shs1, CDC11 - cdc11p, CDC12 - septin cdc12, HOF1 - hof1p, NIS1 - nis1p, BNR1 - bnr1p, RGD2 - rgd2p, CDC3 - septin cdc3, RSR1 - rsr1p]
GO:0030428	cell septum	8.87E-4	2.4E-2	45719	5736	11	1379	8	[DSE4 - dse4p, CHS2 - chitin synthase chs2, EGT2 - egt2p, ZDS1 - zds1p, CHS3 - chitin synthase chs3, GAS1 - gas1p, RGD2 - rgd2p, ZDS2 - zds2p]
GO:0051286	cell tip	9.16E-4	2.42E-2	19360	5736	122	1379	45	[CDC10 - septin cdc10, SFB3 - sfb3p, FAR1 - far1p, BSP1 - bsp1p, EXO70 - exo70p, SMI1 - smi1p, SHS1 - septin shs1, SEC10 - sec10p, BZZ1 - bzz1p, ABP1 - abp1p, STE20 - ste20p, PAL1 - pal1p, KEL2 - kel2p, CHS3 - chitin synthase chs3, MYO3 - myosin 3, BNR1 - bnr1p, SPH1 - sph1p, PRK1 - prk1p, FUS2 - fus2p, YMR295C - hypothetical protein, ENT1 - ent1p, MYO2 - myosin 2, GIC1 - gic1p, MYO5 - myosin 5, …
GO_FUNCTION	Cell wall and actin filaments
Chaperones, protein folding	Chaperones, protein folding
GO_PROCESS	Chaperones, protein folding
GO:0051084	'de novo' posttranslational protein folding	5.21E-5	3.33E-3	31079	5736	19	1379	13	[SSB1 - hsp70 family atpase ssb1, SSC1 - hsp70 family atpase ssc1, SSA1 - hsp70 family atpase ssa1, LHS1 - hsp70 family chaperone lhs1, HSP78 - chaperone atpase hsp78, SSB2 - hsp70 family atpase ssb2, SIS1 - sis1p, MDJ1 - mdj1p, HSP104 - chaperone atpase hsp104, SSA2 - hsp70 family chaperone ssa2, JJJ2 - jjj2p, KAR2 - hsp70 family atpase kar2, SSZ1 - ssz1p]
GO:0051085	chaperone cofactor-dependent protein refolding	5.21E-5	3.29E-3	31079	5736	19	1379	13	[SSB1 - hsp70 family atpase ssb1, SSC1 - hsp70 family atpase ssc1, SSA1 - hsp70 family atpase ssa1, LHS1 - hsp70 family chaperone lhs1, HSP78 - chaperone atpase hsp78, SSB2 - hsp70 family atpase ssb2, SIS1 - sis1p, MDJ1 - mdj1p, HSP104 - chaperone atpase hsp104, SSA2 - hsp70 family chaperone ssa2, JJJ2 - jjj2p, KAR2 - hsp70 family atpase kar2, SSZ1 - ssz1p]
GO_COMPONENT	Chaperones, protein folding
GO_FUNCTION	Chaperones, protein folding
GO:0031072	heat shock protein binding	9.87E-4	5.32E-2	45323	5736	26	1379	14	[STI1 - sti1p, SSB1 - hsp70 family atpase ssb1, SSC1 - hsp70 family atpase ssc1, SCJ1 - scj1p, SSA1 - hsp70 family atpase ssa1, AHA1 - aha1p, LHS1 - hsp70 family chaperone lhs1, HCH1 - hch1p, SSB2 - hsp70 family atpase ssb2, MDJ1 - mdj1p, YDJ1 - ydj1p, SSA2 - hsp70 family chaperone ssa2, SSZ1 - ssz1p, KAR2 - hsp70 family atpase kar2]

## Sheet: Up_w_L_lines
UP w Q	GO kategorie (wszystkie proces, funkcja i komponent)
Q UP na tle całego genomu – I krok w analizie					FDR do -3 i poniżej wybrane te które pasują do wczesniejszych kategorii
GO Term	Description	P-value	FDR q-value	Enrichment	N	B	n	b	Genes
GO_PROCESS	Ubiquitination
GO:0006511	ubiquitin-dependent protein catabolic process	3.43E-12	1.78E-8	33604	5736	211	1315	93	[RPN7 - proteasome regulatory particle lid subunit rpn7, UBR2 - putative ubiquitin-protein ligase ubr2, STS1 - sts1p, SNF7 - snf7p, HRT1 - scf ubiquitin ligase complex subunit hrt1, RPT3 - proteasome regulatory particle base subunit rpt3, UBX7 - ubx7p, UBP10 - ubp10p, RAD4 - rad4p, RPT1 - proteasome regulatory particle base subunit rpt1, DAS1 - das1p, SAF1 - scf ubiquitin ligase complex subunit s…
GO:0043161	proteasome-mediated ubiquitin-dependent protein catabolic process	1.01E-9	1.05E-6	35065	5736	151	1315	68	[RPN7 - proteasome regulatory particle lid subunit rpn7, UBR2 - putative ubiquitin-protein ligase ubr2, STS1 - sts1p, HRT1 - scf ubiquitin ligase complex subunit hrt1, RAD4 - rad4p, DAS1 - das1p, SAF1 - scf ubiquitin ligase complex subunit saf1, RAD28 - rad28p, MND2 - mnd2p, PBN1 - pbn1p, SCL1 - proteasome core particle subunit alpha 1, FYV10 - glucose-induced degradation complex subunit fyv10, H…
GO:0016567	protein ubiquitination	3.18E-5	1.37E-2	26299	5736	119	1315	47	[UBC7 - e2 ubiquitin-conjugating protein ubc7, UBC6 - e2 ubiquitin-conjugating protein ubc6, YLR224W - hypothetical protein, UBR2 - putative ubiquitin-protein ligase ubr2, UBC8 - e2 ubiquitin-conjugating protein ubc8, HRT1 - scf ubiquitin ligase complex subunit hrt1, CDC23 - anaphase promoting complex subunit cdc23, MET30 - met30p, DAS1 - das1p, SAF1 - scf ubiquitin ligase complex subunit saf1, R…
GO:0000209	protein polyubiquitination	6.9E-5	2.23E-2	44958	5736	41	1315	21	[UBC7 - e2 ubiquitin-conjugating protein ubc7, UBR2 - putative ubiquitin-protein ligase ubr2, UBC8 - e2 ubiquitin-conjugating protein ubc8, UBC6 - e2 ubiquitin-conjugating protein ubc6, ITT1 - itt1p, RAD6 - e2 ubiquitin-conjugating protein rad6, DOC1 - anaphase promoting complex subunit doc1, MET30 - met30p, PEX4 - e2 ubiquitin-protein ligase peroxin 4, CDC34 - scf e2 ubiquitin-protein ligase cat…
GO_COMPONENT	Ubiquitination
GO:0000151	ubiquitin ligase complex	3.02E-6	5.31E-4	33970	5736	95	1315	42	[UBC7 - e2 ubiquitin-conjugating protein ubc7, CKS1 - cks1p, UBR2 - putative ubiquitin-protein ligase ubr2, YLR224W - hypothetical protein, YPR109W - hypothetical protein, HRT1 - scf ubiquitin ligase complex subunit hrt1, CDC23 - anaphase promoting complex subunit cdc23, MET30 - met30p, MOH1 - moh1p, DAS1 - das1p, RAD28 - rad28p, SAF1 - scf ubiquitin ligase complex subunit saf1, PRP46 - prp46p, M…
GO:0000152	nuclear ubiquitin ligase complex	8.64E-4	2.4E-2	13181	5736	24	1315	13	[APC2 - anaphase promoting complex subunit 2, SLX5 - sumo-targeted ubiquitin ligase complex subunit slx5, DOC1 - anaphase promoting complex subunit doc1, CDC23 - anaphase promoting complex subunit cdc23, ASI1 - putative ubiquitin-protein ligase asi1, MET30 - met30p, CDC27 - anaphase promoting complex subunit cdc27, APC4 - anaphase promoting complex subunit 4, SLX8 - sumo-targeted ubiquitin ligase…
GO:0031461	cullin-RING ubiquitin ligase complex	5.29E-4	1.64E-2	35065	5736	49	1315	22	[CKS1 - cks1p, YLR224W - hypothetical protein, APC2 - anaphase promoting complex subunit 2, YDR306C - hypothetical protein, HRT1 - scf ubiquitin ligase complex subunit hrt1, DOC1 - anaphase promoting complex subunit doc1, CDC23 - anaphase promoting complex subunit cdc23, MET30 - met30p, CDC34 - scf e2 ubiquitin-protein ligase catalytic subunit cdc34, DAS1 - das1p, CDC27 - anaphase promoting compl…
GO_FUNCTION	Ubiquitination
GO:0004842	ubiquitin-protein transferase activity	2.15E-6	5.45E-3	34700	5736	94	1315	42	[UBC7 - e2 ubiquitin-conjugating protein ubc7, UBR2 - putative ubiquitin-protein ligase ubr2, UBC8 - e2 ubiquitin-conjugating protein ubc8, UBC6 - e2 ubiquitin-conjugating protein ubc6, YLR224W - hypothetical protein, HRT1 - scf ubiquitin ligase complex subunit hrt1, CDC23 - anaphase promoting complex subunit cdc23, DAS1 - das1p, RAD28 - rad28p, SAF1 - scf ubiquitin ligase complex subunit saf1, M…
GO:0019787	ubiquitin-like protein transferase activity	9.29E-6	1.18E-2	29952	5736	108	1315	45	[UBC7 - e2 ubiquitin-conjugating protein ubc7, UBC6 - e2 ubiquitin-conjugating protein ubc6, YLR224W - hypothetical protein, UBR2 - putative ubiquitin-protein ligase ubr2, UBC8 - e2 ubiquitin-conjugating protein ubc8, HRT1 - scf ubiquitin ligase complex subunit hrt1, CDC23 - anaphase promoting complex subunit cdc23, DAS1 - das1p, SAF1 - scf ubiquitin ligase complex subunit saf1, RAD28 - rad28p, M…
GO:0061650	ubiquitin-like protein conjugating enzyme activity	1.9E-4	1.2E-1	46447	5736	12	1315	9	[UBC7 - e2 ubiquitin-conjugating protein ubc7, UBC8 - e2 ubiquitin-conjugating protein ubc8, UBC6 - e2 ubiquitin-conjugating protein ubc6, UBC13 - e2 ubiquitin-conjugating protein ubc13, RAD6 - e2 ubiquitin-conjugating protein rad6, PEX4 - e2 ubiquitin-protein ligase peroxin 4, UBC9 - e2 sumo-conjugating protein ubc9, CDC34 - scf e2 ubiquitin-protein ligase catalytic subunit cdc34, UBC5 - e2 ubiq…
GO:0061630	ubiquitin protein ligase activity	5.03E-4	2.55E-1	32874	5736	55	1315	24	[UBR2 - putative ubiquitin-protein ligase ubr2, SNT2 - snt2p, ITT1 - itt1p, APC2 - anaphase promoting complex subunit 2, HRT1 - scf ubiquitin ligase complex subunit hrt1, DOC1 - anaphase promoting complex subunit doc1, CDC23 - anaphase promoting complex subunit cdc23, CDC34 - scf e2 ubiquitin-protein ligase catalytic subunit cdc34, CDC27 - anaphase promoting complex subunit cdc27, YJR141W - hypot…
GO:0061631	ubiquitin conjugating enzyme activity	6.29E-4	2.66E-1	42795	5736	11	1315	8	[UBC7 - e2 ubiquitin-conjugating protein ubc7, UBC8 - e2 ubiquitin-conjugating protein ubc8, UBC6 - e2 ubiquitin-conjugating protein ubc6, UBC13 - e2 ubiquitin-conjugating protein ubc13, RAD6 - e2 ubiquitin-conjugating protein rad6, PEX4 - e2 ubiquitin-protein ligase peroxin 4, CDC34 - scf e2 ubiquitin-protein ligase catalytic subunit cdc34, UBC5 - e2 ubiquitin-conjugating protein ubc5]
GO:0061659	ubiquitin-like protein ligase activity	9.39E-4	2.98E-1	30682	5736	57	1315	24	[UBR2 - putative ubiquitin-protein ligase ubr2, SNT2 - snt2p, ITT1 - itt1p, APC2 - anaphase promoting complex subunit 2, HRT1 - scf ubiquitin ligase complex subunit hrt1, DOC1 - anaphase promoting complex subunit doc1, CDC23 - anaphase promoting complex subunit cdc23, CDC34 - scf e2 ubiquitin-protein ligase catalytic subunit cdc34, CDC27 - anaphase promoting complex subunit cdc27, YJR141W - hypot…
GO_PROCESS	Catabolic related
GO:0019941	modification-dependent protein catabolic process	6.41E-12	1.66E-8	32874	5736	216	1315	94	[RPN7 - proteasome regulatory particle lid subunit rpn7, UBR2 - putative ubiquitin-protein ligase ubr2, STS1 - sts1p, SNF7 - snf7p, HRT1 - scf ubiquitin ligase complex subunit hrt1, RPT3 - proteasome regulatory particle base subunit rpt3, UBX7 - ubx7p, UBP10 - ubp10p, RAD4 - rad4p, RPT1 - proteasome regulatory particle base subunit rpt1, DAS1 - das1p, SAF1 - scf ubiquitin ligase complex subunit s…
GO:0043632	modification-dependent macromolecule catabolic process	2.68E-10	3.47E-7	28491	5736	238	1315	97	[RPN7 - proteasome regulatory particle lid subunit rpn7, STS1 - sts1p, HRT1 - scf ubiquitin ligase complex subunit hrt1, RPT3 - proteasome regulatory particle base subunit rpt3, UBX7 - ubx7p, RPT1 - proteasome regulatory particle base subunit rpt1, SAF1 - scf ubiquitin ligase complex subunit saf1, MND2 - mnd2p, PBN1 - pbn1p, DMA1 - ubiquitin-conjugating protein dma1, MUB1 - mub1p, SCL1 - proteaso…
GO:0030163	protein catabolic process	2.97E-9	2.57E-6	29587	5736	195	1315	81	[RPN7 - proteasome regulatory particle lid subunit rpn7, UBR2 - putative ubiquitin-protein ligase ubr2, STS1 - sts1p, HRT1 - scf ubiquitin ligase complex subunit hrt1, RPT3 - proteasome regulatory particle base subunit rpt3, RAD4 - rad4p, RPT1 - proteasome regulatory particle base subunit rpt1, DAS1 - das1p, SAF1 - scf ubiquitin ligase complex subunit saf1, RAD28 - rad28p, PRB1 - prb1p, LAP2 - la…
GO:0010498	proteasomal protein catabolic process	7.21E-9	5.34E-6	32143	5736	160	1315	69	[RPN7 - proteasome regulatory particle lid subunit rpn7, UBR2 - putative ubiquitin-protein ligase ubr2, STS1 - sts1p, HRT1 - scf ubiquitin ligase complex subunit hrt1, RAD4 - rad4p, DAS1 - das1p, SAF1 - scf ubiquitin ligase complex subunit saf1, RAD28 - rad28p, MND2 - mnd2p, PBN1 - pbn1p, SCL1 - proteasome core particle subunit alpha 1, FYV10 - glucose-induced degradation complex subunit fyv10, H…
GO:0044265	cellular macromolecule catabolic process	8.44E-7	5.46E-4	17168	5736	369	1315	124	[RPN7 - proteasome regulatory particle lid subunit rpn7, STS1 - sts1p, HRT1 - scf ubiquitin ligase complex subunit hrt1, DBR1 - dbr1p, RPT3 - proteasome regulatory particle base subunit rpt3, UBX7 - ubx7p, RPT1 - proteasome regulatory particle base subunit rpt1, SAF1 - scf ubiquitin ligase complex subunit saf1, MND2 - mnd2p, LSM3 - lsm3p, PBN1 - pbn1p, DMA1 - ubiquitin-conjugating protein dma1, M…
GO:0009057	macromolecule catabolic process	3.43E-6	1.78E-3	15342	5736	400	1315	130	[RPN7 - proteasome regulatory particle lid subunit rpn7, STS1 - sts1p, HRT1 - scf ubiquitin ligase complex subunit hrt1, DBR1 - dbr1p, UBX7 - ubx7p, RPT3 - proteasome regulatory particle base subunit rpt3, RPT1 - proteasome regulatory particle base subunit rpt1, SAF1 - scf ubiquitin ligase complex subunit saf1, LAP2 - lap2p, MND2 - mnd2p, LSM3 - lsm3p, PBN1 - pbn1p, DMA1 - ubiquitin-conjugating p…
GO:1901565	organonitrogen compound catabolic process	3.82E-5	1.52E-2	15707	5736	306	1315	100	[RPN7 - proteasome regulatory particle lid subunit rpn7, STS1 - sts1p, HRT1 - scf ubiquitin ligase complex subunit hrt1, RPT3 - proteasome regulatory particle base subunit rpt3, RPT1 - proteasome regulatory particle base subunit rpt1, SAF1 - scf ubiquitin ligase complex subunit saf1, LAP2 - lap2p, MND2 - mnd2p, PBN1 - pbn1p, DAL2 - allantoicase, SCL1 - proteasome core particle subunit alpha 1, YG…
GO:0009056	catabolic process	1.07E-4	2.91E-2	44562	5736	830	1315	233	[STS1 - sts1p, UBX7 - ubx7p, DBR1 - dbr1p, RPT3 - proteasome regulatory particle base subunit rpt3, RPT1 - proteasome regulatory particle base subunit rpt1, VAM3 - vam3p, SAF1 - scf ubiquitin ligase complex subunit saf1, ATG5 - atg5p, MND2 - mnd2p, PBN1 - pbn1p, PXA1 - atp-binding cassette long-chain fatty acid transporter pxa1, DMA1 - ubiquitin-conjugating protein dma1, TRS33 - trs33p, DAL2 - al…
GO:1901575	organic substance catabolic process	1.54E-4	3.98E-2	45658	5736	663	1315	190	[RPN7 - proteasome regulatory particle lid subunit rpn7, STS1 - sts1p, HRT1 - scf ubiquitin ligase complex subunit hrt1, DBR1 - dbr1p, UBX7 - ubx7p, RPT3 - proteasome regulatory particle base subunit rpt3, RPT1 - proteasome regulatory particle base subunit rpt1, SAF1 - scf ubiquitin ligase complex subunit saf1, LAP2 - lap2p, MND2 - mnd2p, LSM3 - lsm3p, PXA1 - atp-binding cassette long-chain fatty…
GO:0044248	cellular catabolic process	2.94E-4	6.91E-2	44562	5736	762	1315	213	[STS1 - sts1p, DBR1 - dbr1p, UBX7 - ubx7p, RPT3 - proteasome regulatory particle base subunit rpt3, RPT1 - proteasome regulatory particle base subunit rpt1, VAM3 - vam3p, SAF1 - scf ubiquitin ligase complex subunit saf1, ATG5 - atg5p, MND2 - mnd2p, PXA1 - atp-binding cassette long-chain fatty acid transporter pxa1, PBN1 - pbn1p, DMA1 - ubiquitin-conjugating protein dma1, TRS33 - trs33p, DAL2 - al…
GO:0006089	lactate metabolic process	6.29E-4	1.25E-1	42795	5736	11	1315	8	[DLD1 - dld1p, CYB2 - cyb2p, GLO2 - hydroxyacylglutathione hydrolase glo2, SNO4 - sno4p, GLO1 - lactoylglutathione lyase glo1, HSP33 - hsp33p, HSP32 - hsp32p, GLO4 - hydroxyacylglutathione hydrolase glo4]
GO:0046185	aldehyde catabolic process	6.29E-4	1.21E-1	42795	5736	11	1315	8	[GLO2 - hydroxyacylglutathione hydrolase glo2, SNO4 - sno4p, GLO1 - lactoylglutathione lyase glo1, YJL068C - hypothetical protein, HSP33 - hsp33p, HSP32 - hsp32p, GLO4 - hydroxyacylglutathione hydrolase glo4, HFD1 - hfd1p]
GO:0051596	methylglyoxal catabolic process	8.1E-4	1.5E-1	27089	5736	7	1315	6	[GLO2 - hydroxyacylglutathione hydrolase glo2, SNO4 - sno4p, GLO1 - lactoylglutathione lyase glo1, HSP33 - hsp33p, HSP32 - hsp32p, GLO4 - hydroxyacylglutathione hydrolase glo4]
GO_COMPONENT	Catabolic related
GO:1902494	catalytic complex	2.22E-5	1.8E-3	46388	5736	698	1315	204	[SPT3 - spt3p, LEM3 - lem3p, RPT3 - proteasome regulatory particle base subunit rpt3, NCB2 - ncb2p, RPT1 - proteasome regulatory particle base subunit rpt1, SHH4 - protein shh4, SAF1 - scf ubiquitin ligase complex subunit saf1, PRP46 - prp46p, KAR4 - kar4p, CTK1 - ctk1p, KIN28 - kin28p, ATG5 - atg5p, MND2 - mnd2p, PBN1 - pbn1p, NSE4 - nse4p, DMA1 - ubiquitin-conjugating protein dma1, UME1 - ume1p…
GO_FUNCTION
GO:0140096	catalytic activity, acting on a protein	9.96E-6	8.41E-3	12420	5736	532	1315	163	[MTQ2 - mtq2p, BET4 - bet4p, EFM2 - efm2p, HRT1 - scf ubiquitin ligase complex subunit hrt1, KIC1 - kic1p, MSG5 - msg5p, CHK1 - chk1p, YNL320W - hypothetical protein, JHD1 - jhd1p, SAF1 - scf ubiquitin ligase complex subunit saf1, CPR1 - peptidylprolyl isomerase cpr1, YPL150W - non-specific serine/threonine protein kinase, ATE1 - ate1p, LAP2 - lap2p, KIN28 - kin28p, CTK1 - ctk1p, MAD3 - mad3p, NS…
GO_PROCESS	Proteolysis
GO:0051603	proteolysis involved in cellular protein catabolic process	1.9E-10	3.28E-7	28491	5736	240	1315	98	[RPN7 - proteasome regulatory particle lid subunit rpn7, STS1 - sts1p, HRT1 - scf ubiquitin ligase complex subunit hrt1, RPT3 - proteasome regulatory particle base subunit rpt3, UBX7 - ubx7p, RPT1 - proteasome regulatory particle base subunit rpt1, SAF1 - scf ubiquitin ligase complex subunit saf1, MND2 - mnd2p, PBN1 - pbn1p, DMA1 - ubiquitin-conjugating protein dma1, MUB1 - mub1p, SCL1 - proteaso…
GO:0006508	proteolysis	3.6E-6	1.69E-3	16438	5736	349	1315	116	[RPN7 - proteasome regulatory particle lid subunit rpn7, STS1 - sts1p, HRT1 - scf ubiquitin ligase complex subunit hrt1, RPT3 - proteasome regulatory particle base subunit rpt3, UBX7 - ubx7p, RPT1 - proteasome regulatory particle base subunit rpt1, SAF1 - scf ubiquitin ligase complex subunit saf1, LAP2 - lap2p, MND2 - mnd2p, PBN1 - pbn1p, DMA1 - ubiquitin-conjugating protein dma1, MUB1 - mub1p, S…
GO:0032446	protein modification by small protein conjugation	8.18E-5	2.49E-2	21916	5736	150	1315	55	[UBR2 - putative ubiquitin-protein ligase ubr2, HRT1 - scf ubiquitin ligase complex subunit hrt1, DAS1 - das1p, SAF1 - scf ubiquitin ligase complex subunit saf1, RAD28 - rad28p, UFD4 - putative ubiquitin-protein ligase ufd4, MND2 - mnd2p, DMA1 - ubiquitin-conjugating protein dma1, NSE4 - nse4p, FYV10 - glucose-induced degradation complex subunit fyv10, HUL5 - ubiquitin-ubiquitin ligase hul5, HRD1…
GO:0070647	protein modification by small protein conjugation or removal	9.39E-5	2.7E-2	18994	5736	189	1315	66	[UBR2 - putative ubiquitin-protein ligase ubr2, HRT1 - scf ubiquitin ligase complex subunit hrt1, UBP10 - ubp10p, DAS1 - das1p, ULP1 - ulp1p, SAF1 - scf ubiquitin ligase complex subunit saf1, RAD28 - rad28p, UFD4 - putative ubiquitin-protein ligase ufd4, MND2 - mnd2p, DMA1 - ubiquitin-conjugating protein dma1, NSE4 - nse4p, FYV10 - glucose-induced degradation complex subunit fyv10, HUL5 - ubiquit…
GO:0030162	regulation of proteolysis	3.65E-4	8.21E-2	45871	5736	42	1315	20	[BLM10 - blm10p, ITT1 - itt1p, RPT3 - proteasome regulatory particle base subunit rpt3, PHB1 - phb1p, RPT1 - proteasome regulatory particle base subunit rpt1, YHR138C - hypothetical protein, PHB2 - phb2p, RPT2 - proteasome regulatory particle base subunit rpt2, OAZ1 - oaz1p, BRO1 - bro1p, MND2 - mnd2p, RPT6 - proteasome regulatory particle base subunit rpt6, TFS1 - tfs1p, PRE1 - proteasome core p…
GO:0045862	positive regulation of proteolysis	3.91E-4	8.45E-2	22678	5736	20	1315	12	[BLM10 - blm10p, RPT6 - proteasome regulatory particle base subunit rpt6, ITT1 - itt1p, RPT3 - proteasome regulatory particle base subunit rpt3, RPT1 - proteasome regulatory particle base subunit rpt1, PRE1 - proteasome core particle subunit beta 4, CDH1 - cdh1p, PUP3 - proteasome core particle subunit beta 3, RPT2 - proteasome regulatory particle base subunit rpt2, RPT4 - proteasome regulatory p…
GO:0043248	proteasome assembly	4.9E-4	1.02E-1	43132	5736	34	1315	17	[BLM10 - blm10p, SEM1 - proteasome regulatory particle lid subunit sem1, RPN9 - proteasome regulatory particle lid subunit rpn9, RPT3 - proteasome regulatory particle base subunit rpt3, PRE4 - proteasome core particle subunit beta 7, UMP1 - ump1p, RPT1 - proteasome regulatory particle base subunit rpt1, RPN10 - proteasome regulatory particle base subunit rpn10, PBA1 - pba1p, RPT2 - proteasome reg…
GO_COMPONENT	Proteolysis
GO:1905369	endopeptidase complex	1.76E-7	1.86E-4	24139	5736	41	1315	25	[RPN7 - proteasome regulatory particle lid subunit rpn7, RPT3 - proteasome regulatory particle base subunit rpt3, RPT1 - proteasome regulatory particle base subunit rpt1, SCL1 - proteasome core particle subunit alpha 1, HUL5 - ubiquitin-ubiquitin ligase hul5, PRE1 - proteasome core particle subunit beta 4, HMG2 - hydroxymethylglutaryl-coa reductase (nadph) hmg2, PRE3 - pre3p, RPT4 - proteasome re…
GO:0000502	proteasome complex	1.76E-7	9.32E-5	24139	5736	41	1315	25	[RPN7 - proteasome regulatory particle lid subunit rpn7, RPT3 - proteasome regulatory particle base subunit rpt3, RPT1 - proteasome regulatory particle base subunit rpt1, SCL1 - proteasome core particle subunit alpha 1, HUL5 - ubiquitin-ubiquitin ligase hul5, PRE1 - proteasome core particle subunit beta 4, HMG2 - hydroxymethylglutaryl-coa reductase (nadph) hmg2, PRE3 - pre3p, RPT4 - proteasome re…
GO:0031597	cytosolic proteasome complex	2.03E-7	7.15E-5	45841	5736	27	1315	19	[BLM10 - blm10p, PUP2 - proteasome core particle subunit alpha 5, SEM1 - proteasome regulatory particle lid subunit sem1, RPN9 - proteasome regulatory particle lid subunit rpn9, RPT3 - proteasome regulatory particle base subunit rpt3, PRE4 - proteasome core particle subunit beta 7, RPN12 - proteasome regulatory particle lid subunit rpn12, RPN11 - proteasome regulatory particle lid subunit rpn11, …
GO:0034515	proteasome storage granule	1.94E-6	4.11E-4	35462	5736	25	1315	17	[BLM10 - blm10p, PUP2 - proteasome core particle subunit alpha 5, SEM1 - proteasome regulatory particle lid subunit sem1, RPN9 - proteasome regulatory particle lid subunit rpn9, PRE4 - proteasome core particle subunit beta 7, RPN12 - proteasome regulatory particle lid subunit rpn12, RPN11 - proteasome regulatory particle lid subunit rpn11, PRE5 - proteasome core particle subunit alpha 6, RPT6 - p…
GO:1905368	peptidase complex	1.13E-4	6.61E-3	32874	5736	69	1315	30	[RPN7 - proteasome regulatory particle lid subunit rpn7, SPT3 - spt3p, RPT3 - proteasome regulatory particle base subunit rpt3, RPT1 - proteasome regulatory particle base subunit rpt1, SUS1 - sus1p, SCL1 - proteasome core particle subunit alpha 1, TAF10 - taf10p, HUL5 - ubiquitin-ubiquitin ligase hul5, PRE1 - proteasome core particle subunit beta 4, HMG2 - hydroxymethylglutaryl-coa reductase (nad…
GO:1903293	phosphatase complex	3.45E-4	1.52E-2	16103	5736	25	1315	14	[PIG2 - pig2p, SIT4 - sit4p, CDC55 - cdc55p, SPO7 - spo7p, CNB1 - cnb1p, REG2 - reg2p, GAC1 - gac1p, PIG1 - pig1p, PPH21 - pph21p, RTS1 - rts1p, PSY2 - psy2p, NEM1 - nem1p, RRD1 - peptidylprolyl isomerase rrd1, PPH3 - pph3p]
GO:0008287	protein serine/threonine phosphatase complex	3.45E-4	1.46E-2	16103	5736	25	1315	14	[PIG2 - pig2p, SIT4 - sit4p, CDC55 - cdc55p, SPO7 - spo7p, CNB1 - cnb1p, REG2 - reg2p, GAC1 - gac1p, PIG1 - pig1p, PPH21 - pph21p, RTS1 - rts1p, PSY2 - psy2p, NEM1 - nem1p, RRD1 - peptidylprolyl isomerase rrd1, PPH3 - pph3p]
GO_FUNCTION
GO:0016504	peptidase activator activity	6.3E-4	2.28E-1	13241	5736	5	1315	5	[BLM10 - blm10p, PRE1 - proteasome core particle subunit beta 4, PUP3 - proteasome core particle subunit beta 3, BRO1 - bro1p, RPN13 - proteasome regulatory particle lid subunit rpn13]
GO_PROCESS	Mitochondia related
GO:0032543	mitochondrial translation	2E-6	1.15E-3	33239	5736	103	1315	45	[RSM22 - mitochondrial 37s ribosomal protein rsm22, MRP2 - mitochondrial 37s ribosomal protein mrp2, MRPL28 - mitochondrial 54s ribosomal protein yml28, MRPL9 - mitochondrial 54s ribosomal protein yml9, IMG2 - mitochondrial 54s ribosomal protein img2, GTF1 - glutamyl-trna(gln) amidotransferase subunit f, RSM26 - rsm26p, RSM18 - mitochondrial 37s ribosomal protein rsm18, MRPS28 - mitochondrial 37s…
GO_COMPONENT	Mitochondia related
GO:0044429	mitochondrial part	3.56E-6	5.37E-4	11689	5736	646	1315	195	[RSM22 - mitochondrial 37s ribosomal protein rsm22, MDJ2 - mdj2p, MRPL9 - mitochondrial 54s ribosomal protein yml9, MCR1 - mcr1p, SHE9 - she9p, CRC1 - crc1p, CMC4 - cmc4p, YNL320W - hypothetical protein, SHH4 - protein shh4, PHB2 - phb2p, MRPL27 - mitochondrial 54s ribosomal protein yml27, YIR024C - hypothetical protein, MSS2 - mss2p, ZIM17 - zim17p, SPG1 - spg1p, CMC1 - cmc1p, YKL133C - hypothet…
GO:0005763	mitochondrial small ribosomal subunit	4.77E-6	6.29E-4	19756	5736	36	1315	21	[RSM22 - mitochondrial 37s ribosomal protein rsm22, MRP2 - mitochondrial 37s ribosomal protein mrp2, MRPS12 - putative mitochondrial 37s ribosomal protein mrps12, RSM24 - mitochondrial 37s ribosomal protein rsm24, RSM19 - mitochondrial 37s ribosomal protein rsm19, RSM26 - rsm26p, RSM18 - mitochondrial 37s ribosomal protein rsm18, MRPS28 - mitochondrial 37s ribosomal protein mrps28, MRPS9 - mitoch…
GO:0098798	mitochondrial protein complex	5.72E-5	3.78E-3	18629	5736	211	1315	73	[RSM22 - mitochondrial 37s ribosomal protein rsm22, MDJ2 - mdj2p, SUV3 - suv3p, MRPL9 - mitochondrial 54s ribosomal protein yml9, IMG2 - mitochondrial 54s ribosomal protein img2, RSM26 - rsm26p, MGE1 - mge1p, RSM18 - mitochondrial 37s ribosomal protein rsm18, SHH4 - protein shh4, MRPS9 - mitochondrial 37s ribosomal protein mrps9, MRPL27 - mitochondrial 54s ribosomal protein yml27, YIR024C - hypot…
GO:0098573	intrinsic component of mitochondrial membrane	1.61E-4	8.49E-3	32509	5736	67	1315	29	[YOR228C - hypothetical protein, MCR1 - mcr1p, MIA40 - mia40p, MIM1 - mim1p, RCF1 - rcf1p, FUN14 - fun14p, TIM23 - tim23p, RCF2 - rcf2p, TIM17 - tim17p, YIR024C - hypothetical protein, FMP37 - fmp37p, CBP4 - cbp4p, COA1 - coa1p, COX16 - cox16p, OM14 - om14p, COA3 - coa3p, HFD1 - hfd1p, COX11 - cox11p, TAZ1 - taz1p, ATP10 - atp10p, FZO1 - fzo1p, QRI5 - qri5p, OM45 - om45p, MGM1 - mgm1p, FIS1 - fis…
GO:0005758	mitochondrial intermembrane space	1.61E-4	8.09E-3	32509	5736	67	1315	29	[COX19 - cox19p, MCR1 - mcr1p, CMC4 - cmc4p, MIA40 - mia40p, CPR1 - peptidylprolyl isomerase cpr1, ATP23 - atp23p, CCS1 - ccs1p, MIC23 - mic23p, CMC1 - cmc1p, MTF1 - mtf1p, YNK1 - nucleoside diphosphate kinase, POT1 - acetyl-coa c-acyltransferase, MPM1 - mpm1p, TIM12 - tim12p, HYR1 - peroxiredoxin hyr1, TIM10 - tim10p, COX11 - cox11p, MDM35 - mdm35p, TIM8 - tim8p, NDE2 - nadh-ubiquinone reductase…
GO:0005762	mitochondrial large ribosomal subunit	2.55E-4	1.23E-2	45749	5736	47	1315	22	[MRPL39 - mitochondrial 54s ribosomal protein yml39, MRPL28 - mitochondrial 54s ribosomal protein yml28, IMG2 - mitochondrial 54s ribosomal protein img2, MRPL9 - mitochondrial 54s ribosomal protein yml9, YDR115W - putative mitochondrial 54s ribosomal protein, MRPL25 - mitochondrial 54s ribosomal protein yml25, MRPL17 - mitochondrial 54s ribosomal protein yml17/yml30, MRPL20 - mitochondrial 54s ri…
GO:0031966	mitochondrial membrane	5.34E-4	1.61E-2	11324	5736	383	1315	115	[MDJ2 - mdj2p, MCR1 - mcr1p, SHE9 - she9p, CRC1 - crc1p, YNL320W - hypothetical protein, SHH4 - protein shh4, PHB2 - phb2p, YIR024C - hypothetical protein, MSS2 - mss2p, ZIM17 - zim17p, SPG1 - spg1p, CMC1 - cmc1p, COX16 - cox16p, CAT5 - putative monooxygenase cat5, ODC1 - odc1p, GTT1 - bifunctional glutathione transferase/peroxidase, HFD1 - hfd1p, COX11 - cox11p, MGR3 - mgr3p, TAZ1 - taz1p, MTM1 …
GO:0005739	mitochondrion	6.19E-4	1.82E-2	42370	5736	1155	1315	307	[RSM22 - mitochondrial 37s ribosomal protein rsm22, MDJ2 - mdj2p, MRPL9 - mitochondrial 54s ribosomal protein yml9, MCR1 - mcr1p, SHE9 - she9p, CRC1 - crc1p, CMC4 - cmc4p, YNL320W - hypothetical protein, TRR2 - thioredoxin-disulfide reductase trr2, SHH4 - protein shh4, PHB2 - phb2p, ATP11 - atp11p, MRPL27 - mitochondrial 54s ribosomal protein yml27, YIR024C - hypothetical protein, MSS2 - mss2p, S…
GO_FUNCTION
GO_PROCESS	Energy related - methylglyoxal
GO:0061727	methylglyoxal catabolic process to lactate	8.1E-4	1.4E-1	27089	5736	7	1315	6	[GLO2 - hydroxyacylglutathione hydrolase glo2, SNO4 - sno4p, GLO1 - lactoylglutathione lyase glo1, HSP33 - hsp33p, HSP32 - hsp32p, GLO4 - hydroxyacylglutathione hydrolase glo4]
GO:0009438	methylglyoxal metabolic process	8.1E-4	1.35E-1	27089	5736	7	1315	6	[GLO2 - hydroxyacylglutathione hydrolase glo2, SNO4 - sno4p, GLO1 - lactoylglutathione lyase glo1, HSP33 - hsp33p, HSP32 - hsp32p, GLO4 - hydroxyacylglutathione hydrolase glo4]
GO:0006089	lactate metabolic process	6.29E-4	1.25E-1	42795	5736	11	1315	8	[DLD1 - dld1p, CYB2 - cyb2p, GLO2 - hydroxyacylglutathione hydrolase glo2, SNO4 - sno4p, GLO1 - lactoylglutathione lyase glo1, HSP33 - hsp33p, HSP32 - hsp32p, GLO4 - hydroxyacylglutathione hydrolase glo4]
GO_COMPONENT	Energy related - methylglyoxal
GO_FUNCTION
GO_PROCESS	Energy related_Coenzyme A
GO:0015936	coenzyme A metabolic process	2.15E-4	5.3E-2	17958	5736	10	1315	8	[CAB1 - pantothenate kinase, HMG1 - hydroxymethylglutaryl-coa reductase (nadph) hmg1, CAB2 - phosphopantothenate--cysteine ligase cab2, CAB5 - putative dephospho-coa kinase, CAB4 - putative pantetheine-phosphate adenylyltransferase, VHS3 - phosphopantothenoylcysteine decarboxylase complex subunit vhs3, HMG2 - hydroxymethylglutaryl-coa reductase (nadph) hmg2, CAB3 - phosphopantothenoylcysteine dec…
GO:0015937	coenzyme A biosynthetic process	8.1E-4	1.45E-1	27089	5736	7	1315	6	[CAB1 - pantothenate kinase, CAB2 - phosphopantothenate--cysteine ligase cab2, CAB5 - putative dephospho-coa kinase, CAB4 - putative pantetheine-phosphate adenylyltransferase, VHS3 - phosphopantothenoylcysteine decarboxylase complex subunit vhs3, CAB3 - phosphopantothenoylcysteine decarboxylase complex subunit cab3]
GO_COMPONENT	Energy related_Coenzyme A
GO_FUNCTION
GO_COMPONENT	Oranellar and membranes connected- ???
GO:0000314	organellar small ribosomal subunit	4.77E-6	5.59E-4	19756	5736	36	1315	21	[RSM22 - mitochondrial 37s ribosomal protein rsm22, MRP2 - mitochondrial 37s ribosomal protein mrp2, MRPS12 - putative mitochondrial 37s ribosomal protein mrps12, RSM24 - mitochondrial 37s ribosomal protein rsm24, RSM19 - mitochondrial 37s ribosomal protein rsm19, RSM26 - rsm26p, RSM18 - mitochondrial 37s ribosomal protein rsm18, MRPS28 - mitochondrial 37s ribosomal protein mrps28, MRPS9 - mitoch…
GO:0000315	organellar large ribosomal subunit	2.55E-4	1.17E-2	45749	5736	47	1315	22	[MRPL39 - mitochondrial 54s ribosomal protein yml39, MRPL28 - mitochondrial 54s ribosomal protein yml28, IMG2 - mitochondrial 54s ribosomal protein img2, MRPL9 - mitochondrial 54s ribosomal protein yml9, YDR115W - putative mitochondrial 54s ribosomal protein, MRPL25 - mitochondrial 54s ribosomal protein yml25, MRPL17 - mitochondrial 54s ribosomal protein yml17/yml30, MRPL20 - mitochondrial 54s ri…
GO:0043231	intracellular membrane-bounded organelle	7.07E-6	7.47E-4	45839	5736	4118	1315	1006	[GEX1 - gex1p, STS1 - sts1p, UBX7 - ubx7p, CHK1 - chk1p, CMC4 - cmc4p, YAP5 - yap5p, PAF1 - paf1p, PEX34 - pex34p, MRPL27 - mitochondrial 54s ribosomal protein yml27, KAR4 - kar4p, YIR024C - hypothetical protein, MND2 - mnd2p, PBN1 - pbn1p, YBR287W - hypothetical protein, KSH1 - ksh1p, MGA2 - mga2p, PDI1 - protein disulfide isomerase pdi1, PHO89 - pho89p, HYR1 - peroxiredoxin hyr1, ATG22 - atg22p…
GO:0031090	organelle membrane	1.19E-5	1.14E-3	45292	5736	937	1315	266	[MDJ2 - mdj2p, GEX1 - gex1p, MCR1 - mcr1p, SHE9 - she9p, CRC1 - crc1p, YNL320W - hypothetical protein, YPT35 - ypt35p, VAM3 - vam3p, SHH4 - protein shh4, PHB2 - phb2p, PEX34 - pex34p, YIR024C - hypothetical protein, MSS2 - mss2p, ZIM17 - zim17p, SPG1 - spg1p, PXA1 - atp-binding cassette long-chain fatty acid transporter pxa1, YLR173W - hypothetical protein, CMC1 - cmc1p, KSH1 - ksh1p, PEX21 - pex…
GO:0098805	whole membrane	1.25E-5	1.1E-3	12420	5736	511	1315	157	[GEX2 - gex2p, ATG17 - atg17p, GEX1 - gex1p, YPR109W - hypothetical protein, MCR1 - mcr1p, VAC7 - vac7p, YPT35 - ypt35p, VAM3 - vam3p, PEX34 - pex34p, FCY2 - fcy2p, ATG5 - atg5p, PXA1 - atp-binding cassette long-chain fatty acid transporter pxa1, YLR173W - hypothetical protein, PEX21 - pex21p, TFS1 - tfs1p, PMC1 - calcium-transporting atpase pmc1, HMG2 - hydroxymethylglutaryl-coa reductase (nadph…
GO:0031970	organelle envelope lumen	3.96E-5	2.99E-3	34335	5736	72	1315	32	[COX19 - cox19p, MCR1 - mcr1p, CMC4 - cmc4p, MIA40 - mia40p, CPR1 - peptidylprolyl isomerase cpr1, SNF1 - snf1p, ATP23 - atp23p, CCS1 - ccs1p, MIC23 - mic23p, CMC1 - cmc1p, MTF1 - mtf1p, YNK1 - nucleoside diphosphate kinase, POT1 - acetyl-coa c-acyltransferase, MPM1 - mpm1p, TIM12 - tim12p, HYR1 - peroxiredoxin hyr1, TIM10 - tim10p, COX11 - cox11p, MDM35 - mdm35p, TIM8 - tim8p, NDE2 - nadh-ubiqui…
GO:0031300	intrinsic component of organelle membrane	4.84E-5	3.4E-3	25204	5736	124	1315	48	[PEX3 - pex3p, YOR228C - hypothetical protein, YPR109W - hypothetical protein, MCR1 - mcr1p, MIA40 - mia40p, MIM1 - mim1p, RCF1 - rcf1p, TIM23 - tim23p, FUN14 - fun14p, PEX34 - pex34p, RCF2 - rcf2p, YIR024C - hypothetical protein, TIM17 - tim17p, PXA1 - atp-binding cassette long-chain fatty acid transporter pxa1, SFT1 - sft1p, FMP37 - fmp37p, TLG2 - tlg2p, CBP4 - cbp4p, YPQ2 - ypq2p, SYS1 - sys1p…
GO:0042579	microbody	1.06E-4	6.61E-3	28126	5736	91	1315	37	[BET4 - bet4p, PEX3 - pex3p, HMG1 - hydroxymethylglutaryl-coa reductase (nadph) hmg1, CIT2 - citrate (si)-synthase cit2, PEX1 - aaa family atpase peroxin 1, DSL1 - dsl1p, YBL039W-B - hypothetical protein, PEX34 - pex34p, PEX14 - pex14p, PXA1 - atp-binding cassette long-chain fatty acid transporter pxa1, PEX21 - pex21p, PCS60 - pcs60p, POT1 - acetyl-coa c-acyltransferase, HMG2 - hydroxymethylgluta…
GO:0031301	integral component of organelle membrane	4.5E-4	1.76E-2	21916	5736	117	1315	43	[PEX3 - pex3p, YOR228C - hypothetical protein, YPR109W - hypothetical protein, MCR1 - mcr1p, MIA40 - mia40p, MIM1 - mim1p, RCF1 - rcf1p, TIM23 - tim23p, FUN14 - fun14p, PEX34 - pex34p, RCF2 - rcf2p, TIM17 - tim17p, PXA1 - atp-binding cassette long-chain fatty acid transporter pxa1, SFT1 - sft1p, FMP37 - fmp37p, TLG2 - tlg2p, CBP4 - cbp4p, YPQ2 - ypq2p, SYS1 - sys1p, COA1 - coa1p, COX16 - cox16p, …
GO:0098588	bounding membrane of organelle	4.54E-4	1.71E-2	45658	5736	588	1315	168	[GEX2 - gex2p, GEX1 - gex1p, YPR109W - hypothetical protein, MCR1 - mcr1p, VAC7 - vac7p, YPT35 - ypt35p, COG5 - cog5p, VAM3 - vam3p, PEX34 - pex34p, FCY2 - fcy2p, PXA1 - atp-binding cassette long-chain fatty acid transporter pxa1, YLR173W - hypothetical protein, KSH1 - ksh1p, PEX21 - pex21p, TFS1 - tfs1p, PMC1 - calcium-transporting atpase pmc1, COG7 - cog7p, SYS1 - sys1p, HMG2 - hydroxymethylglu…
GO:0012505	endomembrane system	7.52E-4	2.15E-2	45993	5736	35	1315	17	[YPT1 - ypt1p, CST26 - cst26p, YPT52 - ypt52p, SYN8 - syn8p, YPT6 - ypt6p, PEP12 - pep12p, VAM3 - vam3p, VPS24 - vps24p, TLG2 - tlg2p, YPT11 - ypt11p, SNC1 - snc1p, VPS21 - vps21p, DAP1 - dap1p, SNC2 - snc2p, RAV1 - rav1p, YPT53 - ypt53p, YPT10 - ypt10p]
GO:0005777	peroxisome	3.5E-4	1.42E-2	26299	5736	89	1315	35	[BET4 - bet4p, PEX3 - pex3p, CIT2 - citrate (si)-synthase cit2, PEX1 - aaa family atpase peroxin 1, DSL1 - dsl1p, YBL039W-B - hypothetical protein, PEX34 - pex34p, PEX14 - pex14p, PXA1 - atp-binding cassette long-chain fatty acid transporter pxa1, PEX21 - pex21p, PCS60 - pcs60p, POT1 - acetyl-coa c-acyltransferase, HYR1 - peroxiredoxin hyr1, PEX22 - pex22p, PEX30 - pex30p, PEX31 - pex31p, PEX32 -…
GO:0044439	peroxisomal part	5.03E-4	1.77E-2	32874	5736	55	1315	24	[PEX3 - pex3p, PEX30 - pex30p, PEX31 - pex31p, PEX32 - pex32p, HMG1 - hydroxymethylglutaryl-coa reductase (nadph) hmg1, PEX13 - pex13p, PEX1 - aaa family atpase peroxin 1, MDH3 - malate dehydrogenase mdh3, PEX34 - pex34p, PEX14 - pex14p, PXA1 - atp-binding cassette long-chain fatty acid transporter pxa1, PEX21 - pex21p, FIS1 - fis1p, PCS60 - pcs60p, PEX19 - pex19p, POT1 - acetyl-coa c-acyltransfe…
GO:0044438	microbody part	5.03E-4	1.71E-2	32874	5736	55	1315	24	[PEX3 - pex3p, PEX30 - pex30p, PEX31 - pex31p, PEX32 - pex32p, HMG1 - hydroxymethylglutaryl-coa reductase (nadph) hmg1, PEX13 - pex13p, PEX1 - aaa family atpase peroxin 1, MDH3 - malate dehydrogenase mdh3, PEX34 - pex34p, PEX14 - pex14p, PXA1 - atp-binding cassette long-chain fatty acid transporter pxa1, PEX21 - pex21p, FIS1 - fis1p, PCS60 - pcs60p, PEX19 - pex19p, POT1 - acetyl-coa c-acyltransfe…
GO:0031903	microbody membrane	5.15E-4	1.7E-2	45993	5736	37	1315	18	[PEX3 - pex3p, PEX30 - pex30p, PEX31 - pex31p, HMG1 - hydroxymethylglutaryl-coa reductase (nadph) hmg1, PEX32 - pex32p, PEX13 - pex13p, PEX1 - aaa family atpase peroxin 1, PEX34 - pex34p, PEX14 - pex14p, PXA1 - atp-binding cassette long-chain fatty acid transporter pxa1, PEX21 - pex21p, PCS60 - pcs60p, PEX19 - pex19p, MSP1 - msp1p, HMG2 - hydroxymethylglutaryl-coa reductase (nadph) hmg2, YMR018W …
GO:0005778	peroxisomal membrane	5.15E-4	1.65E-2	45993	5736	37	1315	18	[PEX3 - pex3p, PEX30 - pex30p, PEX31 - pex31p, HMG1 - hydroxymethylglutaryl-coa reductase (nadph) hmg1, PEX32 - pex32p, PEX13 - pex13p, PEX1 - aaa family atpase peroxin 1, PEX34 - pex34p, PEX14 - pex14p, PXA1 - atp-binding cassette long-chain fatty acid transporter pxa1, PEX21 - pex21p, PCS60 - pcs60p, PEX19 - pex19p, MSP1 - msp1p, HMG2 - hydroxymethylglutaryl-coa reductase (nadph) hmg2, YMR018W …
GO_FUNCTION

## Sheet: L_lines_cat.do HM
UP w Q	GO kategorie (wszystkie proces, funkcja i komponent)
Upregulated in	GO Term	Gene No	GO Cathegory	GO Cathegory	GO Cathegory
QR	Biosynthesis, tranlsation, RNA prosessing, Ribosomes	652	process	component	function
QR	Nitrogen related processes	329	process
QR	Cell structure (Cell wall and actin filaments)	309	process	component
QR	AminoAcid related	107	process		function
QR	Energy related processes	89	process
QR	Chaperones and protein folding	18	process		function
QS	Organelles and membranes related	1025		component
QS	Catabolic related	433	process	component	function
QS	Mitochondria related	302	process	component
QS	Proteolysis	165	process	component	function
QS	Ubiquitination	116	process	component	function
QS	Energy related_CoA	8	process
QS	Enerygy related Methylgloxal	8	process
Q UP na tle całego genomu – I krok w analizie					FDR do -3 i poniżej wybrane te które pasują do wczesniejszych kategorii
GO Term	Description	P-value	FDR q-value	Enrichment	N	B	n	b	Genes
GO_PROCESS	Ubiquitination
GO:0006511	ubiquitin-dependent protein catabolic process	3.43E-12	1.78E-8	33604	5736	211	1315	93	[RPN7 - proteasome regulatory particle lid subunit rpn7, UBR2 - putative ubiquitin-protein ligase ubr2, STS1 - sts1p, SNF7 - snf7p, HRT1 - scf ubiquitin ligase complex subunit hrt1, RPT3 - proteasome regulatory particle base subunit rpt3, UBX7 - ubx7p, UBP10 - ubp10p, RAD4 - rad4p, RPT1 - proteasome regulatory particle base subunit rpt1, DAS1 - das1p, SAF1 - scf ubiquitin ligase complex subunit s…
GO:0043161	proteasome-mediated ubiquitin-dependent protein catabolic process	1.01E-9	1.05E-6	35065	5736	151	1315	68	[RPN7 - proteasome regulatory particle lid subunit rpn7, UBR2 - putative ubiquitin-protein ligase ubr2, STS1 - sts1p, HRT1 - scf ubiquitin ligase complex subunit hrt1, RAD4 - rad4p, DAS1 - das1p, SAF1 - scf ubiquitin ligase complex subunit saf1, RAD28 - rad28p, MND2 - mnd2p, PBN1 - pbn1p, SCL1 - proteasome core particle subunit alpha 1, FYV10 - glucose-induced degradation complex subunit fyv10, H…
GO:0016567	protein ubiquitination	3.18E-5	1.37E-2	26299	5736	119	1315	47	[UBC7 - e2 ubiquitin-conjugating protein ubc7, UBC6 - e2 ubiquitin-conjugating protein ubc6, YLR224W - hypothetical protein, UBR2 - putative ubiquitin-protein ligase ubr2, UBC8 - e2 ubiquitin-conjugating protein ubc8, HRT1 - scf ubiquitin ligase complex subunit hrt1, CDC23 - anaphase promoting complex subunit cdc23, MET30 - met30p, DAS1 - das1p, SAF1 - scf ubiquitin ligase complex subunit saf1, R…
GO:0000209	protein polyubiquitination	6.9E-5	2.23E-2	44958	5736	41	1315	21	[UBC7 - e2 ubiquitin-conjugating protein ubc7, UBR2 - putative ubiquitin-protein ligase ubr2, UBC8 - e2 ubiquitin-conjugating protein ubc8, UBC6 - e2 ubiquitin-conjugating protein ubc6, ITT1 - itt1p, RAD6 - e2 ubiquitin-conjugating protein rad6, DOC1 - anaphase promoting complex subunit doc1, MET30 - met30p, PEX4 - e2 ubiquitin-protein ligase peroxin 4, CDC34 - scf e2 ubiquitin-protein ligase cat…
GO_COMPONENT	Ubiquitination
GO:0000151	ubiquitin ligase complex	3.02E-6	5.31E-4	33970	5736	95	1315	42	[UBC7 - e2 ubiquitin-conjugating protein ubc7, CKS1 - cks1p, UBR2 - putative ubiquitin-protein ligase ubr2, YLR224W - hypothetical protein, YPR109W - hypothetical protein, HRT1 - scf ubiquitin ligase complex subunit hrt1, CDC23 - anaphase promoting complex subunit cdc23, MET30 - met30p, MOH1 - moh1p, DAS1 - das1p, RAD28 - rad28p, SAF1 - scf ubiquitin ligase complex subunit saf1, PRP46 - prp46p, M…
GO:0000152	nuclear ubiquitin ligase complex	8.64E-4	2.4E-2	13181	5736	24	1315	13	[APC2 - anaphase promoting complex subunit 2, SLX5 - sumo-targeted ubiquitin ligase complex subunit slx5, DOC1 - anaphase promoting complex subunit doc1, CDC23 - anaphase promoting complex subunit cdc23, ASI1 - putative ubiquitin-protein ligase asi1, MET30 - met30p, CDC27 - anaphase promoting complex subunit cdc27, APC4 - anaphase promoting complex subunit 4, SLX8 - sumo-targeted ubiquitin ligase…
GO:0031461	cullin-RING ubiquitin ligase complex	5.29E-4	1.64E-2	35065	5736	49	1315	22	[CKS1 - cks1p, YLR224W - hypothetical protein, APC2 - anaphase promoting complex subunit 2, YDR306C - hypothetical protein, HRT1 - scf ubiquitin ligase complex subunit hrt1, DOC1 - anaphase promoting complex subunit doc1, CDC23 - anaphase promoting complex subunit cdc23, MET30 - met30p, CDC34 - scf e2 ubiquitin-protein ligase catalytic subunit cdc34, DAS1 - das1p, CDC27 - anaphase promoting compl…
GO_FUNCTION	Ubiquitination
GO:0004842	ubiquitin-protein transferase activity	2.15E-6	5.45E-3	34700	5736	94	1315	42	[UBC7 - e2 ubiquitin-conjugating protein ubc7, UBR2 - putative ubiquitin-protein ligase ubr2, UBC8 - e2 ubiquitin-conjugating protein ubc8, UBC6 - e2 ubiquitin-conjugating protein ubc6, YLR224W - hypothetical protein, HRT1 - scf ubiquitin ligase complex subunit hrt1, CDC23 - anaphase promoting complex subunit cdc23, DAS1 - das1p, RAD28 - rad28p, SAF1 - scf ubiquitin ligase complex subunit saf1, M…
GO:0019787	ubiquitin-like protein transferase activity	9.29E-6	1.18E-2	29952	5736	108	1315	45	[UBC7 - e2 ubiquitin-conjugating protein ubc7, UBC6 - e2 ubiquitin-conjugating protein ubc6, YLR224W - hypothetical protein, UBR2 - putative ubiquitin-protein ligase ubr2, UBC8 - e2 ubiquitin-conjugating protein ubc8, HRT1 - scf ubiquitin ligase complex subunit hrt1, CDC23 - anaphase promoting complex subunit cdc23, DAS1 - das1p, SAF1 - scf ubiquitin ligase complex subunit saf1, RAD28 - rad28p, M…
GO:0061650	ubiquitin-like protein conjugating enzyme activity	1.9E-4	1.2E-1	46447	5736	12	1315	9	[UBC7 - e2 ubiquitin-conjugating protein ubc7, UBC8 - e2 ubiquitin-conjugating protein ubc8, UBC6 - e2 ubiquitin-conjugating protein ubc6, UBC13 - e2 ubiquitin-conjugating protein ubc13, RAD6 - e2 ubiquitin-conjugating protein rad6, PEX4 - e2 ubiquitin-protein ligase peroxin 4, UBC9 - e2 sumo-conjugating protein ubc9, CDC34 - scf e2 ubiquitin-protein ligase catalytic subunit cdc34, UBC5 - e2 ubiq…
GO:0061630	ubiquitin protein ligase activity	5.03E-4	2.55E-1	32874	5736	55	1315	24	[UBR2 - putative ubiquitin-protein ligase ubr2, SNT2 - snt2p, ITT1 - itt1p, APC2 - anaphase promoting complex subunit 2, HRT1 - scf ubiquitin ligase complex subunit hrt1, DOC1 - anaphase promoting complex subunit doc1, CDC23 - anaphase promoting complex subunit cdc23, CDC34 - scf e2 ubiquitin-protein ligase catalytic subunit cdc34, CDC27 - anaphase promoting complex subunit cdc27, YJR141W - hypot…
GO:0061631	ubiquitin conjugating enzyme activity	6.29E-4	2.66E-1	42795	5736	11	1315	8	[UBC7 - e2 ubiquitin-conjugating protein ubc7, UBC8 - e2 ubiquitin-conjugating protein ubc8, UBC6 - e2 ubiquitin-conjugating protein ubc6, UBC13 - e2 ubiquitin-conjugating protein ubc13, RAD6 - e2 ubiquitin-conjugating protein rad6, PEX4 - e2 ubiquitin-protein ligase peroxin 4, CDC34 - scf e2 ubiquitin-protein ligase catalytic subunit cdc34, UBC5 - e2 ubiquitin-conjugating protein ubc5]
GO:0061659	ubiquitin-like protein ligase activity	9.39E-4	2.98E-1	30682	5736	57	1315	24	[UBR2 - putative ubiquitin-protein ligase ubr2, SNT2 - snt2p, ITT1 - itt1p, APC2 - anaphase promoting complex subunit 2, HRT1 - scf ubiquitin ligase complex subunit hrt1, DOC1 - anaphase promoting complex subunit doc1, CDC23 - anaphase promoting complex subunit cdc23, CDC34 - scf e2 ubiquitin-protein ligase catalytic subunit cdc34, CDC27 - anaphase promoting complex subunit cdc27, YJR141W - hypot…
GO_PROCESS	Catabolic related
GO:0019941	modification-dependent protein catabolic process	6.41E-12	1.66E-8	32874	5736	216	1315	94	[RPN7 - proteasome regulatory particle lid subunit rpn7, UBR2 - putative ubiquitin-protein ligase ubr2, STS1 - sts1p, SNF7 - snf7p, HRT1 - scf ubiquitin ligase complex subunit hrt1, RPT3 - proteasome regulatory particle base subunit rpt3, UBX7 - ubx7p, UBP10 - ubp10p, RAD4 - rad4p, RPT1 - proteasome regulatory particle base subunit rpt1, DAS1 - das1p, SAF1 - scf ubiquitin ligase complex subunit s…
GO:0043632	modification-dependent macromolecule catabolic process	2.68E-10	3.47E-7	28491	5736	238	1315	97	[RPN7 - proteasome regulatory particle lid subunit rpn7, STS1 - sts1p, HRT1 - scf ubiquitin ligase complex subunit hrt1, RPT3 - proteasome regulatory particle base subunit rpt3, UBX7 - ubx7p, RPT1 - proteasome regulatory particle base subunit rpt1, SAF1 - scf ubiquitin ligase complex subunit saf1, MND2 - mnd2p, PBN1 - pbn1p, DMA1 - ubiquitin-conjugating protein dma1, MUB1 - mub1p, SCL1 - proteaso…
GO:0030163	protein catabolic process	2.97E-9	2.57E-6	29587	5736	195	1315	81	[RPN7 - proteasome regulatory particle lid subunit rpn7, UBR2 - putative ubiquitin-protein ligase ubr2, STS1 - sts1p, HRT1 - scf ubiquitin ligase complex subunit hrt1, RPT3 - proteasome regulatory particle base subunit rpt3, RAD4 - rad4p, RPT1 - proteasome regulatory particle base subunit rpt1, DAS1 - das1p, SAF1 - scf ubiquitin ligase complex subunit saf1, RAD28 - rad28p, PRB1 - prb1p, LAP2 - la…
GO:0010498	proteasomal protein catabolic process	7.21E-9	5.34E-6	32143	5736	160	1315	69	[RPN7 - proteasome regulatory particle lid subunit rpn7, UBR2 - putative ubiquitin-protein ligase ubr2, STS1 - sts1p, HRT1 - scf ubiquitin ligase complex subunit hrt1, RAD4 - rad4p, DAS1 - das1p, SAF1 - scf ubiquitin ligase complex subunit saf1, RAD28 - rad28p, MND2 - mnd2p, PBN1 - pbn1p, SCL1 - proteasome core particle subunit alpha 1, FYV10 - glucose-induced degradation complex subunit fyv10, H…
GO:0044265	cellular macromolecule catabolic process	8.44E-7	5.46E-4	17168	5736	369	1315	124	[RPN7 - proteasome regulatory particle lid subunit rpn7, STS1 - sts1p, HRT1 - scf ubiquitin ligase complex subunit hrt1, DBR1 - dbr1p, RPT3 - proteasome regulatory particle base subunit rpt3, UBX7 - ubx7p, RPT1 - proteasome regulatory particle base subunit rpt1, SAF1 - scf ubiquitin ligase complex subunit saf1, MND2 - mnd2p, LSM3 - lsm3p, PBN1 - pbn1p, DMA1 - ubiquitin-conjugating protein dma1, M…
GO:0009057	macromolecule catabolic process	3.43E-6	1.78E-3	15342	5736	400	1315	130	[RPN7 - proteasome regulatory particle lid subunit rpn7, STS1 - sts1p, HRT1 - scf ubiquitin ligase complex subunit hrt1, DBR1 - dbr1p, UBX7 - ubx7p, RPT3 - proteasome regulatory particle base subunit rpt3, RPT1 - proteasome regulatory particle base subunit rpt1, SAF1 - scf ubiquitin ligase complex subunit saf1, LAP2 - lap2p, MND2 - mnd2p, LSM3 - lsm3p, PBN1 - pbn1p, DMA1 - ubiquitin-conjugating p…
GO:1901565	organonitrogen compound catabolic process	3.82E-5	1.52E-2	15707	5736	306	1315	100	[RPN7 - proteasome regulatory particle lid subunit rpn7, STS1 - sts1p, HRT1 - scf ubiquitin ligase complex subunit hrt1, RPT3 - proteasome regulatory particle base subunit rpt3, RPT1 - proteasome regulatory particle base subunit rpt1, SAF1 - scf ubiquitin ligase complex subunit saf1, LAP2 - lap2p, MND2 - mnd2p, PBN1 - pbn1p, DAL2 - allantoicase, SCL1 - proteasome core particle subunit alpha 1, YG…
GO:0009056	catabolic process	1.07E-4	2.91E-2	44562	5736	830	1315	233	[STS1 - sts1p, UBX7 - ubx7p, DBR1 - dbr1p, RPT3 - proteasome regulatory particle base subunit rpt3, RPT1 - proteasome regulatory particle base subunit rpt1, VAM3 - vam3p, SAF1 - scf ubiquitin ligase complex subunit saf1, ATG5 - atg5p, MND2 - mnd2p, PBN1 - pbn1p, PXA1 - atp-binding cassette long-chain fatty acid transporter pxa1, DMA1 - ubiquitin-conjugating protein dma1, TRS33 - trs33p, DAL2 - al…
GO:1901575	organic substance catabolic process	1.54E-4	3.98E-2	45658	5736	663	1315	190	[RPN7 - proteasome regulatory particle lid subunit rpn7, STS1 - sts1p, HRT1 - scf ubiquitin ligase complex subunit hrt1, DBR1 - dbr1p, UBX7 - ubx7p, RPT3 - proteasome regulatory particle base subunit rpt3, RPT1 - proteasome regulatory particle base subunit rpt1, SAF1 - scf ubiquitin ligase complex subunit saf1, LAP2 - lap2p, MND2 - mnd2p, LSM3 - lsm3p, PXA1 - atp-binding cassette long-chain fatty…
GO:0044248	cellular catabolic process	2.94E-4	6.91E-2	44562	5736	762	1315	213	[STS1 - sts1p, DBR1 - dbr1p, UBX7 - ubx7p, RPT3 - proteasome regulatory particle base subunit rpt3, RPT1 - proteasome regulatory particle base subunit rpt1, VAM3 - vam3p, SAF1 - scf ubiquitin ligase complex subunit saf1, ATG5 - atg5p, MND2 - mnd2p, PXA1 - atp-binding cassette long-chain fatty acid transporter pxa1, PBN1 - pbn1p, DMA1 - ubiquitin-conjugating protein dma1, TRS33 - trs33p, DAL2 - al…
GO:0006089	lactate metabolic process	6.29E-4	1.25E-1	42795	5736	11	1315	8	[DLD1 - dld1p, CYB2 - cyb2p, GLO2 - hydroxyacylglutathione hydrolase glo2, SNO4 - sno4p, GLO1 - lactoylglutathione lyase glo1, HSP33 - hsp33p, HSP32 - hsp32p, GLO4 - hydroxyacylglutathione hydrolase glo4]
GO:0046185	aldehyde catabolic process	6.29E-4	1.21E-1	42795	5736	11	1315	8	[GLO2 - hydroxyacylglutathione hydrolase glo2, SNO4 - sno4p, GLO1 - lactoylglutathione lyase glo1, YJL068C - hypothetical protein, HSP33 - hsp33p, HSP32 - hsp32p, GLO4 - hydroxyacylglutathione hydrolase glo4, HFD1 - hfd1p]
GO:0051596	methylglyoxal catabolic process	8.1E-4	1.5E-1	27089	5736	7	1315	6	[GLO2 - hydroxyacylglutathione hydrolase glo2, SNO4 - sno4p, GLO1 - lactoylglutathione lyase glo1, HSP33 - hsp33p, HSP32 - hsp32p, GLO4 - hydroxyacylglutathione hydrolase glo4]
GO_COMPONENT	Catabolic related
GO:1902494	catalytic complex	2.22E-5	1.8E-3	46388	5736	698	1315	204	[SPT3 - spt3p, LEM3 - lem3p, RPT3 - proteasome regulatory particle base subunit rpt3, NCB2 - ncb2p, RPT1 - proteasome regulatory particle base subunit rpt1, SHH4 - protein shh4, SAF1 - scf ubiquitin ligase complex subunit saf1, PRP46 - prp46p, KAR4 - kar4p, CTK1 - ctk1p, KIN28 - kin28p, ATG5 - atg5p, MND2 - mnd2p, PBN1 - pbn1p, NSE4 - nse4p, DMA1 - ubiquitin-conjugating protein dma1, UME1 - ume1p…
GO_FUNCTION
GO:0140096	catalytic activity, acting on a protein	9.96E-6	8.41E-3	12420	5736	532	1315	163	[MTQ2 - mtq2p, BET4 - bet4p, EFM2 - efm2p, HRT1 - scf ubiquitin ligase complex subunit hrt1, KIC1 - kic1p, MSG5 - msg5p, CHK1 - chk1p, YNL320W - hypothetical protein, JHD1 - jhd1p, SAF1 - scf ubiquitin ligase complex subunit saf1, CPR1 - peptidylprolyl isomerase cpr1, YPL150W - non-specific serine/threonine protein kinase, ATE1 - ate1p, LAP2 - lap2p, KIN28 - kin28p, CTK1 - ctk1p, MAD3 - mad3p, NS…
GO_PROCESS	Proteolysis
GO:0051603	proteolysis involved in cellular protein catabolic process	1.9E-10	3.28E-7	28491	5736	240	1315	98	[RPN7 - proteasome regulatory particle lid subunit rpn7, STS1 - sts1p, HRT1 - scf ubiquitin ligase complex subunit hrt1, RPT3 - proteasome regulatory particle base subunit rpt3, UBX7 - ubx7p, RPT1 - proteasome regulatory particle base subunit rpt1, SAF1 - scf ubiquitin ligase complex subunit saf1, MND2 - mnd2p, PBN1 - pbn1p, DMA1 - ubiquitin-conjugating protein dma1, MUB1 - mub1p, SCL1 - proteaso…
GO:0006508	proteolysis	3.6E-6	1.69E-3	16438	5736	349	1315	116	[RPN7 - proteasome regulatory particle lid subunit rpn7, STS1 - sts1p, HRT1 - scf ubiquitin ligase complex subunit hrt1, RPT3 - proteasome regulatory particle base subunit rpt3, UBX7 - ubx7p, RPT1 - proteasome regulatory particle base subunit rpt1, SAF1 - scf ubiquitin ligase complex subunit saf1, LAP2 - lap2p, MND2 - mnd2p, PBN1 - pbn1p, DMA1 - ubiquitin-conjugating protein dma1, MUB1 - mub1p, S…
GO:0032446	protein modification by small protein conjugation	8.18E-5	2.49E-2	21916	5736	150	1315	55	[UBR2 - putative ubiquitin-protein ligase ubr2, HRT1 - scf ubiquitin ligase complex subunit hrt1, DAS1 - das1p, SAF1 - scf ubiquitin ligase complex subunit saf1, RAD28 - rad28p, UFD4 - putative ubiquitin-protein ligase ufd4, MND2 - mnd2p, DMA1 - ubiquitin-conjugating protein dma1, NSE4 - nse4p, FYV10 - glucose-induced degradation complex subunit fyv10, HUL5 - ubiquitin-ubiquitin ligase hul5, HRD1…
GO:0070647	protein modification by small protein conjugation or removal	9.39E-5	2.7E-2	18994	5736	189	1315	66	[UBR2 - putative ubiquitin-protein ligase ubr2, HRT1 - scf ubiquitin ligase complex subunit hrt1, UBP10 - ubp10p, DAS1 - das1p, ULP1 - ulp1p, SAF1 - scf ubiquitin ligase complex subunit saf1, RAD28 - rad28p, UFD4 - putative ubiquitin-protein ligase ufd4, MND2 - mnd2p, DMA1 - ubiquitin-conjugating protein dma1, NSE4 - nse4p, FYV10 - glucose-induced degradation complex subunit fyv10, HUL5 - ubiquit…
GO:0030162	regulation of proteolysis	3.65E-4	8.21E-2	45871	5736	42	1315	20	[BLM10 - blm10p, ITT1 - itt1p, RPT3 - proteasome regulatory particle base subunit rpt3, PHB1 - phb1p, RPT1 - proteasome regulatory particle base subunit rpt1, YHR138C - hypothetical protein, PHB2 - phb2p, RPT2 - proteasome regulatory particle base subunit rpt2, OAZ1 - oaz1p, BRO1 - bro1p, MND2 - mnd2p, RPT6 - proteasome regulatory particle base subunit rpt6, TFS1 - tfs1p, PRE1 - proteasome core p…
GO:0045862	positive regulation of proteolysis	3.91E-4	8.45E-2	22678	5736	20	1315	12	[BLM10 - blm10p, RPT6 - proteasome regulatory particle base subunit rpt6, ITT1 - itt1p, RPT3 - proteasome regulatory particle base subunit rpt3, RPT1 - proteasome regulatory particle base subunit rpt1, PRE1 - proteasome core particle subunit beta 4, CDH1 - cdh1p, PUP3 - proteasome core particle subunit beta 3, RPT2 - proteasome regulatory particle base subunit rpt2, RPT4 - proteasome regulatory p…
GO:0043248	proteasome assembly	4.9E-4	1.02E-1	43132	5736	34	1315	17	[BLM10 - blm10p, SEM1 - proteasome regulatory particle lid subunit sem1, RPN9 - proteasome regulatory particle lid subunit rpn9, RPT3 - proteasome regulatory particle base subunit rpt3, PRE4 - proteasome core particle subunit beta 7, UMP1 - ump1p, RPT1 - proteasome regulatory particle base subunit rpt1, RPN10 - proteasome regulatory particle base subunit rpn10, PBA1 - pba1p, RPT2 - proteasome reg…
GO_COMPONENT	Proteolysis
GO:1905369	endopeptidase complex	1.76E-7	1.86E-4	24139	5736	41	1315	25	[RPN7 - proteasome regulatory particle lid subunit rpn7, RPT3 - proteasome regulatory particle base subunit rpt3, RPT1 - proteasome regulatory particle base subunit rpt1, SCL1 - proteasome core particle subunit alpha 1, HUL5 - ubiquitin-ubiquitin ligase hul5, PRE1 - proteasome core particle subunit beta 4, HMG2 - hydroxymethylglutaryl-coa reductase (nadph) hmg2, PRE3 - pre3p, RPT4 - proteasome re…
GO:0000502	proteasome complex	1.76E-7	9.32E-5	24139	5736	41	1315	25	[RPN7 - proteasome regulatory particle lid subunit rpn7, RPT3 - proteasome regulatory particle base subunit rpt3, RPT1 - proteasome regulatory particle base subunit rpt1, SCL1 - proteasome core particle subunit alpha 1, HUL5 - ubiquitin-ubiquitin ligase hul5, PRE1 - proteasome core particle subunit beta 4, HMG2 - hydroxymethylglutaryl-coa reductase (nadph) hmg2, PRE3 - pre3p, RPT4 - proteasome re…
GO:0031597	cytosolic proteasome complex	2.03E-7	7.15E-5	45841	5736	27	1315	19	[BLM10 - blm10p, PUP2 - proteasome core particle subunit alpha 5, SEM1 - proteasome regulatory particle lid subunit sem1, RPN9 - proteasome regulatory particle lid subunit rpn9, RPT3 - proteasome regulatory particle base subunit rpt3, PRE4 - proteasome core particle subunit beta 7, RPN12 - proteasome regulatory particle lid subunit rpn12, RPN11 - proteasome regulatory particle lid subunit rpn11, …
GO:0034515	proteasome storage granule	1.94E-6	4.11E-4	35462	5736	25	1315	17	[BLM10 - blm10p, PUP2 - proteasome core particle subunit alpha 5, SEM1 - proteasome regulatory particle lid subunit sem1, RPN9 - proteasome regulatory particle lid subunit rpn9, PRE4 - proteasome core particle subunit beta 7, RPN12 - proteasome regulatory particle lid subunit rpn12, RPN11 - proteasome regulatory particle lid subunit rpn11, PRE5 - proteasome core particle subunit alpha 6, RPT6 - p…
GO:1905368	peptidase complex	1.13E-4	6.61E-3	32874	5736	69	1315	30	[RPN7 - proteasome regulatory particle lid subunit rpn7, SPT3 - spt3p, RPT3 - proteasome regulatory particle base subunit rpt3, RPT1 - proteasome regulatory particle base subunit rpt1, SUS1 - sus1p, SCL1 - proteasome core particle subunit alpha 1, TAF10 - taf10p, HUL5 - ubiquitin-ubiquitin ligase hul5, PRE1 - proteasome core particle subunit beta 4, HMG2 - hydroxymethylglutaryl-coa reductase (nad…
GO:1903293	phosphatase complex	3.45E-4	1.52E-2	16103	5736	25	1315	14	[PIG2 - pig2p, SIT4 - sit4p, CDC55 - cdc55p, SPO7 - spo7p, CNB1 - cnb1p, REG2 - reg2p, GAC1 - gac1p, PIG1 - pig1p, PPH21 - pph21p, RTS1 - rts1p, PSY2 - psy2p, NEM1 - nem1p, RRD1 - peptidylprolyl isomerase rrd1, PPH3 - pph3p]
GO:0008287	protein serine/threonine phosphatase complex	3.45E-4	1.46E-2	16103	5736	25	1315	14	[PIG2 - pig2p, SIT4 - sit4p, CDC55 - cdc55p, SPO7 - spo7p, CNB1 - cnb1p, REG2 - reg2p, GAC1 - gac1p, PIG1 - pig1p, PPH21 - pph21p, RTS1 - rts1p, PSY2 - psy2p, NEM1 - nem1p, RRD1 - peptidylprolyl isomerase rrd1, PPH3 - pph3p]
GO_FUNCTION
GO:0016504	peptidase activator activity	6.3E-4	2.28E-1	13241	5736	5	1315	5	[BLM10 - blm10p, PRE1 - proteasome core particle subunit beta 4, PUP3 - proteasome core particle subunit beta 3, BRO1 - bro1p, RPN13 - proteasome regulatory particle lid subunit rpn13]
GO_PROCESS	Mitochondia related
GO:0032543	mitochondrial translation	2E-6	1.15E-3	33239	5736	103	1315	45	[RSM22 - mitochondrial 37s ribosomal protein rsm22, MRP2 - mitochondrial 37s ribosomal protein mrp2, MRPL28 - mitochondrial 54s ribosomal protein yml28, MRPL9 - mitochondrial 54s ribosomal protein yml9, IMG2 - mitochondrial 54s ribosomal protein img2, GTF1 - glutamyl-trna(gln) amidotransferase subunit f, RSM26 - rsm26p, RSM18 - mitochondrial 37s ribosomal protein rsm18, MRPS28 - mitochondrial 37s…
GO_COMPONENT	Mitochondia related
GO:0044429	mitochondrial part	3.56E-6	5.37E-4	11689	5736	646	1315	195	[RSM22 - mitochondrial 37s ribosomal protein rsm22, MDJ2 - mdj2p, MRPL9 - mitochondrial 54s ribosomal protein yml9, MCR1 - mcr1p, SHE9 - she9p, CRC1 - crc1p, CMC4 - cmc4p, YNL320W - hypothetical protein, SHH4 - protein shh4, PHB2 - phb2p, MRPL27 - mitochondrial 54s ribosomal protein yml27, YIR024C - hypothetical protein, MSS2 - mss2p, ZIM17 - zim17p, SPG1 - spg1p, CMC1 - cmc1p, YKL133C - hypothet…
GO:0005763	mitochondrial small ribosomal subunit	4.77E-6	6.29E-4	19756	5736	36	1315	21	[RSM22 - mitochondrial 37s ribosomal protein rsm22, MRP2 - mitochondrial 37s ribosomal protein mrp2, MRPS12 - putative mitochondrial 37s ribosomal protein mrps12, RSM24 - mitochondrial 37s ribosomal protein rsm24, RSM19 - mitochondrial 37s ribosomal protein rsm19, RSM26 - rsm26p, RSM18 - mitochondrial 37s ribosomal protein rsm18, MRPS28 - mitochondrial 37s ribosomal protein mrps28, MRPS9 - mitoch…
GO:0098798	mitochondrial protein complex	5.72E-5	3.78E-3	18629	5736	211	1315	73	[RSM22 - mitochondrial 37s ribosomal protein rsm22, MDJ2 - mdj2p, SUV3 - suv3p, MRPL9 - mitochondrial 54s ribosomal protein yml9, IMG2 - mitochondrial 54s ribosomal protein img2, RSM26 - rsm26p, MGE1 - mge1p, RSM18 - mitochondrial 37s ribosomal protein rsm18, SHH4 - protein shh4, MRPS9 - mitochondrial 37s ribosomal protein mrps9, MRPL27 - mitochondrial 54s ribosomal protein yml27, YIR024C - hypot…
GO:0098573	intrinsic component of mitochondrial membrane	1.61E-4	8.49E-3	32509	5736	67	1315	29	[YOR228C - hypothetical protein, MCR1 - mcr1p, MIA40 - mia40p, MIM1 - mim1p, RCF1 - rcf1p, FUN14 - fun14p, TIM23 - tim23p, RCF2 - rcf2p, TIM17 - tim17p, YIR024C - hypothetical protein, FMP37 - fmp37p, CBP4 - cbp4p, COA1 - coa1p, COX16 - cox16p, OM14 - om14p, COA3 - coa3p, HFD1 - hfd1p, COX11 - cox11p, TAZ1 - taz1p, ATP10 - atp10p, FZO1 - fzo1p, QRI5 - qri5p, OM45 - om45p, MGM1 - mgm1p, FIS1 - fis…
GO:0005758	mitochondrial intermembrane space	1.61E-4	8.09E-3	32509	5736	67	1315	29	[COX19 - cox19p, MCR1 - mcr1p, CMC4 - cmc4p, MIA40 - mia40p, CPR1 - peptidylprolyl isomerase cpr1, ATP23 - atp23p, CCS1 - ccs1p, MIC23 - mic23p, CMC1 - cmc1p, MTF1 - mtf1p, YNK1 - nucleoside diphosphate kinase, POT1 - acetyl-coa c-acyltransferase, MPM1 - mpm1p, TIM12 - tim12p, HYR1 - peroxiredoxin hyr1, TIM10 - tim10p, COX11 - cox11p, MDM35 - mdm35p, TIM8 - tim8p, NDE2 - nadh-ubiquinone reductase…
GO:0005762	mitochondrial large ribosomal subunit	2.55E-4	1.23E-2	45749	5736	47	1315	22	[MRPL39 - mitochondrial 54s ribosomal protein yml39, MRPL28 - mitochondrial 54s ribosomal protein yml28, IMG2 - mitochondrial 54s ribosomal protein img2, MRPL9 - mitochondrial 54s ribosomal protein yml9, YDR115W - putative mitochondrial 54s ribosomal protein, MRPL25 - mitochondrial 54s ribosomal protein yml25, MRPL17 - mitochondrial 54s ribosomal protein yml17/yml30, MRPL20 - mitochondrial 54s ri…
GO:0031966	mitochondrial membrane	5.34E-4	1.61E-2	11324	5736	383	1315	115	[MDJ2 - mdj2p, MCR1 - mcr1p, SHE9 - she9p, CRC1 - crc1p, YNL320W - hypothetical protein, SHH4 - protein shh4, PHB2 - phb2p, YIR024C - hypothetical protein, MSS2 - mss2p, ZIM17 - zim17p, SPG1 - spg1p, CMC1 - cmc1p, COX16 - cox16p, CAT5 - putative monooxygenase cat5, ODC1 - odc1p, GTT1 - bifunctional glutathione transferase/peroxidase, HFD1 - hfd1p, COX11 - cox11p, MGR3 - mgr3p, TAZ1 - taz1p, MTM1 …
GO:0005739	mitochondrion	6.19E-4	1.82E-2	42370	5736	1155	1315	307	[RSM22 - mitochondrial 37s ribosomal protein rsm22, MDJ2 - mdj2p, MRPL9 - mitochondrial 54s ribosomal protein yml9, MCR1 - mcr1p, SHE9 - she9p, CRC1 - crc1p, CMC4 - cmc4p, YNL320W - hypothetical protein, TRR2 - thioredoxin-disulfide reductase trr2, SHH4 - protein shh4, PHB2 - phb2p, ATP11 - atp11p, MRPL27 - mitochondrial 54s ribosomal protein yml27, YIR024C - hypothetical protein, MSS2 - mss2p, S…
GO_FUNCTION
GO_PROCESS	Energy related - methylglyoxal
GO:0061727	methylglyoxal catabolic process to lactate	8.1E-4	1.4E-1	27089	5736	7	1315	6	[GLO2 - hydroxyacylglutathione hydrolase glo2, SNO4 - sno4p, GLO1 - lactoylglutathione lyase glo1, HSP33 - hsp33p, HSP32 - hsp32p, GLO4 - hydroxyacylglutathione hydrolase glo4]
GO:0009438	methylglyoxal metabolic process	8.1E-4	1.35E-1	27089	5736	7	1315	6	[GLO2 - hydroxyacylglutathione hydrolase glo2, SNO4 - sno4p, GLO1 - lactoylglutathione lyase glo1, HSP33 - hsp33p, HSP32 - hsp32p, GLO4 - hydroxyacylglutathione hydrolase glo4]
GO:0006089	lactate metabolic process	6.29E-4	1.25E-1	42795	5736	11	1315	8	[DLD1 - dld1p, CYB2 - cyb2p, GLO2 - hydroxyacylglutathione hydrolase glo2, SNO4 - sno4p, GLO1 - lactoylglutathione lyase glo1, HSP33 - hsp33p, HSP32 - hsp32p, GLO4 - hydroxyacylglutathione hydrolase glo4]
GO_COMPONENT	Energy related - methylglyoxal
GO_FUNCTION
GO_PROCESS	Energy related_Coenzyme A
GO:0015936	coenzyme A metabolic process	2.15E-4	5.3E-2	17958	5736	10	1315	8	[CAB1 - pantothenate kinase, HMG1 - hydroxymethylglutaryl-coa reductase (nadph) hmg1, CAB2 - phosphopantothenate--cysteine ligase cab2, CAB5 - putative dephospho-coa kinase, CAB4 - putative pantetheine-phosphate adenylyltransferase, VHS3 - phosphopantothenoylcysteine decarboxylase complex subunit vhs3, HMG2 - hydroxymethylglutaryl-coa reductase (nadph) hmg2, CAB3 - phosphopantothenoylcysteine dec…
GO:0015937	coenzyme A biosynthetic process	8.1E-4	1.45E-1	27089	5736	7	1315	6	[CAB1 - pantothenate kinase, CAB2 - phosphopantothenate--cysteine ligase cab2, CAB5 - putative dephospho-coa kinase, CAB4 - putative pantetheine-phosphate adenylyltransferase, VHS3 - phosphopantothenoylcysteine decarboxylase complex subunit vhs3, CAB3 - phosphopantothenoylcysteine decarboxylase complex subunit cab3]
GO_COMPONENT	Energy related_Coenzyme A
GO_FUNCTION
GO_COMPONENT	Oranellar and membranes connected- ???
GO:0000314	organellar small ribosomal subunit	4.77E-6	5.59E-4	19756	5736	36	1315	21	[RSM22 - mitochondrial 37s ribosomal protein rsm22, MRP2 - mitochondrial 37s ribosomal protein mrp2, MRPS12 - putative mitochondrial 37s ribosomal protein mrps12, RSM24 - mitochondrial 37s ribosomal protein rsm24, RSM19 - mitochondrial 37s ribosomal protein rsm19, RSM26 - rsm26p, RSM18 - mitochondrial 37s ribosomal protein rsm18, MRPS28 - mitochondrial 37s ribosomal protein mrps28, MRPS9 - mitoch…
GO:0000315	organellar large ribosomal subunit	2.55E-4	1.17E-2	45749	5736	47	1315	22	[MRPL39 - mitochondrial 54s ribosomal protein yml39, MRPL28 - mitochondrial 54s ribosomal protein yml28, IMG2 - mitochondrial 54s ribosomal protein img2, MRPL9 - mitochondrial 54s ribosomal protein yml9, YDR115W - putative mitochondrial 54s ribosomal protein, MRPL25 - mitochondrial 54s ribosomal protein yml25, MRPL17 - mitochondrial 54s ribosomal protein yml17/yml30, MRPL20 - mitochondrial 54s ri…
GO:0043231	intracellular membrane-bounded organelle	7.07E-6	7.47E-4	45839	5736	4118	1315	1006	[GEX1 - gex1p, STS1 - sts1p, UBX7 - ubx7p, CHK1 - chk1p, CMC4 - cmc4p, YAP5 - yap5p, PAF1 - paf1p, PEX34 - pex34p, MRPL27 - mitochondrial 54s ribosomal protein yml27, KAR4 - kar4p, YIR024C - hypothetical protein, MND2 - mnd2p, PBN1 - pbn1p, YBR287W - hypothetical protein, KSH1 - ksh1p, MGA2 - mga2p, PDI1 - protein disulfide isomerase pdi1, PHO89 - pho89p, HYR1 - peroxiredoxin hyr1, ATG22 - atg22p…
GO:0031090	organelle membrane	1.19E-5	1.14E-3	45292	5736	937	1315	266	[MDJ2 - mdj2p, GEX1 - gex1p, MCR1 - mcr1p, SHE9 - she9p, CRC1 - crc1p, YNL320W - hypothetical protein, YPT35 - ypt35p, VAM3 - vam3p, SHH4 - protein shh4, PHB2 - phb2p, PEX34 - pex34p, YIR024C - hypothetical protein, MSS2 - mss2p, ZIM17 - zim17p, SPG1 - spg1p, PXA1 - atp-binding cassette long-chain fatty acid transporter pxa1, YLR173W - hypothetical protein, CMC1 - cmc1p, KSH1 - ksh1p, PEX21 - pex…
GO:0098805	whole membrane	1.25E-5	1.1E-3	12420	5736	511	1315	157	[GEX2 - gex2p, ATG17 - atg17p, GEX1 - gex1p, YPR109W - hypothetical protein, MCR1 - mcr1p, VAC7 - vac7p, YPT35 - ypt35p, VAM3 - vam3p, PEX34 - pex34p, FCY2 - fcy2p, ATG5 - atg5p, PXA1 - atp-binding cassette long-chain fatty acid transporter pxa1, YLR173W - hypothetical protein, PEX21 - pex21p, TFS1 - tfs1p, PMC1 - calcium-transporting atpase pmc1, HMG2 - hydroxymethylglutaryl-coa reductase (nadph…
GO:0031970	organelle envelope lumen	3.96E-5	2.99E-3	34335	5736	72	1315	32	[COX19 - cox19p, MCR1 - mcr1p, CMC4 - cmc4p, MIA40 - mia40p, CPR1 - peptidylprolyl isomerase cpr1, SNF1 - snf1p, ATP23 - atp23p, CCS1 - ccs1p, MIC23 - mic23p, CMC1 - cmc1p, MTF1 - mtf1p, YNK1 - nucleoside diphosphate kinase, POT1 - acetyl-coa c-acyltransferase, MPM1 - mpm1p, TIM12 - tim12p, HYR1 - peroxiredoxin hyr1, TIM10 - tim10p, COX11 - cox11p, MDM35 - mdm35p, TIM8 - tim8p, NDE2 - nadh-ubiqui…
GO:0031300	intrinsic component of organelle membrane	4.84E-5	3.4E-3	25204	5736	124	1315	48	[PEX3 - pex3p, YOR228C - hypothetical protein, YPR109W - hypothetical protein, MCR1 - mcr1p, MIA40 - mia40p, MIM1 - mim1p, RCF1 - rcf1p, TIM23 - tim23p, FUN14 - fun14p, PEX34 - pex34p, RCF2 - rcf2p, YIR024C - hypothetical protein, TIM17 - tim17p, PXA1 - atp-binding cassette long-chain fatty acid transporter pxa1, SFT1 - sft1p, FMP37 - fmp37p, TLG2 - tlg2p, CBP4 - cbp4p, YPQ2 - ypq2p, SYS1 - sys1p…
GO:0042579	microbody	1.06E-4	6.61E-3	28126	5736	91	1315	37	[BET4 - bet4p, PEX3 - pex3p, HMG1 - hydroxymethylglutaryl-coa reductase (nadph) hmg1, CIT2 - citrate (si)-synthase cit2, PEX1 - aaa family atpase peroxin 1, DSL1 - dsl1p, YBL039W-B - hypothetical protein, PEX34 - pex34p, PEX14 - pex14p, PXA1 - atp-binding cassette long-chain fatty acid transporter pxa1, PEX21 - pex21p, PCS60 - pcs60p, POT1 - acetyl-coa c-acyltransferase, HMG2 - hydroxymethylgluta…
GO:0031301	integral component of organelle membrane	4.5E-4	1.76E-2	21916	5736	117	1315	43	[PEX3 - pex3p, YOR228C - hypothetical protein, YPR109W - hypothetical protein, MCR1 - mcr1p, MIA40 - mia40p, MIM1 - mim1p, RCF1 - rcf1p, TIM23 - tim23p, FUN14 - fun14p, PEX34 - pex34p, RCF2 - rcf2p, TIM17 - tim17p, PXA1 - atp-binding cassette long-chain fatty acid transporter pxa1, SFT1 - sft1p, FMP37 - fmp37p, TLG2 - tlg2p, CBP4 - cbp4p, YPQ2 - ypq2p, SYS1 - sys1p, COA1 - coa1p, COX16 - cox16p, …
GO:0098588	bounding membrane of organelle	4.54E-4	1.71E-2	45658	5736	588	1315	168	[GEX2 - gex2p, GEX1 - gex1p, YPR109W - hypothetical protein, MCR1 - mcr1p, VAC7 - vac7p, YPT35 - ypt35p, COG5 - cog5p, VAM3 - vam3p, PEX34 - pex34p, FCY2 - fcy2p, PXA1 - atp-binding cassette long-chain fatty acid transporter pxa1, YLR173W - hypothetical protein, KSH1 - ksh1p, PEX21 - pex21p, TFS1 - tfs1p, PMC1 - calcium-transporting atpase pmc1, COG7 - cog7p, SYS1 - sys1p, HMG2 - hydroxymethylglu…
GO:0012505	endomembrane system	7.52E-4	2.15E-2	45993	5736	35	1315	17	[YPT1 - ypt1p, CST26 - cst26p, YPT52 - ypt52p, SYN8 - syn8p, YPT6 - ypt6p, PEP12 - pep12p, VAM3 - vam3p, VPS24 - vps24p, TLG2 - tlg2p, YPT11 - ypt11p, SNC1 - snc1p, VPS21 - vps21p, DAP1 - dap1p, SNC2 - snc2p, RAV1 - rav1p, YPT53 - ypt53p, YPT10 - ypt10p]
GO:0005777	peroxisome	3.5E-4	1.42E-2	26299	5736	89	1315	35	[BET4 - bet4p, PEX3 - pex3p, CIT2 - citrate (si)-synthase cit2, PEX1 - aaa family atpase peroxin 1, DSL1 - dsl1p, YBL039W-B - hypothetical protein, PEX34 - pex34p, PEX14 - pex14p, PXA1 - atp-binding cassette long-chain fatty acid transporter pxa1, PEX21 - pex21p, PCS60 - pcs60p, POT1 - acetyl-coa c-acyltransferase, HYR1 - peroxiredoxin hyr1, PEX22 - pex22p, PEX30 - pex30p, PEX31 - pex31p, PEX32 -…
GO:0044439	peroxisomal part	5.03E-4	1.77E-2	32874	5736	55	1315	24	[PEX3 - pex3p, PEX30 - pex30p, PEX31 - pex31p, PEX32 - pex32p, HMG1 - hydroxymethylglutaryl-coa reductase (nadph) hmg1, PEX13 - pex13p, PEX1 - aaa family atpase peroxin 1, MDH3 - malate dehydrogenase mdh3, PEX34 - pex34p, PEX14 - pex14p, PXA1 - atp-binding cassette long-chain fatty acid transporter pxa1, PEX21 - pex21p, FIS1 - fis1p, PCS60 - pcs60p, PEX19 - pex19p, POT1 - acetyl-coa c-acyltransfe…
GO:0044438	microbody part	5.03E-4	1.71E-2	32874	5736	55	1315	24	[PEX3 - pex3p, PEX30 - pex30p, PEX31 - pex31p, PEX32 - pex32p, HMG1 - hydroxymethylglutaryl-coa reductase (nadph) hmg1, PEX13 - pex13p, PEX1 - aaa family atpase peroxin 1, MDH3 - malate dehydrogenase mdh3, PEX34 - pex34p, PEX14 - pex14p, PXA1 - atp-binding cassette long-chain fatty acid transporter pxa1, PEX21 - pex21p, FIS1 - fis1p, PCS60 - pcs60p, PEX19 - pex19p, POT1 - acetyl-coa c-acyltransfe…
GO:0031903	microbody membrane	5.15E-4	1.7E-2	45993	5736	37	1315	18	[PEX3 - pex3p, PEX30 - pex30p, PEX31 - pex31p, HMG1 - hydroxymethylglutaryl-coa reductase (nadph) hmg1, PEX32 - pex32p, PEX13 - pex13p, PEX1 - aaa family atpase peroxin 1, PEX34 - pex34p, PEX14 - pex14p, PXA1 - atp-binding cassette long-chain fatty acid transporter pxa1, PEX21 - pex21p, PCS60 - pcs60p, PEX19 - pex19p, MSP1 - msp1p, HMG2 - hydroxymethylglutaryl-coa reductase (nadph) hmg2, YMR018W …
GO:0005778	peroxisomal membrane	5.15E-4	1.65E-2	45993	5736	37	1315	18	[PEX3 - pex3p, PEX30 - pex30p, PEX31 - pex31p, HMG1 - hydroxymethylglutaryl-coa reductase (nadph) hmg1, PEX32 - pex32p, PEX13 - pex13p, PEX1 - aaa family atpase peroxin 1, PEX34 - pex34p, PEX14 - pex14p, PXA1 - atp-binding cassette long-chain fatty acid transporter pxa1, PEX21 - pex21p, PCS60 - pcs60p, PEX19 - pex19p, MSP1 - msp1p, HMG2 - hydroxymethylglutaryl-coa reductase (nadph) hmg2, YMR018W …
GO_FUNCTION
